# Supplementary material for: The PhoP-Dependent ncRNA Mcr7 Modulates the TAT Secretion System in Mycobacterium tuberculosis
Source: PLoS Pathog. 2014 May 29;10(5):e1004183. doi: 10.1371/journal.ppat.1004183 (PMC4038636; doi:10.1371/journal.ppat.1004183)
Supplement: Table S1 — ChIP-seq analysis of the PhoP binding sites in M. tuberculosis H37Rv. Worksheet 1 in Table S1. List of PhoP binding sites detected by ChIP-seq experiments on the wild type strain H37Rv. The phoP mutant strain was used as a negative control to exclude false positive signals. For each peak we provide the following details: peak coordinates (columns B and C), peak length (D), summit coordinate (F), sequence coverage (G), fold enrichment (I), overlap with [15] (L), peak annotation (O). In addition, the summit coordinate for RNApol ChIP-seq [17] is detailed in column M. The motifs identified within each binding site are reported together with the distance from peak summit and the motif orientation. Worksheet 2 in Table S1 and Worksheet 3 in Table S1. They include the lists of signals obtained by Galagan and co-workers [15] as they can be downloaded from the TBDB database (http://www.tbdb.org/). (XLSX) [file ppat.1004183.s008.xlsx]

## Sheet: Legend
	Table S1. ChIP-seq analysis of the PhoP binding sites in M. tuberculosis H37Rv.
	Worksheet 1 lists the PhoP binding sites detected by ChIP-seq experiments on the wild type strain H37Rv.
	The phoP mutant strain was used as a negative control to exclude false positive signals.
	For each peak we provide the following details:
	columns B, C: peak coordinates
	column D: peak length
	column F: summit coordinate
	column G: sequence coverage
	column I: fold enrichment
	column L: overlap with Galagan et al., 2013
	column O: peak annotation
	column M: summit coordinate for RNApol ChIP-seq (Uplekar et al., 2013)
	The motifs identified within each binding site are reported together with the distance from peak summit and the motif orientation.
	Worksheets 2 and 3 include the lists of signals obtained by Galagan and co-workers (2013).
	In worksheet 2 we included an additional column (D) which lists the flanking genes for the predicted intergenic binding sites, or the overlapping gene for the predicted genic binding sites.

## Sheet: Worksheet 1
# Supplementary Table S1: ChIP-seq analysis of the PhoP binding sites in M. tuberculosis H37Rv.
Peak number	Start peak	End peak	Peak length	Peak summit	Summit coordinate	Tags	10*LOG10(pvalue)	fold_enrichment	FDR(%)	Distance of the peak summint from the corresponding phoP binding site prediction from the Tb Database (http://www.tbdb.org/), in base pairs	Peak overlaps with the peaks reported in Galagan et al. 2013, in base pairs	RNAPOL ChiP-seq peak summit	ORF start (from Tuberculist)	Closer ORF	Gene orientation	Distance PhoP peak summit to ORF start	Distance PhoP peak to RNAPOL peak	Motif found (+-100 from peak summit)	Start motif	End motif	Motif orientation	Distance from peak summit	2nd motif found (+-100 from peak summit)	Start motif	End motif	Motif orientation	Distance from peak summit	3rd motif found (+-100 from peak summit)	Start motif	End motif	Motif orientation	Distance from peak summit	4th motif found (+-100 from peak summit)	Start motif	End motif	Motif orientation	Distance from peak summit
1	2691681	2692990	1310	482	2692163	192732	3100	162.13	0	57	yes	2692180	2692172	mcr7	+	9	17	TCACAGCAACTTCACGGTTGA	2692104	2692124	+	-49	GGTCCGGCTTTTCACAGCAAC	2692093	2692113	+	-60
2	851134	852150	1017	469	851603	52479	3100	21.78	0	43	yes	851655	851466	Rv0756c	-	137	-52
2	851134	852150	1017	469	851603	52479	3100	21.78	0	43	yes	851655	851608	phoP (Rv0757)	+	5	52	TTTCAGGAATTACACAATGAC	851566	851586	+	-27	GTGAAGGTAACGTTCAACCAA	851588	851608	+	-5
3	1313007	1313993	987	490	1313497	66653	3100	45.07	0	1	yes	1313457	1313725	pks3 (Rv1180)	+	228	-40
3	1313007	1313993	987	490	1313497	66653	3100	45.07	0	1	yes	1313457	1313299	Rv1179c	-	198	-40	ATCCAGCCAACTCACAGGCCG	1313503	1313523	-	16
4	3907053	3907993	941	467	3907520	59174	3100	39.05	0	45	yes	3907491	3907007	lipF (Rv3487c)	-	513	29	GTACAGCAAACTCCCAGTCAT	3907559	3907579	-	49
4	3907053	3907993	941	467	3907520	59174	3100	39.05	0	45	yes	3907575	3907667	Rv3488	+	147	55	GTCCCGGACACGCTCACGCGA	3907491	3907511	+	-19
5	1327169	1328072	904	451	1327620	40114	3100	26.09	0	0	yes	1327590	1327512	fadD21 (Rv1185c)	-	108	30	TTTCAGCACATGCACAGCATT	1327603	1327623	-	-7
6	1162993	1164060	1068	456	1163449	56250	3100	24.85	0	11	yes	1163636	1163376	PE8 (Rv1040c)	-	73	-187	CGGCAGGTTTCACACACAAGG	1163385	1163405	-	-54	GTTACGCCAATCCACAGGCAG	1163447	1163467	-	8	CGTACGCAAACACACAGGGTC	1163425	1163445	-	-14
7	4128638	4129611	974	475	4129113	44935	3100	20.32	0	77	yes	4129081	4129083	Rv3686c	-	30	32	CGTCAGGACATTGACAGCTAC	4129170	4129190	+?	67	TGACAGCTACCAGACACCATT	4129181	4129201	+?	78	AGACACCATTTCCACACCGTC	4129192	4129212	+?	89	ATCAAGGTAACCCATACAGGC	4129112	4129132	+?	9
8	2655777	2656582	806	410	2656187	20571	3100	13.79	0	14	yes	2656153	2656115	cfp2 (Rv2376c)	-	72	34	TCACAGCTACGACACAGACTT	2656186	2656206	-	9	TTGAACCAAACGCACAATCGA	2656143	2656163	-	-34
9	1325300	1326078	779	390	1325690	18654	3100	11.33	0	98	yes	1325650	1325611	Rv1184c	-	79	40	TCACAGCTTGTTGGCTGCCAA	1325729	1325749	-	49
10	4299207	4300047	841	413	4299620	23985	3100	11.12	0	#N/A	yes	4299605	4299605	pks2 (Rv3825c)	-	15	15	AGCCACCAAAGACACAGCTAC	4299646	4299666	-	36	GCACAGCCGCTTAGAACTAAA	4299668	4299688	-	58
10	4299207	4300047	841	413	4299620	23985	3100	11.12	0	#N/A	yes	4299605	4299812	fadD23 (Rv3826)	+	192	-15
11	3893582	3894408	827	390	3893972	21925	3100	10.89	0	#N/A	yes	3893987	3893720	kgtP (Rv3476c)	-	252	-15	TCGCAGGCACTTCAACGAAAT	3893897	3893917	-	-65
11	3893582	3894408	827	390	3893972	21925	3100	10.89	0	#N/A	yes	3893987	3894093	PE31 (Rv3477)	+	121	15
12	2603090	2604786	1697	1221	2603535§	87439	3100	34.15	0	22	yes	2603535	2603461	narK1 (Rv2329c)	-	74	0	CTTCAGCACTTTTACAGGAGT	2603564	2603584	-	39	CTGAAGGCAATACACAATTGG	2603579	2603599	+	54
13	2603090	2604786	1697	1221	2604311§	87439	3100	34.15	0	67	yes	2604311	2603695	lppP (Rv2330c)	-	616	0	GTAGGGGAAATTCCCAGTTTT	2604238	2604258	-	-63
13	2603090	2604786	1697	1221	2604311§	87439	3100	34.15	0	67	yes	2604297	2604297	Rv2331	+	-14	-14
14	4213744	4214233	490	227	4213971	10116	2405.63	7.19	0	73	yes	4213965	4213940	Rv3767c	-	31	6
14	4213744	4214233	490	227	4213971	10116	2405.63	7.19	0	73	yes	4213965	4214070	Rv3768	+	99	-6
15	1562920	1564365	1446	470	1563390	103059	3100	68.48	0	5	yes	N/A	1563694	mihF (Rv1388)	+	304	N/A	TCTCAGCTGTTTGCCAGCCAC	1563403	1563423	-?	23
16	4061789	4062800	1012	507	4062296	67686	3100	34.48	0	3	yes	4062423	4062198	PE32 (Rv3622c)	-	98	-127
16	4061789	4062800	1012	507	4062296	67686	3100	34.48	0	3	yes	4062423	4062527	lpqG (Rv3623)	+	231	127	TTATAGGAACATCACAGACTT	4062281	4062301	+	-5	ACACAGGTTGTTCACGGCTAA	4062303	4062323	+	17	ATTCATTTACTTCAAGGGCAT	4062334	4062354	+	48
17	3700568	3701473	906	450	3701018	38287	3100	29.14	0	53	yes	3701042	3701016	Rv3312A	-	2	-24	TCACAGCGAGTAATCAGCAAG	3701079	3701099	-	71
18	2959307	2960493	1187	607	2959914	55634	3100	27.02	0	2	yes	2959749	2959820	Rv2633c	-	94	165	TCACAGCTACCTCACATTAAT	2959881	2959901	-	-23
19	3078607	3079496	890	449	3079056	34364	3100	24.35	0	22	yes	N/A	3078985	PE27 (Rv2769)	-	71	N/A	GATCAGATAATTCACAGGTTT	3079022	3079042	-	-24	ACACAGGACCTGATCAGCTAT	3079055	3079075	-	9
20	139227	140147	921	462	139689	37535	3100	19.68	0	68	yes	N/A	peak at the end of ORFs	Rv0115 (hddA)	+	#N/A	N/A	ACACAGCCAGCACACAGCAAG	139613	139633	-	-66	TCTCAGTCACCTCACGAAGAG	139728	139748	-	49
21	2396810	2397634	825	408	2397218	22954	3100	14.71	0	#N/A	yes	2397218	2397315	Rv2137c (RNA starts inside ORF, start site probably misannotated)	-	-97	0
21	2396810	2397634	825	408	2397218	22954	3100	14.71	0	#N/A	yes	2397218	2397330	lppL (Rv2138)	+	112	0	TGAAAGCAACTTGCCAGATTC	2397262	2397282	+	54
22	4322927	4323786	860	424	4323351	27844	3100	14.25	0	55	yes	4323372	4323499	espR (Rv3849)	+	148	21	TCACAGGTTATCCGCAGAATA	4323286	4323306	-?	-55
23	1735059	1736208	1150	445	1735504	51276	3100	13.43	0	4	yes	1735694	1735976	Rv1535	+	472	190
24	3077755	3078572	818	403	3078158	21751	3100	12.87	0	#N/A	yes	3078088	3078078	PPE43 (Rv2768c)	-	80	70
25	3500570	3501616	1047	591	3501161	36769	3100	12.19	0	194	yes	3500709	3500749	Rv3134c	-	412	452
25	3500570	3501616	1047	591	3501161	36769	3100	12.19	0	194	yes	3501285	3501334	PPE50 (Rv3135)	+	173	124	TCACAGCAAAGTCCCAGAAAT	3500955	3500975	+	-196
26	2915905	2916626	722	360	2916265	15367	3100	9.82	0	#N/A	no	2916193	2916193	yajC (Rv2588c)	-	72	72
26	2915905	2916626	722	360	2916265	15367	3100	9.82	0	#N/A	no	2916275	2916360	gabT (Rv2589)	+	95	10
27	4224580	4225374	795	419	4224999	19639	3100	9.81	0	24	yes	4224930	4224895	Rv3778c	-	104	69	TATCAGCAAAATCAAAGCGAT	4225009	4225029	-	20
27	4224580	4225374	795	419	4224999	19639	3100	9.81	0	24	yes	4224930	4224985	Rv3779	+	-14	-69
28	3920543	3921296	754	373	3920916	16972	3100	9.7	0	#N/A	yes	3920944	3920861	yrbE4A (Rv3501c)	-	55	-28	GTTCAGGAGACTCACAGACTT	3920892	3920912	-	-14
29	3232261	3232985	725	373	3232634	15931	3100	9.25	0	4	yes	3232634	3232506	amt (Rv2920c)	-	128	0	GGAAAGCTCTTTCACAGCAAG	3232632	3232652	-	8
30	302338	303081	744	353	302691	16617	3100	8.14	0	12	yes	N/A	302866	nirB (Rv0252)	+	175	N/A
30	302338	303081	744	353	302691	16617	3100	8.14	0	12	yes	N/A	302652	hsp (Rv0251c)	-	39	N/A	ACACAGCTAACTCACAACGAA	302669	302689	-	-12
31	3690683	3691178	496	170	3690853	10416	3057.56	7.98	0	#N/A	no	3690840	3690938	lpdA (Rv3303c)	-	-85	13
31	3690683	3691178	496	170	3690853	10416	3057.56	7.98	0	#N/A	no	N/A	3691141	Rv3304	+	288	N/A
32	4338278	4339032	755	387	4338665	17416	3100	7.76	0	32	yes	N/A	4338521	whiB6 (Rv3862c)	-	144	N/A	ACACAGCTGATTAACAGGATC	4338630	4338650	-	-25
32	4338278	4339032	755	387	4338665	17416	3100	7.76	0	32	yes	N/A	4338849	Rv3863	+	184	N/A
33	3834248	3835049	802	375	3834623	20289	2762.74	7	0	11	yes	N/A	3834892	whiB3 (Rv3416)	+	269	N/A	GCAGAGTTAATTCTCACGCAA	3834701	3834721	+	88
33	3834248	3835049	802	375	3834623	20289	2762.74	7	0	11	yes	N/A	3834521	Rv3415c	-	102	N/A
34	3595138	3596025	888	370	3595508	25139	3100	6.64	0	51	yes	3595689	3595713	whiB1 (Rv3219)	+	205	181
35	3214077	3214844	768	361	3214438	18549	3100	6.61	0	13	yes	N/A	3214628	lppW (Rv2905)	+	190	N/A	ATGCAGTGAAATCACAGGAAA	3214420	3214440	+	-8
35	3214077	3214844	768	361	3214438	18549	3100	6.61	0	13	yes	N/A	3214253	rplS (Rv2904c)	-	185	N/A
§ Regions where MACS reported a single peak, but visual inspection revealed two clearly distinct peaks.
? Predicted phoP motifs in reverse orientation relative to corresponding gene.

## Sheet: Worksheet 2
#Predicted binding Sites for phoP (http://www.tbdb.org/)
Location	Coverage	Type	flanking or overlapping genes
4062298	1184	intergenic	Rv3622c-Rv3623
3079035	553	intergenic	Rv2769c-Rv2770c
851645	428	genic	Rv0757
3500968	396	intergenic	Rv3134c-Rv3135
1563394	378	intergenic	Rv1387-Rv1388
2959913	325	intergenic	Rv2633c-Rv2634c
1163438	241	intergenic	Rv1040c-Rv1041c
3834633	235	intergenic	Rv3415c-Rv3416
1313496	233	intergenic	Rv1179c-Rv1180
3907564	228	intergenic	Rv3487c-Rv3488
2603557	182	intergenic	Rv2329c-Rv2330c
4129189	150	intergenic	Rv3686c-Rv3687c
302680	145	intergenic	Rv0251c-Rv0252
139622	131	genic	Rv0115
2692106	129	intergenic	Rv2395-MTB000067
4338634	124	intergenic	Rv3862c-Rv3863
136071	120	intergenic	Rv0111-Rv0112
4323297	114	intergenic	Rv3848-Rv3849
3701070	112	intergenic	Rv3312A-Rv3313c
1327620	102	intergenic	Rv1185c-Rv1186c
3595558	93	intergenic	Rv3218-Rv3219
2561382	81	genic	Rv2288
4225022	71	genic	Rv3779
1131403	71	genic	Rv1012
3022345	69	intergenic	Rv2709-Rv2710
3232631	67	intergenic	Rv2920c-Rv2921c
1735501	66	intergenic	Rv1534-Rv1535
1325787	65	genic	Rv1185c
2604244	61	intergenic	Rv2330c-Rv2331
2684409	50	intergenic	Rv2390c-Rv2391
2656200	48	intergenic	Rv2376c-Rv2377c
3303014	46	intergenic	Rv2950c-Rv2951c
1708819	43	intergenic	Rv1516c-Rv1517
2910973	39	intergenic	Rv2584c-Rv2585c
1342826	34	intergenic	Rv1199c-Rv1200
4266666	33	intergenic	Rv3804c-Rv3805c
1231280	31	genic	Rv1103c
4214043	29	intergenic	Rv3767c-Rv3768
3272779	25	genic	Rv2936
3214426	23	intergenic	Rv2904c-Rv2905
21431	21	genic	Rv0017c
2380664	21	genic	Rv2122c
4265131	21	genic	Rv3803c
1458329	21	genic	Rv1302
3567074	21	genic	Rv3197
4042461	20	genic	Rv3598c
2637128	20	intergenic	Rv2355-Rv2356c
2648086	19	genic	Rv2366c
884017	18	genic	Rv0789c
3408878	18	genic	Rv3048c
4347967	18	genic	Rv3870
850589	18	intergenic	Rv0755A-MTB000009
2619062	18	intergenic	Rv2340c-MTB000029
1341101	17	genic	Rv1198
2386106	17	intergenic	Rv2124c-Rv2125
2484054	16	genic	Rv2216
29585	16	genic	Rv0025
2547002	15	genic	Rv2274A/Rv2275
1602723	15	genic	Rv1427c
988629	15	genic	Rv0888
2626074	14	genic	Rv2346c
1160901	13	genic	Rv1038c
4060343	13	genic	Rv3620c
3346931	13	genic	Rv2990c
3902975	13	intergenic	Rv3483c-Rv3484
3968386	12	genic	Rv3531c
4015474	12	genic	Rv3573c
818680	12	genic	Rv0726c
4150916	12	genic	Rv3707c
534537	12	genic	Rv0446c
1660376	12	genic	Rv1472
1678248	12	genic	Rv1488
3486586	11	genic	Rv3121
1519063	11	genic	Rv1352
3307045	11	genic	Rv2954c
3250787	11	genic	Rv2931
2010002	11	genic	Rv1776c
2545347	10	genic	Rv2271
1503621	10	genic	Rv1336
877053	10	genic	Rv0783c
3038453	9	genic	Rv2725c
73392	9	genic	Rv0066c
2906749	9	genic	Rv2581c
773095	9	genic	Rv0672
2117658	8	genic	Rv1868
2903552	7	intergenic	Rv2578c-Rv2579
568995	7	genic	Rv0480c
4102119	7	genic	Rv3663c
2549539	6	genic	Rv2277c
1031339	6	genic	Rv0924c
4289716	6	genic	Rv3823c
3897786	6	genic	Rv3479
4025119	6	genic	Rv3583c
1213986	6	intergenic	Rv1087-Rv1087A
2066010	5	genic	Rv1820
3151581	4	genic	Rv2845c

## Sheet: Worksheet 3
#ChIP-seq regions for PhoP retrieved from the Tb Database(http://www.tbdb.org/)
#column headers are as they appear in the Tb Database
TF	FC	INDX	start	stop	Norm_height
18	6	Rv0757	21270	21576	13
18	6	Rv0757	29379	29668	10
18	8	Rv0757	34980	35509	8
18	6	Rv0757	34985	35500	8
18	6	Rv0757	60076	60319	5
18	6	Rv0757	73246	73508	6
18	6	Rv0757	135640	136501	77
18	8	Rv0757	135741	138127	34
18	6	Rv0757	136538	138131	9
18	8	Rv0757	139454	139897	49
18	6	Rv0757	139460	139898	84
18	6	Rv0757	203113	203326	4
18	6	Rv0757	226513	226917	4
18	6	Rv0757	248005	248249	6
18	6	Rv0757	251516	251783	6
18	6	Rv0757	274784	274982	5
18	8	Rv0757	302523	302961	56
18	6	Rv0757	302526	302949	93
18	6	Rv0757	336275	336573	19
18	8	Rv0757	339984	340254	6
18	6	Rv0757	339993	340251	6
18	6	Rv0757	367590	367819	5
18	8	Rv0757	387746	387990	5
18	6	Rv0757	387756	387970	4
18	8	Rv0757	484334	486992	11
18	6	Rv0757	484342	486994	11
18	6	Rv0757	534393	534660	7
18	8	Rv0757	538907	540270	8
18	6	Rv0757	539311	539924	7
18	6	Rv0757	539933	540262	4
18	6	Rv0757	544757	544999	5
18	6	Rv0757	547409	547650	5
18	6	Rv0757	568893	569115	4
18	8	Rv0757	598448	599910	9
18	6	Rv0757	598452	599239	11
18	6	Rv0757	773000	773244	6
18	8	Rv0757	773013	773225	4
18	6	Rv0757	818548	818825	8
18	8	Rv0757	850131	850882	7
18	6	Rv0757	850208	850853	12
18	8	Rv0757	851300	852351	215
18	6	Rv0757	851362	852350	274
18	6	Rv0757	876941	877189	7
18	6	Rv0757	883799	884245	11
18	6	Rv0757	914096	914346	5
18	8	Rv0757	965815	966072	6
18	6	Rv0757	988508	988773	9
18	6	Rv0757	1031144	1031391	4
18	6	Rv0757	1101699	1106484	12
18	8	Rv0757	1101721	1106499	12
18	6	Rv0757	1131260	1131606	45
18	8	Rv0757	1131260	1131575	17
18	6	Rv0757	1160551	1160990	8
18	8	Rv0757	1163278	1163795	72
18	6	Rv0757	1163287	1163789	154
18	6	Rv0757	1178845	1179294	8
18	8	Rv0757	1178848	1179309	7
18	6	Rv0757	1190393	1190747	6
18	8	Rv0757	1190400	1190751	6
18	8	Rv0757	1192192	1192483	6
18	6	Rv0757	1192207	1192484	6
18	6	Rv0757	1213917	1214112	4
18	8	Rv0757	1214245	1214620	28
18	6	Rv0757	1214258	1214602	23
18	8	Rv0757	1214986	1215224	4
18	6	Rv0757	1214996	1215195	4
18	6	Rv0757	1231076	1231364	20
18	8	Rv0757	1231078	1231338	8
18	8	Rv0757	1239969	1240347	15
18	6	Rv0757	1239980	1240334	14
18	8	Rv0757	1240771	1241045	5
18	6	Rv0757	1240812	1241038	4
18	6	Rv0757	1313345	1313795	149
18	8	Rv0757	1313345	1313803	86
18	6	Rv0757	1325393	1325882	41
18	8	Rv0757	1325513	1325864	15
18	8	Rv0757	1327425	1327775	29
18	6	Rv0757	1327431	1327790	65
18	6	Rv0757	1340804	1341325	11
18	6	Rv0757	1342690	1343006	22
18	8	Rv0757	1342693	1343005	17
18	8	Rv0757	1443143	1443513	8
18	6	Rv0757	1443230	1443521	15
18	6	Rv0757	1458146	1458445	13
18	6	Rv0757	1471490	1475003	23
18	8	Rv0757	1471496	1475120	16
18	6	Rv0757	1475229	1477111	9
18	6	Rv0757	1503500	1503761	7
18	6	Rv0757	1518876	1519131	7
18	8	Rv0757	1525011	1525326	4
18	6	Rv0757	1533670	1533892	4
18	8	Rv0757	1563230	1563713	117
18	6	Rv0757	1563235	1563627	242
18	8	Rv0757	1566539	1566908	20
18	6	Rv0757	1566560	1566917	22
18	6	Rv0757	1573793	1574089	12
18	8	Rv0757	1573800	1574110	14
18	6	Rv0757	1602593	1602863	9
18	6	Rv0757	1647368	1647666	5
18	8	Rv0757	1647391	1647674	5
18	6	Rv0757	1660257	1660518	7
18	6	Rv0757	1678169	1678441	8
18	8	Rv0757	1678204	1678422	4
18	6	Rv0757	1679242	1679832	6
18	8	Rv0757	1691204	1694029	11
18	6	Rv0757	1691231	1692470	9
18	6	Rv0757	1692487	1694018	10
18	6	Rv0757	1694316	1694598	5
18	6	Rv0757	1695747	1696286	7
18	8	Rv0757	1696685	1697750	15
18	6	Rv0757	1696691	1697758	15
18	6	Rv0757	1700560	1700939	5
18	6	Rv0757	1708665	1708961	28
18	8	Rv0757	1708680	1708953	9
18	6	Rv0757	1710568	1710771	5
18	6	Rv0757	1714858	1715233	7
18	8	Rv0757	1714859	1715252	6
18	8	Rv0757	1735267	1736146	26
18	6	Rv0757	1735276	1736124	42
18	8	Rv0757	1788401	1788609	5
18	6	Rv0757	1891013	1891283	4
18	6	Rv0757	1982361	1982898	6
18	8	Rv0757	1982375	1982892	7
18	6	Rv0757	1983402	1983902	5
18	6	Rv0757	2009821	2010087	7
18	6	Rv0757	2029753	2030072	8
18	6	Rv0757	2030467	2031206	19
18	6	Rv0757	2063889	2064161	9
18	6	Rv0757	2065891	2066077	3
18	6	Rv0757	2117578	2117811	5
18	8	Rv0757	2165337	2165925	5
18	6	Rv0757	2165340	2165924	6
18	6	Rv0757	2168439	2168969	12
18	8	Rv0757	2168450	2168988	11
18	8	Rv0757	2169464	2169854	5
18	6	Rv0757	2169498	2169845	5
18	8	Rv0757	2170611	2171042	13
18	6	Rv0757	2170619	2171055	13
18	6	Rv0757	2234803	2235008	4
18	8	Rv0757	2234846	2235003	3
18	6	Rv0757	2268209	2268789	7
18	6	Rv0757	2366756	2367454	7
18	8	Rv0757	2366765	2367398	6
18	6	Rv0757	2380513	2380794	13
18	8	Rv0757	2380586	2380778	5
18	6	Rv0757	2385971	2386248	11
18	8	Rv0757	2385998	2386231	5
18	6	Rv0757	2396996	2397407	22
18	8	Rv0757	2397018	2397404	10
18	8	Rv0757	2405380	2405684	7
18	6	Rv0757	2405385	2405670	7
18	8	Rv0757	2453163	2453481	10
18	6	Rv0757	2453179	2453499	11
18	6	Rv0757	2483913	2484178	10
18	8	Rv0757	2483929	2484161	5
18	6	Rv0757	2516623	2516892	7
18	6	Rv0757	2545269	2545526	6
18	6	Rv0757	2546585	2547181	10
18	6	Rv0757	2549440	2549670	4
18	6	Rv0757	2561222	2561632	52
18	8	Rv0757	2561236	2561585	23
18	8	Rv0757	2579523	2579946	6
18	6	Rv0757	2579535	2579949	6
18	6	Rv0757	2603346	2604072	117
18	8	Rv0757	2603360	2604555	71
18	6	Rv0757	2604098	2604509	39
18	8	Rv0757	2610967	2611996	6
18	6	Rv0757	2611160	2611959	6
18	6	Rv0757	2613012	2614560	9
18	8	Rv0757	2613013	2614432	8
18	8	Rv0757	2614772	2615630	5
18	6	Rv0757	2614843	2615652	5
18	8	Rv0757	2616239	2617183	6
18	6	Rv0757	2616289	2617196	6
18	6	Rv0757	2618874	2619146	11
18	8	Rv0757	2618905	2619118	3
18	6	Rv0757	2625876	2626367	9
18	6	Rv0757	2626761	2627146	6
18	6	Rv0757	2628673	2628967	6
18	6	Rv0757	2629317	2629575	4
18	6	Rv0757	2633987	2634788	7
18	6	Rv0757	2636990	2637271	13
18	8	Rv0757	2636997	2637256	7
18	6	Rv0757	2637677	2637963	4
18	6	Rv0757	2637994	2638694	5
18	6	Rv0757	2648013	2648294	12
18	8	Rv0757	2648029	2648291	7
18	6	Rv0757	2656033	2656342	30
18	8	Rv0757	2656035	2656334	15
18	6	Rv0757	2684227	2684913	32
18	8	Rv0757	2684245	2684747	18
18	6	Rv0757	2691964	2692867	82
18	8	Rv0757	2691973	2692880	39
18	6	Rv0757	2763033	2763296	5
18	6	Rv0757	2806814	2807225	6
18	6	Rv0757	2807379	2808032	6
18	8	Rv0757	2849551	2849824	7
18	6	Rv0757	2849568	2849822	6
18	6	Rv0757	2903513	2903720	5
18	6	Rv0757	2906602	2906854	6
18	6	Rv0757	2910780	2911151	25
18	6	Rv0757	2917614	2917937	24
18	8	Rv0757	2917628	2917921	9
18	8	Rv0757	2959439	2960221	96
18	6	Rv0757	2959654	2960228	208
18	6	Rv0757	3022193	3022556	44
18	8	Rv0757	3022198	3022633	26
18	6	Rv0757	3038313	3038551	5
18	6	Rv0757	3047286	3048007	7
18	8	Rv0757	3077963	3078359	11
18	6	Rv0757	3077981	3078339	10
18	8	Rv0757	3078538	3079250	148
18	6	Rv0757	3078869	3079248	354
18	6	Rv0757	3086600	3086887	12
18	8	Rv0757	3086617	3086891	7
18	6	Rv0757	3151527	3151683	3
18	6	Rv0757	3202141	3202382	5
18	6	Rv0757	3214292	3214725	14
18	8	Rv0757	3214295	3214837	17
18	8	Rv0757	3232469	3232810	28
18	6	Rv0757	3232479	3232854	43
18	8	Rv0757	3242240	3243210	13
18	6	Rv0757	3242254	3243219	19
18	6	Rv0757	3243286	3244157	5
18	6	Rv0757	3250669	3250933	7
18	6	Rv0757	3272597	3272892	16
18	8	Rv0757	3272622	3272895	8
18	6	Rv0757	3283715	3284065	5
18	8	Rv0757	3299892	3300876	8
18	6	Rv0757	3299898	3300846	8
18	8	Rv0757	3301432	3302228	6
18	6	Rv0757	3301485	3302184	6
18	8	Rv0757	3302390	3303239	19
18	6	Rv0757	3302694	3303223	29
18	6	Rv0757	3306967	3307257	7
18	6	Rv0757	3312032	3313029	6
18	6	Rv0757	3346840	3347106	8
18	6	Rv0757	3377329	3377719	18
18	8	Rv0757	3377331	3377712	12
18	8	Rv0757	3379770	3380154	9
18	6	Rv0757	3379774	3380159	9
18	6	Rv0757	3408728	3408996	12
18	8	Rv0757	3408735	3408991	5
18	6	Rv0757	3414760	3415039	4
18	8	Rv0757	3477462	3478590	7
18	6	Rv0757	3477501	3478597	6
18	6	Rv0757	3478869	3479142	6
18	6	Rv0757	3485060	3485318	9
18	6	Rv0757	3486461	3486726	7
18	6	Rv0757	3487322	3487743	5
18	6	Rv0757	3489747	3490224	4
18	6	Rv0757	3500783	3501405	253
18	8	Rv0757	3500783	3501384	135
18	6	Rv0757	3566866	3567183	14
18	6	Rv0757	3595194	3595872	60
18	8	Rv0757	3595329	3595873	32
18	8	Rv0757	3700862	3701249	74
18	6	Rv0757	3700894	3701243	72
18	8	Rv0757	3730484	3731333	10
18	6	Rv0757	3730518	3731303	10
18	8	Rv0757	3732215	3732807	10
18	6	Rv0757	3732241	3732792	10
18	8	Rv0757	3733026	3733444	6
18	6	Rv0757	3733066	3733423	6
18	8	Rv0757	3734128	3734731	6
18	6	Rv0757	3734142	3734722	6
18	8	Rv0757	3735767	3736273	10
18	6	Rv0757	3735821	3736261	9
18	8	Rv0757	3751350	3751648	5
18	6	Rv0757	3751378	3751656	5
18	6	Rv0757	3765224	3765631	13
18	8	Rv0757	3765225	3765641	12
18	6	Rv0757	3767349	3767595	6
18	6	Rv0757	3791008	3792154	6
18	6	Rv0757	3792192	3793373	8
18	6	Rv0757	3798259	3799062	34
18	8	Rv0757	3798386	3799060	11
18	6	Rv0757	3834431	3834979	151
18	8	Rv0757	3834437	3834838	52
18	8	Rv0757	3842082	3842497	6
18	6	Rv0757	3842131	3842485	6
18	6	Rv0757	3842856	3843348	6
18	8	Rv0757	3842860	3843280	5
18	6	Rv0757	3846310	3846607	9
18	6	Rv0757	3847057	3847369	5
18	6	Rv0757	3893784	3894468	18
18	8	Rv0757	3893792	3894470	13
18	6	Rv0757	3897659	3897864	4
18	6	Rv0757	3902826	3903096	8
18	8	Rv0757	3902837	3903092	5
18	6	Rv0757	3907061	3907727	146
18	8	Rv0757	3907068	3907727	89
18	6	Rv0757	3920760	3921060	18
18	8	Rv0757	3920761	3921051	10
18	8	Rv0757	3964449	3965158	7
18	6	Rv0757	3964452	3965256	10
18	6	Rv0757	3968225	3968495	8
18	6	Rv0757	4015328	4015587	8
18	8	Rv0757	4015347	4015580	5
18	6	Rv0757	4024982	4025248	4
18	6	Rv0757	4041171	4041565	6
18	8	Rv0757	4041177	4041585	6
18	6	Rv0757	4042384	4042667	13
18	8	Rv0757	4042395	4042678	9
18	6	Rv0757	4055618	4057205	15
18	6	Rv0757	4057265	4057684	6
18	6	Rv0757	4059988	4060433	8
18	8	Rv0757	4061979	4062565	267
18	6	Rv0757	4062020	4062589	759
18	6	Rv0757	4100544	4101066	8
18	6	Rv0757	4101950	4102178	4
18	6	Rv0757	4126563	4126868	8
18	8	Rv0757	4126623	4126871	5
18	8	Rv0757	4128628	4129370	49
18	6	Rv0757	4128762	4129353	96
18	6	Rv0757	4150821	4151082	8
18	6	Rv0757	4198515	4198770	5
18	6	Rv0757	4213876	4214175	19
18	8	Rv0757	4213880	4214179	11
18	6	Rv0757	4224814	4225151	45
18	8	Rv0757	4224820	4225137	23
18	6	Rv0757	4264984	4265281	14
18	8	Rv0757	4264988	4265298	16
18	6	Rv0757	4266498	4267051	21
18	8	Rv0757	4266502	4266959	9
18	6	Rv0757	4284394	4284760	5
18	6	Rv0757	4286400	4287211	23
18	8	Rv0757	4286408	4287535	18
18	6	Rv0757	4288598	4288937	8
18	8	Rv0757	4288611	4289221	9
18	6	Rv0757	4289656	4289911	4
18	6	Rv0757	4290407	4290915	7
18	8	Rv0757	4290430	4290918	7
18	6	Rv0757	4291374	4292699	6
18	6	Rv0757	4298984	4300603	48
18	8	Rv0757	4299463	4301294	27
18	8	Rv0757	4313936	4314446	17
18	6	Rv0757	4313946	4314504	30
18	6	Rv0757	4323148	4323823	73
18	8	Rv0757	4323148	4323858	30
18	6	Rv0757	4338468	4338809	79
18	8	Rv0757	4338472	4338803	38
18	6	Rv0757	4339725	4339971	5
18	6	Rv0757	4341567	4341894	5
18	6	Rv0757	4347874	4348149	11
18	8	Rv0757	4347883	4348131	6
18	8	Rv0757	4359309	4359691	6
18	6	Rv0757	4359333	4359691	6
18	6	Rv0757	4361507	4361775	5
18	6	Rv0757	4361816	4362107	8
18	8	Rv0757	4371472	4371921	7
18	6	Rv0757	4371485	4371909	5
18	8	Rv0757	4372387	4372884	8
18	6	Rv0757	4372396	4372856	7
18	8	Rv0757	4387194	4388019	12
18	6	Rv0757	4387196	4387982	14
18	8	Rv0757	4388103	4388528	5
18	6	Rv0757	4388119	4388457	5
