# Supplementary material for: The PhoP-Dependent ncRNA Mcr7 Modulates the TAT Secretion System in Mycobacterium tuberculosis
Source: PLoS Pathog. 2014 May 29;10(5):e1004183. doi: 10.1371/journal.ppat.1004183 (PMC4038636; doi:10.1371/journal.ppat.1004183)
Supplement: Table S2 — Differential gene expression analysis between M. tuberculosis H37Rv phoP isogenic mutant and the wild type. Worksheet 1 in Table S2. This worksheet includes the results obtained upon performing RNA-seq experiments in the wild type strain H37Rv vs. the phoP mutant. Sequence coverage is provided in columns B and C for both of the strains for all of the open reading frames (ORF) in the TubercuList database. FoldChange and log2(FoldChange) expression levels are detailed in columns G and H. Worksheet 2 in Table S2. This includes the head-to-head comparison between RNA-seq data presented in this manuscript and previous microarray-based transcriptomic analyses by Walters and colleagues [5]. (XLSX) [file ppat.1004183.s009.xlsx]

## Sheet: Legend
	Table S2. Differential gene expression analysis between M. tuberculosis H37Rv phoP isogenic mutant and the wild type.
	Worksheet 1 includes the results obtained upon performing RNA-seq experiments in the wild type strain H37Rv vs. the phoP mutant.
	Column A: Gene annotation as in TubercuList (http://tuberculist.epfl.ch/)
	Columns B, C: Sequence coverage
	Columns G, H: FoldChange and log2(FoldChange) expression levels
	Worksheet 2 includes the gene-to-gene comparison between RNA-seq data presented in this manuscript and previous microarray-based transcriptomic analyses by Walters and colleagues (2006).

## Sheet: Worksheet 1
# Supplementary Table S2: Differential gene expression analysis between M. tuberculosis H37Rv phoP isogenic mutant and the wild type.
Gene_ID	delta-phop_read_count	Rv_read_count	baseMean	baseMeanA	baseMeanB	foldChange, relative	log2FoldChange	foldChange, directional	pval	padj (FDR)
Rv0001	2002	1012	1449.35	1722.46	1176.24	0.68288	-0.550297	-1.46439	0.389764	1
Rv0002	1230	725	950.458	1058.26	842.659	0.79627	-0.32867	-1.25585	0.610675	1
Rv0003	1051	558	776.404	904.251	648.557	0.717231	-0.47949	-1.39425	0.459669	1
Rv0004	247	185	213.768	212.512	215.023	1.01182	0.01695	1.01182	0.987685	1
Rv0005	12324	8576	10285.5	10603.2	9967.78	0.940071	-0.089158	-1.06375	0.888091	1
Rv0006	9416	6711	7950.69	8101.26	7800.12	0.962827	-0.0546507	-1.03861	0.931681	1
Rv0007	1221	955	1080.25	1050.51	1109.99	1.05661	0.0794453	1.05661	0.902132	1
MTB000001	3076	3107	3128.87	2646.5	3611.23	1.36453	0.448403	1.36453	0.478563	1
MTB000002	887	842	870.898	763.15	978.647	1.28238	0.358822	1.28238	0.577894	1
Rv0008c	214	115	158.891	184.12	133.663	0.725958	-0.462041	-1.37749	0.521644	1
Rv0009	2424	2697	2610.12	2085.54	3134.69	1.50306	0.587902	1.50306	0.354214	1
Rv0010c	239	129	177.782	205.629	149.935	0.729154	-0.455704	-1.37145	0.521928	1
Rv0011c	735	377	535.278	632.373	438.183	0.692918	-0.529244	-1.44317	0.420432	1
Rv0012	728	369	527.618	626.351	428.884	0.684735	-0.546382	-1.46042	0.405816	1
Rv0013	236	217	227.632	203.048	252.217	1.24215	0.312844	1.24215	0.652457	1
Rv0014c	802	430	594.901	690.018	499.784	0.724306	-0.46533	-1.38063	0.476965	1
Rv0015c	928	590	742.088	798.425	685.75	0.858879	-0.219474	-1.16431	0.736535	1
Rv0016c	1443	889	1137.4	1241.52	1033.27	0.832268	-0.26488	-1.20154	0.680624	1
Rv0017c	762	531	636.389	655.603	617.175	0.941385	-0.0871433	-1.06226	0.896424	1
Rv0018c	872	615	732.526	750.244	714.807	0.952766	-0.0698059	-1.04958	0.916942	1
Rv0019c	1129	784	941.297	971.36	911.234	0.938101	-0.0921841	-1.06598	0.888251	1
Rv0020c	4315	2769	3465.44	3712.5	3218.38	0.866902	-0.20606	-1.15353	0.745314	1
MTB000003	10119	10324	10352.8	8706.1	11999.5	1.37828	0.462871	1.37828	0.462241	1
Rv0021c	104	101	103.435	89.4787	117.391	1.31195	0.391708	1.31195	0.61001	1
Rv0022c	14	2	7.18489	12.0452	2.32458	0.192988	-2.37342	-5.18168	0.269	1
Rv0023	112	55	80.1437	96.3616	63.9259	0.663395	-0.592059	-1.5074	0.460351	1
Rv0024	182	102	137.571	156.588	118.553	0.757106	-0.401433	-1.32082	0.586065	1
Rv0025	351	153	239.91	301.99	177.83	0.58886	-0.764004	-1.6982	0.267766	1
Rv0026	425	286	349.036	365.658	332.414	0.909086	-0.137512	-1.10001	0.841417	1
Rv0027	73	46	58.1362	62.8071	53.4653	0.851261	-0.232327	-1.17473	0.801902	1
Rv0028	78	41	57.3814	67.109	47.6538	0.710096	-0.493914	-1.40826	0.571691	1
Rv0029	545	427	482.6	468.903	496.297	1.05842	0.0819157	1.05842	0.903286	1
Rv0030	432	187	294.514	371.681	217.348	0.584771	-0.774057	-1.71007	0.254187	1
Rv0031	5	5	5.05665	4.30186	5.81144	1.35091	0.433936	1.35091	0.941693	1
Rv0032	246	163	200.552	211.651	189.453	0.895118	-0.159851	-1.11717	0.825445	1
Rv0033	75	67	71.2006	64.5279	77.8733	1.20682	0.271206	1.20682	0.749527	1
Rv0034	57	40	47.7664	49.0412	46.4915	0.94801	-0.0770261	-1.05484	0.958117	1
Rv0035	124	150	140.515	106.686	174.343	1.63417	0.708558	1.63417	0.328983	1
Rv0036c	706	510	600.095	607.422	592.767	0.975873	-0.0352351	-1.02472	0.96038	1
Rv0037c	390	295	339.21	335.545	342.875	1.02185	0.0311766	1.02185	0.967144	1
Rv0038	740	437	572.298	636.675	507.92	0.797769	-0.325956	-1.25349	0.61951	1
Rv0039c	167	92	125.306	143.682	106.931	0.744216	-0.426207	-1.3437	0.567973	1
Rv0040c	925	438	652.463	795.844	509.082	0.639676	-0.644587	-1.56329	0.323057	1
Rv0041	1519	1202	1351.99	1306.9	1397.07	1.06899	0.0962508	1.06899	0.880584	1
Rv0042c	1540	1275	1403.45	1324.97	1481.92	1.11845	0.161503	1.11845	0.800395	1
Rv0043c	601	409	496.23	517.083	475.376	0.919341	-0.121328	-1.08774	0.856817	1
Rv0044c	246	208	226.704	211.651	241.756	1.14224	0.191861	1.14224	0.784967	1
Rv0045c	2882	868	1744.23	2479.59	1008.87	0.406868	-1.29737	-2.4578	0.0443557	1
Rv0046c	3950	930	2239.7	3398.47	1080.93	0.318063	-1.65261	-3.14403	0.0109029	0.474394
Rv0047c	976	285	585.487	839.723	331.252	0.394478	-1.34198	-2.535	0.0426215	0.991844
Rv0048c	240	157	194.484	206.489	182.479	0.883723	-0.178334	-1.13158	0.805387	1
Rv0049	422	429	430.849	363.077	498.622	1.37332	0.45767	1.37332	0.489193	1
Rv0050	1955	1757	1862.08	1682.03	2042.14	1.2141	0.279881	1.2141	0.659605	1
Rv0051	379	347	364.697	326.081	403.314	1.23685	0.306674	1.23685	0.646943	1
Rv0052	232	171	199.179	199.606	198.751	0.995717	-0.00619267	-1.0043	1	1
Rv0053	2499	2629	2602.86	2150.07	3055.66	1.42119	0.507099	1.42119	0.423851	1
Rv0054	2826	1722	2216.44	2431.41	2001.46	0.823168	-0.280741	-1.21482	0.659119	1
Rv0055	8824	6149	7369.42	7591.92	7146.91	0.941384	-0.0871452	-1.06227	0.890777	1
Rv0056	2394	1342	1809.76	2059.73	1559.79	0.757279	-0.401103	-1.32052	0.529296	1
Rv0057	1575	1419	1502.19	1355.09	1649.29	1.21711	0.283459	1.21711	0.656564	1
Rv0058	4491	2747	3528.37	3863.93	3192.81	0.826311	-0.275244	-1.2102	0.664053	1
Rv0059	422	257	330.892	363.077	298.708	0.822713	-0.281539	-1.21549	0.677838	1
Rv0060	1692	1003	1310.76	1455.75	1165.78	0.800808	-0.320472	-1.24874	0.617166	1
Rv0061	594	605	607.123	511.061	703.184	1.37593	0.460408	1.37593	0.480151	1
Rv0062	422	361	391.331	363.077	419.586	1.15564	0.208692	1.15564	0.755342	1
Rv0063	305	158	223.027	262.413	183.642	0.699818	-0.514949	-1.42894	0.458333	1
Rv0064	2127	1501	1787.3	1830.01	1744.59	0.953325	-0.0689602	-1.04896	0.915177	1
Rv0064A	95	60	75.7363	81.7353	69.7373	0.853209	-0.229029	-1.17205	0.789011	1
Rv0065	76	41	56.521	65.3883	47.6538	0.728783	-0.45644	-1.37215	0.604209	1
Rv0066c	3540	1718	2521.26	3045.72	1996.81	0.655613	-0.609084	-1.52529	0.338102	1
Rv0067c	103	63	80.9212	88.6183	73.2242	0.826287	-0.275285	-1.21023	0.739728	1
Rv0068	132	86	106.763	113.569	99.9568	0.880141	-0.184194	-1.13618	0.818302	1
Rv0069c	291	324	313.475	250.368	376.581	1.50411	0.58891	1.50411	0.382051	1
Rv0070c	525	278	387.406	451.695	323.116	0.715341	-0.483297	-1.39793	0.46895	1
Rv0071	69	39	52.3474	59.3657	45.3292	0.76356	-0.389186	-1.30965	0.668825	1
Rv0072	1748	1418	1576.03	1503.93	1648.12	1.09588	0.132088	1.09588	0.835893	1
Rv0073	1360	1010	1172.01	1170.11	1173.91	1.00325	0.00468446	1.00325	0.99507	1
Rv0074	989	707	836.323	850.908	821.738	0.965719	-0.0503245	-1.0355	0.940447	1
Rv0075	681	467	564.351	585.913	542.789	0.926398	-0.110296	-1.07945	0.869065	1
Rv0076c	96	51	70.9362	82.5957	59.2767	0.717673	-0.478601	-1.39339	0.563801	1
Rv0077c	90	95	93.9254	77.4335	110.417	1.42596	0.511938	1.42596	0.509148	1
Rv0078	112	105	109.201	96.3616	122.04	1.26648	0.340826	1.26648	0.65565	1
Rv0078A	1073	574	795.166	923.179	667.153	0.72267	-0.468592	-1.38376	0.469636	1
Rv0079	11642	8857	10155.4	10016.4	10294.4	1.02775	0.0394869	1.02775	0.949451	1
Rv0080	4460	4221	4371.64	3837.26	4906.02	1.27852	0.354477	1.27852	0.574229	1
Rv0081	1154	1166	1174.05	992.869	1355.23	1.36496	0.44886	1.36496	0.483465	1
Rv0082	331	283	306.855	284.783	328.928	1.15501	0.207907	1.15501	0.760404	1
Rv0083	583	489	534.978	501.597	568.359	1.1331	0.180274	1.1331	0.784462	1
Rv0084	511	388	445.309	439.65	450.968	1.02574	0.0366692	1.02574	0.958778	1
Rv0085	203	123	158.808	174.655	142.961	0.818534	-0.288886	-1.2217	0.692088	1
Rv0086	724	374	528.802	622.909	434.696	0.697848	-0.519016	-1.43298	0.429708	1
Rv0087	530	287	394.787	455.997	333.577	0.731533	-0.451006	-1.36699	0.498855	1
Rv0088	1631	637	1071.82	1403.27	740.378	0.52761	-0.922456	-1.89534	0.153165	1
Rv0089	287	112	188.551	246.927	130.176	0.527186	-0.923616	-1.89686	0.190553	1
Rv0090	58	29	41.804	49.9016	33.7064	0.675457	-0.566064	-1.48048	0.55229	1
Rv0091	91	95	94.3556	78.2938	110.417	1.41029	0.495997	1.41029	0.522411	1
Rv0092	481	430	456.811	413.839	499.784	1.20768	0.272236	1.20768	0.680752	1
Rv0093c	314	149	221.669	270.157	173.181	0.641039	-0.641516	-1.55997	0.355281	1
Rv0094c	35	21	27.2605	30.113	24.4081	0.810548	-0.30303	-1.23373	0.804977	1
Rv0095c	45	26	34.4681	38.7167	30.2195	0.780528	-0.357478	-1.28118	0.737511	1
Rv0096	522	599	572.662	449.114	696.211	1.55019	0.632442	1.55019	0.333461	1
Rv0097	867	977	940.749	745.942	1135.56	1.52231	0.606262	1.52231	0.346698	1
Rv0098	263	305	290.388	226.278	354.498	1.56665	0.647682	1.56665	0.338873	1
Rv0099	1495	1836	1710.11	1286.26	2133.96	1.65905	0.730356	1.65905	0.252673	1
Rv0100	280	347	322.109	240.904	403.314	1.67417	0.743445	1.67417	0.269267	1
Rv0101	2328	2946	2713.52	2002.95	3424.1	1.70953	0.773602	1.70953	0.223758	1
Rv0102	640	592	619.356	550.638	688.075	1.2496	0.321461	1.2496	0.622017	1
Rv0103c	1195	1262	1247.48	1028.14	1466.81	1.42666	0.512637	1.42666	0.423195	1
Rv0104	204	90	140.061	175.516	104.606	0.595991	-0.746636	-1.67788	0.305985	1
Rv0105c	3	1	1.8717	2.58112	1.16229	0.450305	-1.15103	-2.22072	0.939431	1
Rv0106	224	214	220.726	192.723	248.73	1.29061	0.368048	1.29061	0.596377	1
Rv0107c	3259	2224	2694.44	2803.95	2584.93	0.921888	-0.117337	-1.08473	0.854126	1
Rv0108c	1174	822	982.739	1010.08	955.401	0.94587	-0.0802863	-1.05723	0.902765	1
Rv0109	300	151	216.809	258.112	175.506	0.67996	-0.556478	-1.47067	0.42385	1
Rv0110	182	160	171.277	156.588	185.966	1.18762	0.248069	1.18762	0.730933	1
Rv0111	665	318	470.877	572.147	369.608	0.646001	-0.630392	-1.54799	0.339965	1
Rv0112	178	376	295.083	153.146	437.02	2.85362	1.51279	2.85362	0.0274774	0.842134
Rv0113	247	316	289.897	212.512	367.283	1.72829	0.789349	1.72829	0.244198	1
Rv0114	126	221	182.636	108.407	256.866	2.36946	1.24456	2.36946	0.0790833	1
Rv0115	113	188	157.866	97.222	218.51	2.24754	1.16835	2.24754	0.103982	1
Rv0116c	336	286	310.75	289.085	332.414	1.14989	0.20149	1.14989	0.767495	1
Rv0117	75	76	76.4309	64.5279	88.3339	1.36893	0.453045	1.36893	0.576528	1
Rv0118c	485	419	452.14	417.28	486.999	1.16708	0.222901	1.16708	0.736858	1
Rv0119	157	192	179.119	135.078	223.159	1.65207	0.724278	1.65207	0.304812	1
Rv0120c	584	453	514.487	502.457	526.517	1.04788	0.0674785	1.04788	0.920391	1
Rv0121c	31	35	33.6758	26.6715	40.6801	1.52523	0.609023	1.52523	0.546266	1
Rv0122	88	56	70.4004	75.7127	65.0881	0.859673	-0.218141	-1.16323	0.803829	1
Rv0123	159	50	97.4568	136.799	58.1144	0.424816	-1.23509	-2.35396	0.110292	1
Rv0124	66	29	45.2454	56.7845	33.7064	0.593583	-0.752477	-1.68468	0.412628	1
Rv0125	1907	1162	1495.65	1640.73	1350.58	0.823158	-0.280759	-1.21483	0.66085	1
Rv0126	1583	1369	1476.57	1361.97	1591.17	1.16829	0.224397	1.16829	0.724943	1
Rv0127	832	954	912.326	715.829	1108.82	1.549	0.631342	1.549	0.327573	1
Rv0128	191	208	203.043	164.331	241.756	1.47115	0.556947	1.47115	0.424632	1
Rv0129c	6533	2800	4437.61	5620.81	3254.41	0.578993	-0.788383	-1.72714	0.214094	1
Rv0130	73	43	56.3928	62.8071	49.9784	0.795744	-0.329624	-1.25669	0.714618	1
Rv0131c	286	192	234.613	246.066	223.159	0.906907	-0.140973	-1.10265	0.8437	1
Rv0132c	70	45	56.2645	60.226	52.303	0.868445	-0.203494	-1.15148	0.831109	1
Rv0133	266	246	257.391	228.859	285.923	1.24934	0.321168	1.24934	0.63998	1
Rv0134	752	585	663.469	647	679.939	1.05091	0.0716398	1.05091	0.913837	1
Rv0135c	880	348	580.802	757.127	404.476	0.534225	-0.90448	-1.87187	0.168386	1
Rv0136	454	131	271.434	390.609	152.26	0.389801	-1.35919	-2.56541	0.0486989	1
Rv0137c	210	157	181.579	180.678	182.479	1.00997	0.014311	1.00997	0.992296	1
Rv0138	201	144	170.152	172.935	167.37	0.967819	-0.0471909	-1.03325	0.956801	1
Rv0139	267	252	261.308	229.719	292.897	1.27502	0.35052	1.27502	0.608845	1
Rv0140	926	464	668.003	796.704	539.302	0.676916	-0.562952	-1.47729	0.387583	1
Rv0141c	1040	759	888.482	894.787	882.177	0.985907	-0.0204759	-1.01429	0.977295	1
Rv0142	137	121	129.254	117.871	140.637	1.19314	0.254767	1.19314	0.734537	1
Rv0143c	660	753	721.524	567.845	875.203	1.54127	0.62412	1.54127	0.336123	1
Rv0144	840	2293	1693.92	722.712	2665.13	3.68767	1.88271	3.68767	0.00407956	0.231742
Rv0145	4663	5354	5117.4	4011.91	6222.89	1.5511	0.633295	1.5511	0.316524	1
Rv0146	905	1057	1003.59	778.636	1228.54	1.57781	0.657921	1.57781	0.306704	1
Rv0147	2843	1837	2290.58	2446.04	2135.12	0.872891	-0.196127	-1.14562	0.758205	1
Rv0148	1934	1247	1556.67	1663.96	1449.37	0.871039	-0.199191	-1.14805	0.755869	1
Rv0149	1252	722	958.179	1077.19	839.172	0.779041	-0.360228	-1.28363	0.576636	1
Rv0150c	14	7	10.0906	12.0452	8.13602	0.675457	-0.566064	-1.48048	0.77758	1
Rv0151c	284	109	185.518	244.346	126.689	0.518485	-0.947627	-1.9287	0.180113	1
Rv0152c	124	113	119.012	106.686	131.339	1.23107	0.299918	1.23107	0.69184	1
Rv0153c	257	195	223.881	221.116	226.646	1.02501	0.0356416	1.02501	0.965406	1
Rv0154c	505	532	526.413	434.488	618.337	1.42314	0.509079	1.42314	0.437522	1
Rv0155	659	302	458.998	566.985	351.011	0.619083	-0.691794	-1.61529	0.295725	1
Rv0156	167	118	140.416	143.682	137.15	0.954538	-0.0671254	-1.04763	0.937488	1
Rv0157	1887	970	1375.47	1623.52	1127.42	0.694428	-0.526102	-1.44003	0.411289	1
Rv0157A	352	183	257.775	302.851	212.699	0.702322	-0.509796	-1.42385	0.45729	1
Rv0158	506	317	401.897	435.348	368.445	0.846324	-0.240719	-1.18158	0.719688	1
Rv0159c	186	72	121.857	160.029	83.6848	0.522934	-0.935298	-1.91229	0.208613	1
Rv0160c	61	27	41.9322	52.4827	31.3818	0.597946	-0.741914	-1.67239	0.429998	1
Rv0161	97	87	92.2876	83.4561	101.119	1.21164	0.276966	1.21164	0.728337	1
Rv0162c	148	174	164.787	127.335	202.238	1.58824	0.667426	1.58824	0.348752	1
Rv0163	153	131	141.948	131.637	152.26	1.15666	0.209971	1.15666	0.778479	1
Rv0164	411	531	485.394	353.613	617.175	1.74534	0.803509	1.74534	0.222921	1
Rv0165c	562	185	349.276	483.529	215.023	0.444696	-1.16911	-2.24873	0.0834518	1
Rv0166	3254	1173	2081.51	2799.65	1363.36	0.486977	-1.03808	-2.05349	0.105129	1
Rv0167	1465	878	1140.47	1260.44	1020.49	0.809626	-0.304672	-1.23514	0.635639	1
Rv0168	1297	681	953.71	1115.9	791.518	0.709308	-0.495516	-1.40982	0.442326	1
Rv0169	2490	1667	2039.93	2142.33	1937.53	0.904407	-0.144956	-1.1057	0.820656	1
Rv0170	4567	2915	3658.69	3929.32	3388.07	0.862254	-0.213815	-1.15975	0.735938	1
Rv0171	2282	2354	2349.7	1963.37	2736.03	1.39354	0.478751	1.39354	0.450528	1
Rv0172	1893	1672	1786.01	1628.68	1943.35	1.1932	0.254836	1.1932	0.688548	1
Rv0173	1850	1565	1705.33	1591.69	1818.98	1.1428	0.192573	1.1428	0.762162	1
Rv0174	5491	5295	5439.31	4724.3	6154.32	1.30269	0.381498	1.30269	0.545068	1
Rv0175	3661	3418	3561.26	3149.82	3972.7	1.26125	0.33485	1.26125	0.596012	1
Rv0176	960	839	900.558	825.957	975.16	1.18064	0.239572	1.18064	0.710234	1
Rv0177	3156	2469	2792.51	2715.33	2869.69	1.05685	0.0797654	1.05685	0.899591	1
Rv0178	1433	788	1074.4	1232.91	915.883	0.742861	-0.428835	-1.34615	0.50499	1
Rv0179c	2242	967	1526.44	1928.95	1123.93	0.582665	-0.779263	-1.71625	0.223825	1
Rv0180c	418	413	419.83	359.635	480.025	1.33475	0.416575	1.33475	0.52969	1
Rv0181c	460	366	410.584	395.771	425.398	1.07486	0.104146	1.07486	0.87786	1
Rv0182c	678	540	605.484	583.332	627.636	1.07595	0.10561	1.07595	0.872894	1
Rv0183	314	198	250.145	270.157	230.133	0.85185	-0.231328	-1.17392	0.739868	1
Rv0184	421	296	353.127	362.217	344.037	0.949811	-0.0742872	-1.05284	0.916455	1
Rv0185	332	220	270.673	285.643	255.703	0.895184	-0.159744	-1.11709	0.819433	1
Rv0186	884	839	867.864	760.569	975.16	1.28215	0.35856	1.28215	0.578207	1
Rv0186A	23043	3413	11896.2	19825.5	3966.89	0.20009	-2.32128	-4.99776	0.000415421	0.0339815
Rv0187	447	303	368.38	384.586	352.173	0.91572	-0.127021	-1.09204	0.853137	1
Rv0188	2486	838	1556.44	2138.88	973.998	0.455376	-1.13487	-2.19599	0.0780482	1
Rv0189c	784	601	686.533	674.531	698.535	1.03559	0.0504472	1.03559	0.939737	1
Rv0190	5467	1723	3353.14	4703.65	2002.62	0.425759	-1.23189	-2.34875	0.0544013	1
Rv0191	653	288	448.281	561.823	334.739	0.595809	-0.747078	-1.67839	0.259523	1
Rv0192	507	261	369.783	436.208	303.357	0.695441	-0.524	-1.43794	0.433436	1
Rv0192A	559	312	421.791	480.948	362.634	0.753999	-0.407366	-1.32626	0.540085	1
Rv0193c	91	96	94.9368	78.2938	111.58	1.42514	0.511104	1.42514	0.509029	1
Rv0194	147	58	96.9437	126.475	67.4127	0.533014	-0.907756	-1.87612	0.238915	1
Rv0195	16	43	31.8722	13.7659	49.9784	3.63058	1.8602	3.63058	0.0677854	1
Rv0196	186	213	203.798	160.029	247.567	1.54701	0.629487	1.54701	0.366426	1
Rv0197	522	589	566.851	449.114	684.588	1.52431	0.608154	1.52431	0.352463	1
Rv0198c	2186	2284	2267.72	1880.77	2654.67	1.41148	0.497205	1.41148	0.4335	1
Rv0199	271	268	272.327	233.161	311.493	1.33596	0.417876	1.33596	0.53975	1
Rv0200	182	168	175.926	156.588	195.264	1.247	0.318459	1.247	0.655582	1
Rv0201c	289	348	326.562	248.647	404.476	1.62671	0.701954	1.62671	0.296361	1
Rv0202c	1246	1179	1221.18	1072.02	1370.34	1.27827	0.354195	1.27827	0.579886	1
Rv0203	179	109	140.348	154.007	126.689	0.822624	-0.281696	-1.21562	0.704713	1
Rv0204c	555	320	424.719	477.506	371.932	0.778905	-0.36048	-1.28385	0.587913	1
Rv0205	374	259	311.406	321.779	301.033	0.935526	-0.0961504	-1.06892	0.891752	1
Rv0206c	4984	3465	4157.71	4288.09	4027.33	0.939189	-0.0905129	-1.06475	0.886983	1
Rv0207c	3059	1439	2152.21	2631.88	1672.53	0.63549	-0.654058	-1.57359	0.304573	1
Rv0208c	2250	962	1526.98	1935.84	1118.12	0.577591	-0.79188	-1.73133	0.216483	1
Rv0209	286	205	242.168	246.066	238.269	0.968312	-0.0464554	-1.03272	0.95328	1
Rv0210	311	255	281.98	267.576	296.384	1.10766	0.147518	1.10766	0.831459	1
Rv0211	9011	6595	7709.05	7752.81	7665.29	0.988711	-0.0163787	-1.01142	0.980144	1
Rv0212c	431	206	305.126	370.82	239.431	0.64568	-0.631108	-1.54875	0.351124	1
Rv0213c	422	173	282.076	363.077	201.076	0.553811	-0.852535	-1.80567	0.210859	1
Rv0214	132	99	114.318	113.569	115.067	1.01319	0.0188983	1.01319	0.992874	1
Rv0215c	265	150	201.171	227.999	174.343	0.764668	-0.387094	-1.30776	0.582394	1
Rv0216	194	152	171.79	166.912	176.668	1.05845	0.0819505	1.05845	0.915617	1
Rv0217c	124	67	92.2797	106.686	77.8733	0.729929	-0.454171	-1.37	0.563128	1
Rv0218	114	57	82.1664	98.0824	66.2504	0.675457	-0.566064	-1.48048	0.478512	1
Rv0219	31	22	26.1209	26.6715	25.5703	0.958713	-0.0608289	-1.04306	0.997995	1
Rv0220	1106	1040	1080.18	951.571	1208.78	1.2703	0.345168	1.2703	0.590519	1
Rv0221	786	568	668.216	676.252	660.18	0.976233	-0.0347026	-1.02435	0.960594	1
Rv0222	443	389	416.637	381.145	452.13	1.18624	0.246399	1.18624	0.711286	1
Rv0223c	282	258	271.248	242.625	299.87	1.23594	0.305612	1.23594	0.655076	1
Rv0224c	73	85	80.8008	62.8071	98.7945	1.57298	0.653502	1.57298	0.410359	1
Rv0225	489	534	520.692	420.722	620.662	1.47523	0.560941	1.47523	0.392558	1
Rv0226c	179	144	160.688	154.007	167.37	1.08677	0.120045	1.08677	0.873911	1
Rv0227c	890	950	934.952	765.731	1104.17	1.44199	0.528058	1.44199	0.412216	1
Rv0228	132	77	101.533	113.569	89.4962	0.788033	-0.343672	-1.26898	0.659228	1
Rv0229c	628	233	405.563	540.313	270.813	0.501215	-0.996499	-1.99515	0.135677	1
Rv0230c	453	408	431.981	389.748	474.214	1.21672	0.282994	1.21672	0.6697	1
Rv0231	568	412	483.777	488.691	478.863	0.979888	-0.0293108	-1.02052	0.96864	1
Rv0232	789	389	565.482	678.833	452.13	0.66604	-0.586319	-1.50141	0.371066	1
Rv0233	4061	1902	2852.32	3493.97	2210.67	0.632711	-0.660382	-1.5805	0.298703	1
Rv0234c	377	361	371.973	324.36	419.586	1.29358	0.37137	1.29358	0.578089	1
Rv0235c	155	107	128.861	133.358	124.365	0.932566	-0.100722	-1.07231	0.902139	1
Rv0236c	778	600	683.371	669.369	697.373	1.04184	0.0591282	1.04184	0.929068	1
Rv0236A	787	585	678.526	677.113	679.939	1.00417	0.0060088	1.00417	0.994627	1
Rv0237	243	301	279.46	209.07	349.849	1.67335	0.742743	1.67335	0.274219	1
Rv0238	1031	507	738.162	887.043	589.28	0.664319	-0.590051	-1.5053	0.363681	1
Rv0239	2024	1132	1528.55	1741.39	1315.71	0.755551	-0.4044	-1.32354	0.526911	1
Rv0240	454	194	308.046	390.609	225.484	0.577263	-0.7927	-1.73231	0.241571	1
Rv0241c	431	552	506.202	370.82	641.583	1.73017	0.790916	1.73017	0.229379	1
Rv0242c	1575	1218	1385.38	1355.09	1415.67	1.04471	0.0630981	1.04471	0.921729	1
Rv0243	2778	2223	2486.94	2390.11	2583.77	1.08102	0.112397	1.08102	0.859091	1
MTB000051	751	1002	905.376	646.139	1164.61	1.80242	0.849934	1.80242	0.18875	1
Rv0244c	6756	5217	5938.16	5812.67	6063.66	1.04318	0.0609869	1.04318	0.922501	1
Rv0245	438	382	410.418	376.843	443.994	1.17819	0.236578	1.17819	0.722671	1
Rv0246	581	303	426.025	499.876	352.173	0.704521	-0.505285	-1.4194	0.446586	1
Rv0247c	918	896	915.616	789.821	1041.41	1.31854	0.39894	1.31854	0.53559	1
Rv0248c	3750	3518	3657.66	3226.39	4088.93	1.26734	0.341801	1.26734	0.588359	1
Rv0249c	1170	997	1082.72	1006.63	1158.8	1.15116	0.203093	1.15116	0.751759	1
Rv0250c	1433	551	936.667	1232.91	640.421	0.519437	-0.944979	-1.92516	0.14469	1
Rv0251c	3726	872	2109.63	3205.75	1013.52	0.316156	-1.66129	-3.163	0.0105591	0.466017
Rv0252	208	2662	1636.48	178.957	3094.01	17.2891	4.11179	17.2891	1.09131e-08	3.43342e-06
Rv0253	58	578	360.852	49.9016	671.803	13.4626	3.75088	13.4626	4.72745e-07	0.000107418
Rv0254c	144	81	109.019	123.894	94.1453	0.759889	-0.396139	-1.31598	0.604667	1
Rv0255c	292	187	234.288	251.229	217.348	0.86514	-0.208994	-1.15588	0.766414	1
Rv0256c	287	202	240.854	246.927	234.782	0.950818	-0.0727596	-1.05173	0.9225	1
Rv0257	184	94	133.782	158.308	109.255	0.690141	-0.535037	-1.44898	0.467196	1
Rv0258c	129	48	83.3889	110.988	55.7898	0.502666	-0.992329	-1.98939	0.210418	1
Rv0259c	37	48	43.8118	31.8338	55.7898	1.75254	0.809445	1.75254	0.376879	1
Rv0260c	76	151	120.447	65.3883	175.506	2.68405	1.42441	2.68405	0.0565914	1
Rv0261c	53	48	50.6948	45.5997	55.7898	1.22347	0.290978	1.22347	0.755426	1
Rv0262c	460	344	397.799	395.771	399.827	1.01025	0.0147105	1.01025	0.98605	1
Rv0263c	468	345	401.822	402.654	400.989	0.995866	-0.00597635	-1.00415	0.99792	1
Rv0264c	245	151	193.148	210.791	175.506	0.832604	-0.264297	-1.20105	0.71108	1
Rv0265c	315	268	291.255	271.017	311.493	1.14935	0.200817	1.14935	0.769487	1
Rv0266c	722	561	636.616	621.188	652.044	1.04967	0.0699377	1.04967	0.916142	1
Rv0267	41	38	39.7211	35.2752	44.167	1.25207	0.324311	1.25207	0.747448	1
Rv0268c	2354	1773	2043.03	2025.32	2060.74	1.01749	0.025014	1.01749	0.968767	1
Rv0269c	140	115	127.058	120.452	133.663	1.10968	0.150143	1.10968	0.84693	1
Rv0270	3246	2662	2943.39	2792.77	3094.01	1.10787	0.147783	1.10787	0.815085	1
Rv0271c	841	539	675.023	723.573	626.473	0.865806	-0.207885	-1.15499	0.750973	1
Rv0272c	445	257	340.787	382.865	298.708	0.780191	-0.358101	-1.28174	0.595277	1
Rv0273c	166	101	130.106	142.822	117.391	0.821942	-0.282892	-1.21663	0.706837	1
Rv0274	588	313	434.847	505.899	363.796	0.719109	-0.475718	-1.39061	0.473257	1
Rv0275c	998	590	772.201	858.651	685.75	0.798637	-0.324389	-1.25213	0.617418	1
Rv0276	3624	1905	2666.07	3117.99	2214.16	0.710124	-0.493856	-1.4082	0.436775	1
Rv0277c	891	356	590.183	766.591	413.775	0.539759	-0.889612	-1.85268	0.175154	1
Rv0277A	6351	3371	4691.15	5464.22	3918.07	0.717042	-0.479871	-1.39462	0.448127	1
Rv0278c	305	87	181.766	262.413	101.119	0.385343	-1.37579	-2.59509	0.0540965	1
Rv0279c	343	179	251.579	295.108	208.05	0.704996	-0.504313	-1.41845	0.463065	1
Rv0280	2059	1572	1799.31	1771.51	1827.12	1.03139	0.0445932	1.03139	0.94435	1
Rv0281	692	477	574.894	595.377	554.411	0.931194	-0.102847	-1.07389	0.877961	1
Rv0282	13073	9107	10916.3	11247.6	10585	0.941083	-0.0876066	-1.06261	0.890017	1
Rv0283	5513	3244	4256.85	4743.23	3770.46	0.794915	-0.331128	-1.258	0.600777	1
Rv0284	7509	5628	6500.94	6460.53	6541.36	1.01251	0.0179374	1.01251	0.976893	1
Rv0285	578	455	513.068	497.295	528.841	1.06344	0.0887329	1.06344	0.894567	1
Rv0286	2865	2818	2870.15	2464.97	3275.33	1.32875	0.410072	1.32875	0.517103	1
Rv0287	3291	2876	3087.11	2831.48	3342.74	1.18056	0.239473	1.18056	0.70471	1
Rv0288	4149	3534	3838.6	3569.68	4107.53	1.15067	0.202474	1.15067	0.748185	1
Rv0289	2408	2519	2499.79	2071.78	2927.8	1.41319	0.498952	1.41319	0.431466	1
Rv0290	2790	3188	3052.91	2400.44	3705.37	1.54363	0.626322	1.54363	0.323262	1
Rv0291	1465	1910	1740.21	1260.44	2219.97	1.76126	0.816608	1.76126	0.201352	1
Rv0292	1156	1441	1334.72	994.59	1674.86	1.68397	0.751865	1.68397	0.240773	1
Rv0293c	1843	1208	1494.85	1585.67	1404.04	0.885461	-0.1755	-1.12936	0.784492	1
Rv0294	73	46	58.1362	62.8071	53.4653	0.851261	-0.232327	-1.17473	0.801902	1
Rv0295c	269	271	273.21	231.44	314.98	1.36096	0.444622	1.36096	0.513811	1
Rv0296c	618	421	510.517	531.71	489.323	0.920283	-0.119851	-1.08662	0.858343	1
Rv0297	1010	629	800.027	868.975	731.079	0.841312	-0.249288	-1.18862	0.701288	1
Rv0298	7121	3900	5329.82	6126.71	4532.92	0.739863	-0.43467	-1.3516	0.491683	1
Rv0299	1877	709	1219.49	1614.92	824.062	0.510281	-0.970635	-1.9597	0.13216	1
Rv0300	1001	421	675.278	861.232	489.323	0.568167	-0.815614	-1.76005	0.211339	1
Rv0301	1780	697	1170.79	1531.46	810.115	0.528981	-0.918711	-1.89043	0.154107	1
Rv0302	257	167	207.609	221.116	194.102	0.877831	-0.187984	-1.13917	0.792934	1
Rv0303	222	108	158.265	191.003	125.527	0.657201	-0.605593	-1.5216	0.399641	1
Rv0304c	1139	472	764.282	979.963	548.6	0.559817	-0.836973	-1.7863	0.198071	1
Rv0305c	1284	365	764.476	1104.72	424.235	0.384021	-1.38074	-2.60402	0.0355626	0.963253
Rv0306	30	10	18.717	25.8112	11.6229	0.450305	-1.15103	-2.22072	0.359967	1
Rv0307c	169	150	159.873	145.403	174.343	1.19904	0.261875	1.19904	0.718608	1
Rv0308	486	654	589.139	418.141	760.137	1.8179	0.86227	1.8179	0.187926	1
Rv0309	2326	1353	1786.9	2001.22	1572.58	0.785807	-0.347753	-1.27258	0.585594	1
Rv0310c	35	41	38.8834	30.113	47.6538	1.5825	0.662205	1.5825	0.488899	1
Rv0311	146	107	124.99	125.614	124.365	0.990053	-0.0144218	-1.01005	0.997935	1
Rv0312	611	369	477.286	525.687	428.884	0.815855	-0.293616	-1.22571	0.657651	1
Rv0313	1513	832	1134.38	1301.74	967.024	0.742869	-0.428821	-1.34613	0.504517	1
Rv0314c	1081	958	1021.77	930.062	1113.47	1.1972	0.259667	1.1972	0.68611	1
Rv0315	1071	1745	1474.83	921.458	2028.19	2.20107	1.1382	2.20107	0.0772328	1
Rv0316	113	121	118.929	97.222	140.637	1.44655	0.53262	1.44655	0.47463	1
Rv0317c	586	441	508.373	504.178	512.569	1.01664	0.0238138	1.01664	0.973782	1
MTB000004	22693	23727	23551	19524.4	27577.6	1.41247	0.498218	1.41247	0.42837	1
Rv0318c	94	55	72.4004	80.8749	63.9259	0.790428	-0.339293	-1.26514	0.686172	1
Rv0319	114	96	104.831	98.0824	111.58	1.13761	0.186008	1.13761	0.815389	1
Rv0320	506	84	266.49	435.348	97.6322	0.224262	-2.15674	-4.45906	0.00233965	0.141159
Rv0321	198	106	146.778	170.354	123.203	0.723217	-0.4675	-1.38271	0.520911	1
Rv0322	103	92	97.7744	88.6183	106.931	1.20664	0.270997	1.20664	0.731169	1
Rv0323c	125	71	95.0345	107.546	82.5225	0.767319	-0.382101	-1.30324	0.626824	1
Rv0324	694	302	474.055	597.098	351.011	0.587862	-0.766451	-1.70108	0.246242	1
Rv0325	40	21	29.4115	34.4149	24.4081	0.70923	-0.495675	-1.40998	0.65111	1
Rv0326	21	13	16.5888	18.0678	15.1097	0.83628	-0.257942	-1.19577	0.888635	1
Rv0327c	9	9	9.10197	7.74335	10.4606	1.35091	0.433936	1.35091	0.855653	1
Rv0328	545	269	390.779	468.903	312.656	0.666781	-0.584714	-1.49974	0.380507	1
Rv0329c	19	15	16.8907	16.3471	17.4343	1.06651	0.0928989	1.06651	0.995271	1
Rv0330c	79	47	61.2985	67.9694	54.6275	0.803708	-0.315256	-1.24423	0.720999	1
Rv0331	537	187	339.684	462.02	217.348	0.47043	-1.08795	-2.12571	0.107249	1
Rv0332	778	551	654.895	669.369	640.421	0.956753	-0.063782	-1.0452	0.924891	1
Rv0333	358	269	310.334	308.013	312.656	1.01507	0.0215824	1.01507	0.97926	1
Rv0334	306	143	214.74	263.274	166.207	0.631309	-0.663581	-1.58401	0.340342	1
Rv0335c	18	8	12.3925	15.4867	9.29831	0.600406	-0.735989	-1.66554	0.650425	1
Rv0336	619	339	463.293	532.57	394.016	0.739838	-0.434718	-1.35165	0.511065	1
Rv0337c	838	594	705.695	720.992	690.399	0.957569	-0.0625515	-1.04431	0.926045	1
Rv0338c	2669	2191	2421.45	2296.33	2546.57	1.10897	0.149226	1.10897	0.813712	1
Rv0339c	371	195	272.922	319.198	226.646	0.710049	-0.494009	-1.40835	0.469438	1
Rv0340	462	257	348.1	397.492	298.708	0.751482	-0.412189	-1.3307	0.539805	1
Rv0341	8699	1874	4831.25	7484.37	2178.13	0.291023	-1.78079	-3.43615	0.00599346	0.306785
Rv0342	3762	1235	2336.07	3236.72	1435.43	0.443482	-1.17305	-2.25488	0.0674481	1
Rv0343	630	235	407.586	542.034	273.138	0.503912	-0.988755	-1.98447	0.138595	1
Rv0344c	60	29	42.6643	51.6223	33.7064	0.652942	-0.614974	-1.53153	0.513926	1
Rv0345	301	194	242.228	258.972	225.484	0.870689	-0.199771	-1.14852	0.776007	1
Rv0346c	1183	1491	1375.4	1017.82	1732.97	1.70263	0.767766	1.70263	0.230846	1
Rv0347	299	229	261.708	257.251	266.164	1.03465	0.0491379	1.03465	0.947941	1
Rv0348	606	477	537.898	521.385	554.411	1.06334	0.0886073	1.06334	0.894381	1
Rv0349	132	81	103.857	113.569	94.1453	0.82897	-0.270608	-1.20632	0.730343	1
Rv0350	36561	24076	29719.7	31456.1	27983.3	0.889598	-0.168774	-1.1241	0.788865	1
Rv0351	21615	16833	19080.9	18596.9	19564.8	1.05204	0.0731953	1.05204	0.906691	1
Rv0352	3865	3082	3453.75	3325.34	3582.17	1.07724	0.107334	1.07724	0.864874	1
Rv0353	1299	916	1091.14	1117.62	1064.66	0.952608	-0.0700461	-1.04975	0.915085	1
Rv0354c	49	29	37.9323	42.1582	33.7064	0.799521	-0.322793	-1.25075	0.756149	1
Rv0355c	2077	1206	1594.36	1786.99	1401.72	0.784402	-0.350335	-1.27486	0.583426	1
Rv0356c	126	67	93.1401	108.407	77.8733	0.718343	-0.477255	-1.39209	0.542127	1
Rv0357c	254	219	236.538	218.534	254.541	1.16476	0.220038	1.16476	0.75233	1
Rv0358	65	40	51.2078	55.9242	46.4915	0.831332	-0.266504	-1.20289	0.779282	1
Rv0359	33	52	44.4156	28.3923	60.439	2.12871	1.08998	2.12871	0.230439	1
Rv0360c	232	128	174.19	199.606	148.773	0.745332	-0.424045	-1.34168	0.552645	1
Rv0361	658	502	574.797	566.125	583.469	1.03064	0.0435356	1.03064	0.949045	1
Rv0362	106	82	93.2535	91.1994	95.3076	1.04505	0.0635674	1.04505	0.948744	1
Rv0363c	1814	1241	1501.56	1560.71	1442.4	0.924192	-0.113736	-1.08203	0.859958	1
Rv0364	516	449	482.91	443.952	521.867	1.1755	0.23328	1.1755	0.72403	1
Rv0365c	390	267	322.938	335.545	310.331	0.924856	-0.112699	-1.08125	0.871721	1
Rv0366c	176	80	122.204	151.425	92.9831	0.614052	-0.703568	-1.62853	0.343908	1
Rv0367c	317	95	191.578	272.738	110.417	0.404848	-1.30455	-2.47006	0.0658849	1
Rv0368c	18	8	12.3925	15.4867	9.29831	0.600406	-0.735989	-1.66554	0.650425	1
Rv0369c	60	38	47.8946	51.6223	44.167	0.855579	-0.225027	-1.1688	0.821745	1
Rv0370c	58	43	49.94	49.9016	49.9784	1.00154	0.00221957	1.00154	1	1
Rv0371c	13	10	11.4039	11.1848	11.6229	1.03916	0.0554242	1.03916	1	1
Rv0372c	22	22	22.2493	18.9282	25.5703	1.35091	0.433936	1.35091	0.728665	1
Rv0373c	196	148	170.326	168.633	172.019	1.02008	0.0286793	1.02008	0.976528	1
Rv0374c	22	17	19.3435	18.9282	19.7589	1.04389	0.061967	1.04389	1	1
Rv0375c	52	35	42.7097	44.7393	40.6801	0.909269	-0.137221	-1.09978	0.908275	1
Rv0376c	84	59	70.4231	72.2712	68.575	0.948856	-0.0757386	-1.0539	0.945601	1
Rv0377	137	90	111.238	117.871	104.606	0.887462	-0.172243	-1.12681	0.829347	1
Rv0378	4	4	4.04532	3.44149	4.64915	1.35091	0.433936	1.35091	0.973818	1
Rv0379	716	475	584.057	616.026	552.087	0.896207	-0.158096	-1.11581	0.811271	1
Rv0380c	126	78	99.5327	108.407	90.6585	0.83628	-0.257942	-1.19577	0.745355	1
Rv0381c	188	129	155.843	161.75	149.935	0.926957	-0.109426	-1.0788	0.888007	1
Rv0382c	916	573	727.046	788.101	665.991	0.845059	-0.242877	-1.18335	0.709568	1
Rv0383c	4056	2164	3002.43	3489.67	2515.19	0.720754	-0.472421	-1.38744	0.456456	1
Rv0384c	5926	1599	3478.53	5098.56	1858.5	0.364514	-1.45595	-2.74338	0.0236683	0.772208
Rv0385	89	51	67.9249	76.5731	59.2767	0.774119	-0.369372	-1.29179	0.663471	1
Rv0386	625	167	365.917	537.732	194.102	0.360964	-1.47007	-2.77036	0.0302308	0.873404
Rv0387c	60	28	42.0832	51.6223	32.5441	0.630427	-0.6656	-1.58623	0.48022	1
Rv0388c	101	27	59.1397	86.8975	31.3818	0.361135	-1.46939	-2.76904	0.0873706	1
Rv0389	433	296	358.289	372.541	344.037	0.923489	-0.114834	-1.08285	0.86793	1
Rv0390	328	273	299.753	282.202	317.305	1.12439	0.169141	1.12439	0.805359	1
Rv0391	273	305	294.69	234.881	354.498	1.50926	0.593844	1.50926	0.380045	1
Rv0392c	369	256	307.511	317.477	297.546	0.937219	-0.0935412	-1.06699	0.894992	1
Rv0393	7	12	9.98503	6.0226	13.9475	2.31585	1.21154	2.31585	0.472956	1
Rv0394c	593	554	577.054	510.2	643.908	1.26207	0.33579	1.26207	0.607509	1
Rv0395	11	6	8.21891	9.46409	6.97373	0.736862	-0.440533	-1.35711	0.873785	1
Rv0396	6	8	7.23027	5.16223	9.29831	1.80122	0.848973	1.80122	0.702833	1
Rv0397	5	3	3.89436	4.30186	3.48686	0.810548	-0.30303	-1.23373	1	1
Rv0398c	35	85	64.4538	30.113	98.7945	3.28079	1.71404	3.28079	0.041264	0.990268
Rv0399c	204	279	249.897	175.516	324.278	1.84757	0.885632	1.84757	0.196535	1
Rv0400c	488	463	479	419.861	538.139	1.28171	0.358067	1.28171	0.586843	1
Rv0401	67	52	59.0419	57.6449	60.439	1.04847	0.0682863	1.04847	0.957028	1
Rv0402c	741	377	537.859	637.535	438.183	0.687307	-0.540973	-1.45495	0.410111	1
Rv0403c	55	35	44.0003	47.3204	40.6801	0.859673	-0.218141	-1.16323	0.83391	1
Rv0404	735	229	449.269	632.373	266.164	0.420897	-1.24846	-2.37588	0.061524	1
Rv0405	2930	1094	1896.22	2520.89	1271.54	0.504403	-0.987352	-1.98254	0.12331	1
Rv0406c	41	31	35.6531	35.2752	36.0309	1.02142	0.0305801	1.02142	1	1
Rv0407	320	331	330.018	275.319	384.717	1.39735	0.482695	1.39735	0.472409	1
Rv0408	518	579	559.319	445.673	672.965	1.51	0.594547	1.51	0.363544	1
Rv0409	338	502	437.137	290.806	583.469	2.00639	1.0046	2.00639	0.130403	1
Rv0410c	1604	1009	1276.39	1380.04	1172.75	0.849796	-0.234812	-1.17675	0.71472	1
Rv0411c	842	489	646.396	724.433	568.359	0.784557	-0.35005	-1.2746	0.591935	1
Rv0412c	1135	404	723.043	976.522	469.564	0.480854	-1.05633	-2.07963	0.106005	1
Rv0413	182	112	143.382	156.588	130.176	0.831332	-0.266504	-1.20289	0.719665	1
Rv0414c	42	39	40.7324	36.1356	45.3292	1.25442	0.327021	1.25442	0.742798	1
Rv0415	181	210	199.904	155.727	244.081	1.56736	0.648335	1.56736	0.353102	1
Rv0416	41	33	36.8154	35.2752	38.3555	1.08732	0.120778	1.08732	0.92874	1
Rv0417	80	83	82.6498	68.8297	96.4699	1.40157	0.487047	1.40157	0.540602	1
Rv0418	692	739	727.154	595.377	858.931	1.44267	0.528738	1.44267	0.414753	1
Rv0419	1005	800	897.252	864.674	929.831	1.07535	0.104812	1.07535	0.871604	1
Rv0420c	87	54	68.808	74.8523	62.7636	0.838498	-0.25412	-1.19261	0.770327	1
Rv0421c	170	221	201.564	146.263	256.866	1.75619	0.812447	1.75619	0.244355	1
Rv0422c	294	286	292.682	252.949	332.414	1.31415	0.394135	1.31415	0.56109	1
Rv0423c	1856	1593	1724.19	1596.85	1851.53	1.15949	0.213485	1.15949	0.737177	1
Rv0424c	503	496	504.631	432.767	576.495	1.33211	0.413718	1.33211	0.528895	1
Rv0425c	2356	2586	2516.36	2027.04	3005.68	1.48279	0.568319	1.48279	0.370525	1
Rv0426c	920	505	689.249	791.542	586.956	0.741534	-0.431415	-1.34856	0.507534	1
Rv0427c	231	167	196.424	198.746	194.102	0.976635	-0.0341089	-1.02392	0.969988	1
Rv0428c	81	69	74.944	69.6901	80.1979	1.15078	0.20261	1.15078	0.813755	1
Rv0429c	135	175	159.775	116.15	203.4	1.75118	0.808331	1.75118	0.258068	1
Rv0430	982	400	654.9	844.885	464.915	0.55027	-0.861787	-1.81729	0.187302	1
Rv0431	498	294	385.089	428.465	341.713	0.797528	-0.326394	-1.25388	0.625966	1
Rv0432	613	602	613.553	527.408	699.698	1.32667	0.407812	1.32667	0.531585	1
Rv0433	925	907	925.02	795.844	1054.2	1.32463	0.405585	1.32463	0.528715	1
Rv0434	293	221	254.477	252.089	256.866	1.01895	0.0270815	1.01895	0.974255	1
Rv0435c	548	447	495.513	471.484	519.543	1.10193	0.140035	1.10193	0.833049	1
Rv0436c	493	471	485.801	424.163	547.438	1.29063	0.368075	1.29063	0.576132	1
Rv0437c	375	302	336.825	322.639	351.011	1.08794	0.121594	1.08794	0.859283	1
Rv0438c	175	124	147.344	150.565	144.124	0.957219	-0.063079	-1.04469	0.941128	1
Rv0439c	168	154	161.767	144.542	178.992	1.23834	0.308405	1.23834	0.669319	1
Rv0440	49770	42791	46278.1	42820.7	49735.5	1.16148	0.215967	1.16148	0.730402	1
Rv0441c	178	113	142.242	153.146	131.339	0.857603	-0.221619	-1.16604	0.767557	1
Rv0442c	2357	389	1240.01	2027.9	452.13	0.222955	-2.16517	-4.4852	0.00113293	0.0798911
Rv0443	862	565	699.167	741.64	656.693	0.88546	-0.175501	-1.12936	0.788951	1
Rv0444c	303	524	434.866	260.693	609.039	2.33623	1.22418	2.33623	0.0664975	1
Rv0445c	375	579	497.802	322.639	672.965	2.08581	1.06061	2.08581	0.108652	1
Rv0446c	311	1302	890.437	267.576	1513.3	5.65559	2.49968	5.65559	0.000225324	0.0209449
Rv0447c	523	2595	1733.06	449.974	3016.14	6.70291	2.74479	6.70291	4.90928e-05	0.00542675
Rv0448c	62	471	300.39	53.343	547.438	10.2626	3.35932	10.2626	5.39739e-06	0.000735844
Rv0449c	511	1258	950.904	439.65	1462.16	3.32573	1.73367	3.32573	0.00851609	0.400354
Rv0450c	3007	1375	2092.64	2587.14	1598.15	0.617728	-0.694957	-1.61884	0.275658	1
Rv0451c	434	174	287.82	373.401	202.238	0.541611	-0.884672	-1.84634	0.193683	1
Rv0452	270	126	189.374	232.3	146.448	0.630427	-0.6656	-1.58623	0.344762	1
Rv0453	126	132	130.914	108.407	153.422	1.41524	0.50105	1.41524	0.495615	1
Rv0454	22	8	14.1132	18.9282	9.29831	0.491241	-1.0255	-2.03566	0.479399	1
Rv0455c	699	504	593.597	601.4	585.793	0.97405	-0.0379329	-1.02664	0.957113	1
Rv0456c	64	60	62.4005	55.0638	69.7373	1.26648	0.340826	1.26648	0.693676	1
Rv0456A	45	17	29.2378	38.7167	19.7589	0.510345	-0.970454	-1.95946	0.356844	1
Rv0456B	569	255	392.968	489.552	296.384	0.605418	-0.723996	-1.65175	0.277615	1
Rv0457c	162	203	187.662	139.38	235.945	1.69281	0.759422	1.69281	0.279695	1
Rv0458	371	376	378.109	319.198	437.02	1.36912	0.453249	1.36912	0.496423	1
Rv0459	253	321	295.384	217.674	373.095	1.71401	0.777372	1.71401	0.250784	1
Rv0460	345	387	373.317	296.828	449.806	1.51537	0.599673	1.51537	0.368394	1
Rv0461	283	193	233.903	243.485	224.322	0.921295	-0.118265	-1.08543	0.869957	1
Rv0462	2408	2205	2317.31	2071.78	2562.85	1.23703	0.306879	1.23703	0.628272	1
Rv0463	221	187	203.745	190.142	217.348	1.14308	0.192928	1.14308	0.786356	1
Rv0464c	629	412	510.018	541.174	478.863	0.884859	-0.17648	-1.13012	0.790807	1
Rv0465c	1200	695	920.118	1032.45	807.79	0.782404	-0.354014	-1.27811	0.583639	1
Rv0466	680	664	678.406	585.053	771.759	1.31913	0.399584	1.31913	0.53848	1
Rv0467	12071	9510	10719.5	10385.5	11053.4	1.0643	0.0899079	1.0643	0.88582	1
Rv0468	2137	1466	1771.26	1838.61	1703.91	0.926738	-0.109766	-1.07905	0.864406	1
Rv0469	1768	1198	1456.78	1521.14	1392.42	0.915382	-0.127555	-1.09244	0.843029	1
Rv0470c	1943	1222	1546.01	1671.7	1420.32	0.849623	-0.235106	-1.17699	0.713398	1
Rv0470A	53	32	41.3965	45.5997	37.1932	0.815646	-0.293985	-1.22602	0.772431	1
Rv0471c	330	159	234.363	283.923	184.804	0.650895	-0.619503	-1.53635	0.369733	1
Rv0472c	4521	2643	3480.83	3889.74	3071.93	0.789751	-0.34053	-1.26622	0.590952	1
Rv0473	1223	671	916.065	1052.23	779.895	0.74118	-0.432104	-1.3492	0.503339	1
Rv0474	670	397	518.939	576.449	461.428	0.800467	-0.321086	-1.24927	0.626266	1
Rv0475	2784	1730	2203.02	2395.28	2010.76	0.839469	-0.252451	-1.19123	0.691727	1
Rv0476	551	363	447.988	474.065	421.911	0.889985	-0.168147	-1.12361	0.802131	1
Rv0477	429	295	355.987	369.099	342.875	0.92895	-0.106327	-1.07648	0.878119	1
Rv0478	508	270	375.443	437.069	313.818	0.718005	-0.477933	-1.39275	0.47471	1
Rv0479c	734	1460	1164.23	631.513	1696.94	2.6871	1.42605	2.6871	0.0284437	0.861739
Rv0480c	145	103	122.235	124.754	119.716	0.959615	-0.0594727	-1.04208	0.948667	1
Rv0481c	271	126	189.805	233.161	146.448	0.6281	-0.670933	-1.5921	0.340789	1
Rv0482	118	120	120.499	101.524	139.475	1.37381	0.458183	1.37381	0.538883	1
Rv0483	1642	2220	1996.51	1412.73	2580.28	1.82645	0.869041	1.82645	0.173571	1
Rv0484c	300	213	252.839	258.112	247.567	0.959149	-0.0601733	-1.04259	0.936679	1
Rv0485	3637	2163	2821.6	3129.17	2514.03	0.803417	-0.315779	-1.24468	0.61882	1
MTB000060	97	59	76.0155	83.4561	68.575	0.82169	-0.283334	-1.217	0.735833	1
Rv0486	1354	932	1124.1	1164.94	1083.25	0.929876	-0.10489	-1.07541	0.87187	1
Rv0487	921	654	776.269	792.402	760.137	0.959281	-0.0599747	-1.04245	0.928804	1
Rv0488	99	25	57.117	85.1768	29.0572	0.34114	-1.55156	-2.93135	0.0741345	1
Rv0489	1359	619	944.351	1169.25	719.456	0.615317	-0.700598	-1.62518	0.278005	1
Rv0490	2778	1524	2080.72	2390.11	1771.33	0.741106	-0.432248	-1.34933	0.497086	1
Rv0491	2748	1529	2070.72	2364.3	1777.14	0.751655	-0.411858	-1.3304	0.517618	1
Rv0492c	138	87	109.925	118.731	101.119	0.851663	-0.231645	-1.17417	0.767503	1
Rv0492A	54	34	42.9889	46.4601	39.5178	0.850575	-0.233489	-1.17567	0.822001	1
Rv0493c	383	165	260.65	329.522	191.778	0.581986	-0.780943	-1.71825	0.254216	1
Rv0494	16	7	10.951	13.7659	8.13602	0.591025	-0.758709	-1.69198	0.66438	1
Rv0495c	913	634	761.205	785.519	736.891	0.938094	-0.0921962	-1.06599	0.889238	1
Rv0496	1069	863	961.396	919.737	1003.05	1.09059	0.125106	1.09059	0.846415	1
Rv0497	319	258	287.164	274.459	299.87	1.09259	0.12775	1.09259	0.854228	1
Rv0498	206	144	172.303	177.237	167.37	0.944328	-0.0826397	-1.05895	0.916222	1
Rv0499	230	227	230.862	197.886	263.839	1.33329	0.414994	1.33329	0.548128	1
Rv0500	501	348	417.761	431.046	404.476	0.938359	-0.0917875	-1.06569	0.893903	1
Rv0500A	1054	331	645.775	906.832	384.717	0.424243	-1.23704	-2.35714	0.0601607	1
Rv0500B	757	941	872.507	651.301	1093.71	1.67927	0.747837	1.67927	0.247286	1
Rv0501	3116	2162	2596.89	2680.92	2512.87	0.937316	-0.0933929	-1.06688	0.883983	1
Rv0502	2029	1647	1829.99	1745.69	1914.29	1.09658	0.133008	1.09658	0.834322	1
Rv0503c	1381	1192	1286.81	1188.17	1385.45	1.16603	0.221607	1.16603	0.728912	1
Rv0504c	502	408	453.06	431.907	474.214	1.09795	0.134818	1.09795	0.840178	1
Rv0505c	513	455	485.106	441.371	528.841	1.19818	0.260844	1.19818	0.692628	1
Rv0506	280	139	201.231	240.904	161.558	0.670632	-0.576406	-1.49113	0.410686	1
Rv0507	1212	570	852.637	1042.77	662.504	0.635331	-0.65442	-1.57398	0.311946	1
Rv0508	141	65	98.4306	121.312	75.5487	0.622762	-0.683248	-1.60575	0.37464	1
Rv0509	3752	2903	3301.12	3228.11	3374.12	1.04523	0.0638206	1.04523	0.919395	1
Rv0510	2789	2538	2674.73	2399.58	2949.89	1.22934	0.29788	1.22934	0.637889	1
Rv0511	2992	2537	2761.48	2574.23	2948.73	1.14548	0.195949	1.14548	0.756682	1
Rv0512	2228	1855	2036.48	1916.91	2156.04	1.12475	0.169606	1.12475	0.789294	1
Rv0513	818	662	736.609	703.784	769.435	1.09328	0.128666	1.09328	0.843583	1
Rv0514	221	154	184.567	190.142	178.992	0.941361	-0.0871802	-1.06229	0.909829	1
Rv0515	401	275	332.319	345.009	319.629	0.926437	-0.110235	-1.0794	0.874282	1
Rv0516c	477	794	666.627	410.397	922.857	2.24869	1.16909	2.24869	0.0745809	1
Rv0517	512	593	564.874	440.51	689.237	1.56463	0.645824	1.56463	0.323627	1
Rv0518	289	235	260.893	248.647	273.138	1.09849	0.135527	1.09849	0.846676	1
Rv0519c	733	389	541.391	630.653	452.13	0.716924	-0.480107	-1.39485	0.464713	1
Rv0520	77	12	40.098	66.2486	13.9475	0.210532	-2.24789	-4.74987	0.0224128	0.73926
Rv0521	26	4	13.5094	22.3697	4.64915	0.207833	-2.2665	-4.81156	0.131722	1
Rv0522	653	390	507.558	561.823	453.292	0.806825	-0.309673	-1.23943	0.639038	1
Rv0523c	61	33	45.4191	52.4827	38.3555	0.730822	-0.452407	-1.36832	0.630594	1
Rv0524	429	397	415.264	369.099	461.428	1.25015	0.322097	1.25015	0.627707	1
Rv0525	228	209	219.542	196.165	242.918	1.23834	0.308405	1.23834	0.65829	1
Rv0526	234	241	240.719	201.327	280.111	1.39133	0.47646	1.39133	0.488368	1
Rv0527	350	515	449.854	301.13	598.578	1.98777	0.991153	1.98777	0.135035	1
Rv0528	298	369	342.638	256.391	428.884	1.67278	0.742244	1.67278	0.268253	1
Rv0529	347	298	322.455	298.549	346.362	1.16015	0.214312	1.16015	0.752176	1
Rv0530	485	417	450.977	417.28	484.674	1.16151	0.215998	1.16151	0.744845	1
Rv0531	229	137	178.129	197.025	159.233	0.808189	-0.307236	-1.23733	0.668445	1
Rv0532	208	181	194.666	178.957	210.374	1.17555	0.233342	1.17555	0.742863	1
Rv0533c	374	277	321.866	321.779	321.954	1.00054	0.00078352	1.00054	1	1
Rv0534c	150	105	125.548	129.056	122.04	0.94564	-0.0806374	-1.05749	0.924835	1
Rv0535	206	142	171.141	177.237	165.045	0.931213	-0.102818	-1.07387	0.893457	1
Rv0536	88	73	80.2799	75.7127	84.847	1.12064	0.164329	1.12064	0.849013	1
Rv0537c	456	403	430.366	392.33	468.402	1.1939	0.255682	1.1939	0.70028	1
Rv0538	505	316	400.885	434.488	367.283	0.845324	-0.242423	-1.18298	0.717799	1
Rv0539	106	111	110.107	91.1994	129.014	1.41464	0.500431	1.41464	0.507381	1
Rv0540	66	53	59.1929	56.7845	61.6013	1.08482	0.117462	1.08482	0.908949	1
Rv0541c	275	304	294.969	236.602	353.336	1.49337	0.578576	1.49337	0.392395	1
Rv0542c	516	378	441.648	443.952	439.345	0.989623	-0.015049	-1.01049	0.986462	1
Rv0543c	456	342	394.916	392.33	397.503	1.01319	0.0188983	1.01319	0.981016	1
Rv0544c	179	137	156.62	154.007	159.233	1.03394	0.0481521	1.03394	0.955517	1
Rv0545c	2625	2363	2502.48	2258.48	2746.49	1.21608	0.282238	1.21608	0.655822	1
Rv0546c	137	127	132.741	117.871	147.611	1.25231	0.324588	1.25231	0.661545	1
Rv0547c	405	329	365.422	348.451	382.393	1.09741	0.134101	1.09741	0.843469	1
Rv0548c	423	451	444.065	363.937	524.192	1.44034	0.526406	1.44034	0.425591	1
Rv0549c	209	59	124.196	179.818	68.575	0.381358	-1.39078	-2.6222	0.0629969	1
Rv0550c	319	109	200.574	274.459	126.689	0.461598	-1.11529	-2.16639	0.112825	1
Rv0551c	293	221	254.477	252.089	256.866	1.01895	0.0270815	1.01895	0.974255	1
Rv0552	304	247	274.319	261.553	287.085	1.09762	0.134376	1.09762	0.847197	1
Rv0553	86	67	75.9326	73.992	77.8733	1.05246	0.0737602	1.05246	0.943662	1
Rv0554	194	228	215.957	166.912	265.002	1.58767	0.666913	1.58767	0.336011	1
Rv0555	575	500	537.929	494.714	581.144	1.17471	0.232302	1.17471	0.723749	1
Rv0556	403	296	345.384	346.73	344.037	0.992235	-0.0112468	-1.00783	0.992331	1
Rv0557	354	299	326.048	304.572	347.524	1.14103	0.190332	1.14103	0.779455	1
Rv0558	587	562	579.122	505.038	653.206	1.29338	0.371145	1.29338	0.570046	1
Rv0559c	1310	784	1019.16	1127.09	911.234	0.808486	-0.306705	-1.23688	0.634246	1
Rv0560c	440	307	367.693	378.564	356.822	0.94257	-0.0853291	-1.06093	0.902847	1
Rv0561c	214	154	181.556	184.12	178.992	0.972153	-0.0407446	-1.02864	0.963297	1
Rv0562	2298	1773	2018.94	1977.13	2060.74	1.04228	0.0597496	1.04228	0.925157	1
Rv0563	2069	876	1399.14	1780.11	1018.16	0.571967	-0.805995	-1.74835	0.209086	1
Rv0564c	250	134	185.42	215.093	155.747	0.72409	-0.465759	-1.38104	0.510682	1
Rv0565c	365	219	284.288	314.036	254.541	0.810548	-0.30303	-1.23373	0.658095	1
Rv0566c	192	253	229.625	165.191	294.059	1.78011	0.831967	1.78011	0.227934	1
MTB000005	12145	14832	13844.1	10449.2	17239.1	1.64979	0.722286	1.64979	0.252565	1
Rv0567	602	473	533.853	517.944	549.762	1.06143	0.0860125	1.06143	0.897588	1
Rv0568	1058	711	868.33	910.273	826.387	0.907845	-0.139482	-1.10151	0.830775	1
Rv0569	10262	18109	14938.5	8829.14	21047.9	2.38391	1.25333	2.38391	0.0492567	1
Rv0570	3155	4407	3918.34	2714.47	5122.2	1.887	0.916093	1.887	0.149585	1
Rv0571c	1859	1215	1505.81	1599.43	1412.18	0.882927	-0.179635	-1.1326	0.779474	1
Rv0572c	470	299	375.949	404.375	347.524	0.859411	-0.218579	-1.16359	0.74602	1
Rv0573c	201	151	174.22	172.935	175.506	1.01487	0.0212889	1.01487	0.984723	1
Rv0574c	587	605	604.111	505.038	703.184	1.39234	0.47751	1.39234	0.464078	1
Rv0575c	292	305	302.863	251.229	354.498	1.41106	0.496777	1.41106	0.462085	1
Rv0576	710	357	512.9	610.864	414.937	0.679262	-0.557959	-1.47219	0.396502	1
Rv0577	641	437	529.709	551.498	507.92	0.920982	-0.118755	-1.0858	0.859348	1
Rv0578c	1513	1130	1307.56	1301.74	1313.39	1.00894	0.0128466	1.00894	0.984676	1
Rv0579	372	240	299.504	320.058	278.949	0.871557	-0.198332	-1.14737	0.773222	1
Rv0580c	1123	1219	1191.51	966.197	1416.83	1.4664	0.552276	1.4664	0.388782	1
Rv0581	1281	1317	1316.43	1102.14	1530.73	1.38888	0.473921	1.38888	0.45851	1
Rv0582	181	62	113.895	155.727	72.0619	0.462744	-1.11171	-2.16102	0.139782	1
Rv0583c	232	146	184.65	199.606	169.694	0.850144	-0.234221	-1.17627	0.745085	1
Rv0584	246	108	168.589	211.651	125.527	0.593084	-0.753691	-1.6861	0.290634	1
Rv0585c	177	133	153.435	152.286	154.584	1.01509	0.0216127	1.01509	0.985842	1
Rv0586	1184	346	710.416	1018.68	402.152	0.394777	-1.34089	-2.53307	0.0414703	0.990268
Rv0587	559	242	381.111	480.948	281.274	0.584832	-0.773905	-1.70989	0.246788	1
Rv0588	1413	760	1049.52	1215.71	883.339	0.726606	-0.460754	-1.37626	0.474025	1
Rv0589	660	359	492.553	567.845	417.261	0.734815	-0.444546	-1.36089	0.50029	1
Rv0590	901	524	692.117	775.195	609.039	0.785659	-0.348024	-1.27282	0.593202	1
Rv0590A	63	27	42.7926	54.2034	31.3818	0.578963	-0.788457	-1.72723	0.397876	1
Rv0591	57	47	51.8344	49.0412	54.6275	1.11391	0.155635	1.11391	0.878773	1
Rv0592	39	43	41.7664	33.5545	49.9784	1.48947	0.574798	1.48947	0.541799	1
Rv0593	49	37	42.5814	42.1582	43.0047	1.02008	0.0286793	1.02008	1	1
Rv0594	118	134	128.635	101.524	155.747	1.53409	0.617382	1.53409	0.400992	1
Rv0595c	109	71	88.1515	93.7805	82.5225	0.879953	-0.184501	-1.13642	0.826089	1
Rv0596c	85	49	65.0419	73.1316	56.9521	0.778762	-0.360745	-1.28409	0.674804	1
Rv0597c	1151	596	841.506	990.288	692.724	0.699518	-0.515568	-1.42956	0.425556	1
Rv0598c	631	242	412.084	542.895	281.274	0.5181	-0.948697	-1.93013	0.154829	1
Rv0599c	433	183	292.62	372.541	212.699	0.570941	-0.808588	-1.7515	0.233948	1
Rv0600c	4	7	5.78875	3.44149	8.13602	2.3641	1.24129	2.3641	0.60839	1
Rv0601c	8	2	4.60378	6.88297	2.32458	0.337728	-1.56606	-2.96096	0.596447	1
Rv0602c	25	20	22.3775	21.5093	23.2458	1.08073	0.112008	1.08073	0.964436	1
Rv0603	17	10	13.1246	14.6263	11.6229	0.794655	-0.331599	-1.25841	0.868626	1
Rv0604	119	116	118.605	102.384	134.825	1.31686	0.397099	1.31686	0.596528	1
Rv0605	1194	612	869.302	1027.28	711.32	0.692428	-0.530263	-1.44419	0.412095	1
Rv0606	1495	578	979.029	1286.26	671.803	0.522293	-0.937068	-1.91463	0.147627	1
Rv0607	69	39	52.3474	59.3657	45.3292	0.76356	-0.389186	-1.30965	0.668825	1
Rv0608	1446	1175	1304.89	1244.1	1365.69	1.09773	0.134529	1.09773	0.833558	1
Rv0609	1817	708	1193.1	1563.3	822.9	0.526388	-0.925801	-1.89974	0.150854	1
Rv0609A	374	198	275.956	321.779	230.133	0.71519	-0.483602	-1.39823	0.478542	1
MTB000052	783	1015	926.697	673.671	1179.72	1.75118	0.808331	1.75118	0.210804	1
Rv0610c	558	348	442.282	480.087	404.476	0.842505	-0.247242	-1.18694	0.710753	1
Rv0611c	478	368	419.49	411.258	427.722	1.04003	0.056631	1.04003	0.934941	1
Rv0612	108	53	77.2607	92.9202	61.6013	0.662949	-0.593031	-1.50841	0.463018	1
Rv0613c	894	1113	1031.4	769.172	1293.63	1.68184	0.750043	1.68184	0.244132	1
Rv0614	85	60	71.4344	73.1316	69.7373	0.953586	-0.0685645	-1.04867	0.952407	1
Rv0615	1041	575	781.981	895.647	668.316	0.746182	-0.4224	-1.34016	0.514808	1
Rv0616c	4	4	4.04532	3.44149	4.64915	1.35091	0.433936	1.35091	0.973818	1
Rv0616A	229	106	160.114	197.025	123.203	0.625314	-0.677348	-1.5992	0.345191	1
Rv0617	267	104	175.299	229.719	120.878	0.526199	-0.92632	-1.90042	0.192614	1
Rv0618	193	67	121.963	166.052	77.8733	0.46897	-1.09243	-2.13233	0.142657	1
Rv0619	14	3	7.76603	12.0452	3.48686	0.289482	-1.78846	-3.45445	0.372362	1
Rv0620	3	2	2.45285	2.58112	2.32458	0.900609	-0.151027	-1.11036	1	1
Rv0621	142	101	119.782	122.173	117.391	0.960861	-0.0575998	-1.04073	0.951128	1
Rv0622	94	68	79.9553	80.8749	79.0356	0.977257	-0.0331902	-1.02327	0.985676	1
Rv0623	300	130	204.605	258.112	151.097	0.585396	-0.772515	-1.70825	0.26922	1
Rv0624	209	87	140.468	179.818	101.119	0.562342	-0.83048	-1.77828	0.254722	1
Rv0625c	89	87	88.8461	76.5731	101.119	1.32056	0.401146	1.32056	0.611485	1
Rv0626	297	109	191.11	255.53	126.689	0.49579	-1.0122	-2.01698	0.151351	1
Rv0627	240	122	174.144	206.489	141.799	0.686715	-0.542217	-1.45621	0.446173	1
Rv0628c	598	410	495.52	514.502	476.538	0.926212	-0.110586	-1.07967	0.869763	1
Rv0629c	281	304	297.55	241.764	353.336	1.46149	0.547437	1.46149	0.418133	1
Rv0630c	180	190	187.851	154.867	220.835	1.42596	0.511938	1.42596	0.466772	1
Rv0631c	161	108	132.023	138.52	125.527	0.906203	-0.142094	-1.10351	0.856135	1
Rv0632c	1049	942	998.703	902.53	1094.88	1.21312	0.27872	1.21312	0.664569	1
Rv0633c	718	342	507.625	617.747	397.503	0.643472	-0.636052	-1.55407	0.334063	1
Rv0634c	506	428	466.404	435.348	497.459	1.14267	0.192409	1.14267	0.771794	1
Rv0634A	294	269	282.802	252.949	312.656	1.23604	0.305726	1.23604	0.65386	1
MTB000006	10077	11486	11010	8669.97	13350	1.5398	0.622746	1.5398	0.323457	1
MTB000007	3745	3673	3745.59	3222.09	4269.08	1.32494	0.405929	1.32494	0.520536	1
Rv0634B	648	374	496.108	557.521	434.696	0.779694	-0.35902	-1.28255	0.586527	1
Rv0635	3361	2735	3035.28	2891.71	3178.86	1.0993	0.136586	1.0993	0.82881	1
Rv0636	2482	2220	2357.86	2135.44	2580.28	1.20831	0.272992	1.20831	0.666583	1
Rv0637	1422	867	1115.58	1223.45	1007.7	0.823659	-0.279882	-1.2141	0.66366	1
MTB000008	1949	1596	1765.94	1676.86	1855.01	1.10624	0.145662	1.10624	0.818899	1
Rv0638	5505	3959	4668.92	4736.35	4601.5	0.971529	-0.0416707	-1.02931	0.948354	1
Rv0639	5580	4115	4791.85	4800.87	4782.82	0.996239	-0.00543688	-1.00378	0.994177	1
Rv0640	4888	4068	4466.84	4205.5	4728.19	1.12429	0.169011	1.12429	0.788447	1
Rv0641	6730	5527	6107.13	5790.3	6423.97	1.10944	0.149826	1.10944	0.811614	1
Rv0642c	2072	1563	1799.67	1782.69	1816.66	1.01905	0.0272296	1.01905	0.966147	1
Rv0643c	947	691	808.957	814.772	803.141	0.985725	-0.0207429	-1.01448	0.977218	1
Rv0644c	478	412	445.06	411.258	478.863	1.16439	0.21957	1.16439	0.740915	1
Rv0645c	935	498	691.634	804.448	578.82	0.719524	-0.474885	-1.38981	0.465589	1
Rv0646c	394	409	407.181	338.986	475.376	1.40234	0.487841	1.40234	0.462254	1
Rv0647c	832	1053	969.859	715.829	1223.89	1.70975	0.773786	1.70975	0.230275	1
Rv0648	43	34	38.2569	36.996	39.5178	1.06816	0.0951339	1.06816	0.949318	1
Rv0649	4	5	4.62646	3.44149	5.81144	1.68864	0.755864	1.68864	0.835213	1
Rv0650	6	4	4.90569	5.16223	4.64915	0.900609	-0.151027	-1.11036	1	1
Rv0651	450	451	455.68	387.167	524.192	1.35392	0.437138	1.35392	0.507769	1
Rv0652	975	797	882.603	838.862	926.344	1.10429	0.143113	1.10429	0.824952	1
Rv0653c	209	105	150.929	179.818	122.04	0.678689	-0.559178	-1.47343	0.439762	1
Rv0654	2176	550	1255.71	1872.17	639.259	0.341453	-1.55024	-2.92866	0.0174946	0.675027
Rv0655	4152	1574	2700.85	3572.26	1829.44	0.512124	-0.965435	-1.95265	0.130378	1
Rv0656c	128	47	82.3776	110.128	54.6275	0.496039	-1.01148	-2.01597	0.202866	1
Rv0657c	158	73	110.393	135.939	84.847	0.624156	-0.68002	-1.60216	0.367835	1
Rv0658c	492	292	381.346	423.303	339.388	0.801762	-0.318754	-1.24725	0.634366	1
Rv0659c	1456	864	1128.46	1252.7	1004.22	0.801641	-0.318971	-1.24744	0.619878	1
Rv0660c	5242	2524	3721.84	4510.07	2933.62	0.650459	-0.62047	-1.53738	0.327785	1
Rv0661c	22	3	11.2075	18.9282	3.48686	0.184216	-2.44053	-5.42842	0.143867	1
Rv0662c	19	5	11.0793	16.3471	5.81144	0.355504	-1.49206	-2.81291	0.358669	1
Rv0663	1569	1240	1395.58	1349.92	1441.24	1.06764	0.0944306	1.06764	0.882744	1
Rv0664	59	48	53.2759	50.7619	55.7898	1.09905	0.136255	1.09905	0.895691	1
Rv0665	100	68	82.5364	86.0372	79.0356	0.918622	-0.122458	-1.08859	0.892523	1
Rv0666	26	13	18.7397	22.3697	15.1097	0.675457	-0.566064	-1.48048	0.671503	1
Rv0667	24091	17469	20515.6	20727.2	20304	0.979582	-0.0297614	-1.02084	0.96297	1
Rv0668	15187	10283	12509.1	13066.5	11951.8	0.914693	-0.12864	-1.09326	0.838661	1
Rv0669c	351	330	342.773	301.99	383.555	1.27009	0.344931	1.27009	0.607486	1
Rv0670	890	610	737.363	765.731	708.996	0.925907	-0.11106	-1.08002	0.866337	1
Rv0671	263	210	235.179	226.278	244.081	1.07868	0.109262	1.07868	0.878877	1
Rv0672	978	769	867.622	841.444	893.8	1.06222	0.0870849	1.06222	0.893555	1
Rv0673	300	311	309.792	258.112	361.472	1.40045	0.485888	1.40045	0.471314	1
Rv0674	189	167	178.356	162.61	194.102	1.19366	0.255398	1.19366	0.721681	1
Rv0675	198	152	173.511	170.354	176.668	1.03707	0.0525067	1.03707	0.949042	1
Rv0676c	3386	1721	2456.76	2913.22	2000.3	0.686628	-0.542399	-1.45639	0.393525	1
Rv0677c	2661	746	1578.26	2289.45	867.067	0.378723	-1.40079	-2.64045	0.0305459	0.873404
Rv0678	10283	2135	5664.34	8847.2	2481.49	0.280482	-1.83402	-3.56529	0.00468686	0.25559
Rv0679c	383	208	285.639	329.522	241.756	0.733656	-0.446825	-1.36304	0.511786	1
Rv0680c	645	313	459.368	554.94	363.796	0.65556	-0.609201	-1.52541	0.356967	1
Rv0681	367	324	346.169	315.756	376.581	1.19263	0.25415	1.19263	0.705848	1
Rv0682	2662	1388	1951.78	2290.31	1613.26	0.704383	-0.505567	-1.41968	0.427473	1
Rv0683	1637	923	1240.61	1408.43	1072.79	0.761694	-0.392716	-1.31286	0.540388	1
Rv0684	24656	14895	19262.8	21213.3	17312.3	0.816104	-0.293175	-1.22533	0.641645	1
Rv0685	18184	11935	14758.5	15645	13871.9	0.886667	-0.173535	-1.12782	0.783247	1
Rv0686	1210	755	959.289	1041.05	877.528	0.842926	-0.246523	-1.18634	0.702971	1
Rv0687	484	323	395.92	416.42	375.419	0.90154	-0.149537	-1.10921	0.825606	1
Rv0688	932	673	792.043	801.866	782.22	0.975499	-0.0357876	-1.02512	0.958638	1
Rv0689c	3	0	1.29056	2.58112	0	-Inf	-Inf	-Inf	0.711183	1
Rv0690c	604	557	583.53	519.665	647.395	1.24579	0.317065	1.24579	0.62761	1
Rv0691c	380	336	358.735	326.941	390.529	1.19449	0.256398	1.19449	0.702651	1
Rv0692	1840	2768	2400.15	1583.08	3217.21	2.03224	1.02307	2.03224	0.109452	1
Rv0693	3444	6263	5121.27	2963.12	7279.41	2.45667	1.2967	2.45667	0.0426808	0.991844
Rv0694	1570	1604	1607.55	1350.78	1864.31	1.38017	0.464845	1.38017	0.465742	1
Rv0695	406	469	447.212	349.311	545.113	1.56054	0.642044	1.56054	0.331175	1
Rv0696	540	753	669.902	464.601	875.203	1.88377	0.913626	1.88377	0.161504	1
Rv0697	135	159	150.477	116.15	184.804	1.59108	0.670003	1.59108	0.351996	1
Rv0698	119	82	98.8459	102.384	95.3076	0.930882	-0.10333	-1.07425	0.906534	1
Rv0699	19	14	16.3095	16.3471	16.272	0.99541	-0.00663678	-1.00461	1	1
Rv0700	5522	5553	5602.58	4750.97	6454.19	1.3585	0.442012	1.3585	0.483398	1
Rv0701	4248	4547	4469.89	3654.86	5284.92	1.446	0.532067	1.446	0.399798	1
Rv0702	2256	2279	2294.93	1941	2648.85	1.36469	0.44857	1.36469	0.479578	1
Rv0703	3928	2512	3149.6	3379.54	2919.67	0.863925	-0.211023	-1.15751	0.739575	1
Rv0704	3158	2343	2720.15	2717.05	2723.24	1.00228	0.0032816	1.00228	0.995885	1
Rv0705	3797	3111	3441.36	3266.83	3615.88	1.10685	0.146454	1.10685	0.816453	1
Rv0706	1174	893	1024	1010.08	1037.92	1.02757	0.0392355	1.02757	0.952247	1
Rv0707	2318	2277	2320.44	1994.34	2646.53	1.32702	0.40819	1.32702	0.519828	1
Rv0708	1137	1026	1085.38	978.243	1192.51	1.21903	0.285734	1.21903	0.656017	1
Rv0709	2862	2135	2471.93	2462.38	2481.49	1.00776	0.0111482	1.00776	0.986036	1
Rv0710	4968	3929	4420.48	4274.33	4566.63	1.06839	0.0954328	1.06839	0.879452	1
Rv0711	1469	2128	1868.62	1263.89	2473.35	1.95694	0.9686	1.95694	0.130257	1
Rv0712	198	245	227.557	170.354	284.761	1.67159	0.741217	1.67159	0.28283	1
Rv0713	530	617	586.564	455.997	717.132	1.57267	0.653214	1.57267	0.31748	1
Rv0714	1187	963	1070.27	1021.26	1119.28	1.09598	0.132224	1.09598	0.83721	1
Rv0715	1587	1685	1661.93	1365.41	1958.46	1.43434	0.520382	1.43434	0.414163	1
Rv0716	8979	7103	7990.51	7725.28	8255.73	1.06866	0.0958095	1.06866	0.878551	1
Rv0717	12582	10488	11507.6	10825.2	12190.1	1.12608	0.171314	1.12608	0.78482	1
Rv0718	1982	1573	1766.77	1705.26	1828.28	1.07214	0.100498	1.07214	0.874587	1
Rv0719	1590	1110	1329.07	1367.99	1290.14	0.943091	-0.0845313	-1.06034	0.896494	1
Rv0720	3787	2069	2831.5	3258.23	2404.77	0.738062	-0.438186	-1.3549	0.489895	1
Rv0721	4386	3574	3963.8	3773.59	4154.02	1.10081	0.13857	1.10081	0.825962	1
Rv0722	1897	1694	1800.52	1632.13	1968.92	1.20635	0.27065	1.20635	0.670296	1
Rv0723	1322	1504	1442.75	1137.41	1748.08	1.53689	0.620018	1.53689	0.332025	1
Rv0724	2768	2508	2648.26	2381.51	2915.02	1.22402	0.291629	1.22402	0.644978	1
Rv0724A	5	4	4.47551	4.30186	4.64915	1.08073	0.112008	1.08073	1	1
Rv0725c	251	162	202.122	215.953	188.291	0.871905	-0.197758	-1.14691	0.782686	1
Rv0726c	528	381	448.554	454.276	442.832	0.974807	-0.0368111	-1.02584	0.959908	1
Rv0727c	23	11	16.2869	19.7886	12.7852	0.646089	-0.630195	-1.54777	0.656631	1
Rv0728c	36	23	28.853	30.9734	26.7326	0.863084	-0.212427	-1.15864	0.870906	1
Rv0729	90	72	80.5591	77.4335	83.6848	1.08073	0.112008	1.08073	0.902453	1
Rv0730	1341	1034	1177.78	1153.76	1201.81	1.04164	0.0588628	1.04164	0.927427	1
Rv0731c	169	106	134.303	145.403	123.203	0.847319	-0.239023	-1.18019	0.75125	1
Rv0732	1102	973	1039.52	948.13	1130.91	1.19278	0.254323	1.19278	0.692127	1
Rv0733	1602	1280	1433.02	1378.32	1487.73	1.07938	0.110205	1.07938	0.863145	1
Rv0734	1042	708	859.704	896.507	822.9	0.917895	-0.123598	-1.08945	0.850164	1
Rv0735	164	97	126.921	141.101	112.742	0.799016	-0.323703	-1.25154	0.666528	1
Rv0736	78	45	59.706	67.109	52.303	0.779373	-0.359613	-1.28308	0.682943	1
Rv0737	57	36	45.4418	49.0412	41.8424	0.853209	-0.229029	-1.17205	0.821881	1
Rv0738	311	239	272.681	267.576	277.787	1.03816	0.0540319	1.03816	0.941738	1
Rv0739	172	111	138.499	147.984	129.014	0.871811	-0.197913	-1.14704	0.793984	1
Rv0740	561	323	429.044	482.669	375.419	0.777799	-0.362531	-1.28568	0.585569	1
Rv0741	641	328	466.364	551.498	381.231	0.691263	-0.532693	-1.44663	0.420217	1
Rv0742	57	23	37.8869	49.0412	26.7326	0.545106	-0.875392	-1.83451	0.364877	1
Rv0743c	201	59	120.755	172.935	68.575	0.396537	-1.33447	-2.52183	0.0751672	1
Rv0744c	1591	794	1145.85	1368.85	922.857	0.674183	-0.568787	-1.48328	0.376053	1
Rv0745	37	30	33.3512	31.8338	34.8686	1.09534	0.131373	1.09534	0.925135	1
Rv0746	129	139	136.273	110.988	161.558	1.45564	0.54165	1.45564	0.458352	1
Rv0747	1021	558	763.498	878.44	648.557	0.738306	-0.43771	-1.35445	0.499962	1
Rv0748	324	189	249.216	278.76	219.672	0.788033	-0.343672	-1.26898	0.618909	1
Rv0749	149	83	112.333	128.195	96.4699	0.752523	-0.410193	-1.32886	0.589597	1
Rv0749A	148	112	128.756	127.335	130.176	1.02231	0.0318374	1.02231	0.976813	1
Rv0750	491	333	404.742	422.443	387.042	0.9162	-0.126265	-1.09146	0.852948	1
Rv0751c	219	161	187.775	188.421	187.128	0.993138	-0.00993437	-1.00691	0.998375	1
Rv0752c	726	248	456.439	624.63	288.247	0.461469	-1.11569	-2.16699	0.0936179	1
Rv0753c	979	301	596.076	842.304	349.849	0.415347	-1.26761	-2.40762	0.0549181	1
Rv0754	207	61	124.498	178.097	70.8996	0.398095	-1.32881	-2.51196	0.0751146	1
Rv0755c	3541	1729	2528.09	3046.58	2009.6	0.659624	-0.600283	-1.51601	0.345083	1
Rv0755A	663	615	642.617	570.426	714.807	1.25311	0.325513	1.25311	0.617134	1
MTB000009	1961	2223	2135.48	1687.19	2583.77	1.5314	0.614854	1.5314	0.333645	1
Rv0756c	470	281	365.489	404.375	326.603	0.807674	-0.308155	-1.23812	0.646691	1
Rv0757	ND	820	ND	ND	ND	ND	ND	ND	ND	ND
Rv0758	153	784	521.435	131.637	911.234	6.92233	2.79126	6.92233	6.3058e-05	0.006613
Rv0759c	150	143	147.631	129.056	166.207	1.28787	0.364988	1.28787	0.616044	1
Rv0760c	161	127	143.065	138.52	147.611	1.06563	0.0917036	1.06563	0.908214	1
Rv0761c	2059	1773	1916.12	1771.51	2060.74	1.16327	0.218185	1.16327	0.731213	1
Rv0762c	275	155	208.378	236.602	180.155	0.761424	-0.393228	-1.31333	0.574947	1
Rv0763c	38	25	30.8757	32.6941	29.0572	0.888759	-0.170136	-1.12516	0.900097	1
Rv0764c	405	167	271.276	348.451	194.102	0.557044	-0.844138	-1.79519	0.216647	1
Rv0765c	233	56	132.777	200.467	65.0881	0.324683	-1.6229	-3.07993	0.0296762	0.873404
Rv0766c	485	115	275.472	417.28	133.663	0.32032	-1.64242	-3.12188	0.0179861	0.681138
Rv0767c	247	63	142.868	212.512	73.2242	0.344565	-1.53715	-2.90221	0.0371062	0.976242
Rv0768	1241	209	655.32	1067.72	242.918	0.227511	-2.13599	-4.39539	0.00156197	0.104729
Rv0769	318	101	195.495	273.598	117.391	0.429064	-1.22074	-2.33066	0.0840448	1
Rv0770	156	66	105.465	134.218	76.711	0.571541	-0.807072	-1.74966	0.288255	1
Rv0771	133	80	103.706	114.429	92.9831	0.81258	-0.299419	-1.23065	0.701493	1
Rv0772	175	122	146.182	150.565	141.799	0.94178	-0.086538	-1.06182	0.915005	1
Rv0773c	290	295	296.191	249.508	342.875	1.37421	0.458598	1.37421	0.498033	1
Rv0774c	308	340	330.086	264.995	395.178	1.49127	0.57654	1.49127	0.390574	1
Rv0775	460	225	328.643	395.771	261.515	0.660773	-0.597773	-1.51338	0.374834	1
Rv0776c	62	48	54.5664	53.343	55.7898	1.04587	0.064702	1.04587	0.963136	1
Rv0777	971	648	794.292	835.421	753.163	0.901537	-0.149542	-1.10922	0.819149	1
Rv0778	727	611	667.824	625.49	710.158	1.13536	0.183153	1.13536	0.778918	1
Rv0779c	26	17	21.0643	22.3697	19.7589	0.88329	-0.179041	-1.13213	0.921752	1
Rv0780	223	245	238.312	191.863	284.761	1.48419	0.569674	1.48419	0.407353	1
Rv0781	234	190	211.081	201.327	220.835	1.0969	0.133427	1.0969	0.852942	1
Rv0782	178	130	152.122	153.146	151.097	0.986623	-0.0194298	-1.01356	0.989805	1
Rv0783c	227	260	248.75	195.304	302.195	1.5473	0.629755	1.5473	0.357921	1
Rv0784	223	128	170.318	191.863	148.773	0.775413	-0.366964	-1.28964	0.609341	1
Rv0785	347	269	305.602	298.549	312.656	1.04725	0.0666063	1.04725	0.92566	1
Rv0786c	77	77	77.8724	66.2486	89.4962	1.35091	0.433936	1.35091	0.591828	1
Rv0787	29	21	24.6794	24.9508	24.4081	0.978248	-0.0317278	-1.02224	1	1
Rv0787A	835	919	893.277	718.41	1068.14	1.48681	0.572224	1.48681	0.374898	1
Rv0788	846	854	860.234	727.875	992.594	1.36369	0.447514	1.36369	0.487838	1
Rv0789c	233	255	248.425	200.467	296.384	1.47847	0.564103	1.47847	0.410376	1
Rv0790c	922	160	489.614	793.263	185.966	0.234432	-2.09276	-4.26563	0.00214952	0.135717
Rv0791c	1052	137	532.172	905.111	159.233	0.175927	-2.50695	-5.68418	0.00028304	0.0257252
Rv0792c	975	134	497.305	838.862	155.747	0.185664	-2.42923	-5.38607	0.000433774	0.034787
Rv0793	46	10	25.6	39.5771	11.6229	0.293677	-1.7677	-3.4051	0.113544	1
Rv0794c	331	244	284.191	284.783	283.598	0.99584	-0.00601426	-1.00418	0.999755	1
Rv0795	21	18	19.4945	18.0678	20.9212	1.15793	0.211543	1.15793	0.901659	1
Rv0796	29	15	21.1926	24.9508	17.4343	0.698749	-0.517155	-1.43113	0.683618	1
Rv0797	39	15	25.4944	33.5545	17.4343	0.519582	-0.944576	-1.92462	0.394927	1
Rv0798c	592	586	595.221	509.34	681.101	1.33722	0.419239	1.33722	0.520602	1
Rv0799c	406	450	436.17	349.311	523.03	1.49732	0.582381	1.49732	0.378512	1
Rv0800	207	208	209.926	178.097	241.756	1.35744	0.440889	1.35744	0.526851	1
Rv0801	170	173	173.67	146.263	201.076	1.37475	0.459173	1.37475	0.518014	1
Rv0802c	155	128	141.065	133.358	148.773	1.11559	0.157811	1.11559	0.835401	1
Rv0803	902	827	868.634	776.055	961.212	1.23859	0.308696	1.23859	0.632226	1
Rv0804	301	198	244.552	258.972	230.133	0.888641	-0.170327	-1.12531	0.809231	1
Rv0805	5424	5749	5674.33	4666.66	6682	1.43186	0.51789	1.43186	0.411898	1
Rv0806c	180	127	151.239	154.867	147.611	0.953145	-0.0692326	-1.04916	0.933745	1
Rv0807	140	133	137.518	120.452	154.584	1.28337	0.359935	1.28337	0.624513	1
Rv0808	1534	1320	1427.02	1319.81	1534.22	1.16246	0.217175	1.16246	0.733621	1
Rv0809	1021	798	902.973	878.44	927.506	1.05586	0.0784136	1.05586	0.904079	1
Rv0810c	3090	2062	2527.59	2658.55	2396.64	0.901484	-0.149627	-1.10928	0.814416	1
Rv0811c	1661	1279	1457.82	1429.08	1486.57	1.04023	0.0569	1.04023	0.929347	1
Rv0812	203	150	174.499	174.655	174.343	0.998212	-0.00258141	-1.00179	1	1
Rv0813c	1278	738	978.662	1099.56	857.769	0.780105	-0.358259	-1.28188	0.57853	1
Rv0814c	3370	2182	2717.78	2899.45	2536.11	0.874687	-0.193162	-1.14327	0.761327	1
Rv0815c	8572	5586	6933.82	7375.11	6492.54	0.880332	-0.18388	-1.13594	0.771122	1
Rv0816c	38	14	24.4831	32.6941	16.272	0.497705	-1.00664	-2.00922	0.37137	1
Rv0817c	92	67	78.5138	79.1542	77.8733	0.983818	-0.023537	-1.01645	0.996032	1
Rv0818	1935	956	1387.98	1664.82	1111.15	0.667428	-0.583315	-1.49829	0.362374	1
Rv0819	557	403	473.815	479.227	468.402	0.977412	-0.0329617	-1.02311	0.964294	1
Rv0820	561	447	501.106	482.669	519.543	1.0764	0.10621	1.0764	0.873593	1
Rv0821c	880	1466	1230.52	757.127	1703.91	2.2505	1.17025	2.2505	0.0702366	1
Rv0822c	2364	1796	2060.69	2033.92	2087.47	1.02633	0.0374931	1.02633	0.953063	1
Rv0823c	6990	4230	5465.24	6014	4916.48	0.817506	-0.290699	-1.22323	0.645566	1
Rv0824c	6251	4707	5424.54	5378.18	5470.89	1.01724	0.0246567	1.01724	0.968458	1
MTB000053	7	6	6.49817	6.0226	6.97373	1.15793	0.211543	1.15793	1	1
Rv0825c	244	166	201.435	209.931	192.94	0.919064	-0.121762	-1.08806	0.868661	1
Rv0826	74	59	66.1213	63.6675	68.575	1.07708	0.107125	1.07708	0.914645	1
Rv0827c	2221	679	1350.04	1910.89	789.194	0.412999	-1.27579	-2.42131	0.0487305	1
Rv0828c	12	10	10.9737	10.3245	11.6229	1.12576	0.170901	1.12576	0.977816	1
Rv0829	51	35	42.2795	43.879	40.6801	0.927098	-0.109207	-1.07863	0.934018	1
Rv0830	221	103	154.929	190.142	119.716	0.629611	-0.667466	-1.58828	0.354194	1
Rv0831c	1689	1319	1493.11	1453.17	1533.06	1.05498	0.0772111	1.05498	0.903956	1
MTB000010	859	782	823.984	739.059	908.909	1.22982	0.298446	1.22982	0.644098	1
MTB000011	2885	3124	3056.58	2482.17	3630.99	1.46283	0.548759	1.46283	0.386373	1
MTB000012	7261	10535	9245.93	6247.16	12244.7	1.96004	0.970886	1.96004	0.125871	1
MTB000013	218	205	212.915	187.561	238.269	1.27035	0.345232	1.27035	0.620917	1
Rv0832	114	75	92.627	98.0824	87.1716	0.888759	-0.170136	-1.12516	0.838746	1
Rv0833	166	152	159.745	142.822	176.668	1.23698	0.306824	1.23698	0.671468	1
Rv0834c	1018	674	829.62	875.858	783.382	0.894417	-0.160981	-1.11805	0.805071	1
Rv0835	758	163	420.807	652.162	189.453	0.2905	-1.78339	-3.44234	0.00868619	0.403711
Rv0836c	29	16	21.7737	24.9508	18.5966	0.745332	-0.424045	-1.34168	0.743018	1
Rv0837c	187	43	105.434	160.89	49.9784	0.310638	-1.68669	-3.21918	0.0291969	0.871644
Rv0838	108	81	93.5327	92.9202	94.1453	1.01319	0.0188983	1.01319	0.996106	1
Rv0839	476	487	487.786	409.537	566.034	1.38213	0.466896	1.38213	0.477879	1
Rv0840c	115	80	95.9629	98.9428	92.9831	0.939766	-0.0896261	-1.06409	0.921931	1
Rv0841	1	1	1.01133	0.860372	1.16229	1.35091	0.433936	1.35091	1	1
Rv0842	93	85	89.4045	80.0146	98.7945	1.23471	0.304168	1.23471	0.703322	1
Rv0843	61	44	51.8117	52.4827	51.1407	0.97443	-0.0373699	-1.02624	0.992615	1
Rv0844c	442	250	335.428	380.284	290.572	0.764092	-0.388182	-1.30874	0.564814	1
Rv0845	231	128	173.759	198.746	148.773	0.748558	-0.417813	-1.3359	0.558715	1
Rv0846c	562	173	342.302	483.529	201.076	0.415851	-1.26586	-2.40471	0.0617341	1
Rv0847	2192	657	1324.78	1885.93	763.623	0.404904	-1.30435	-2.46972	0.0440976	1
Rv0848	1502	642	1019.23	1292.28	746.189	0.577421	-0.792304	-1.73184	0.219546	1
Rv0849	367	232	292.704	315.756	269.651	0.853984	-0.227719	-1.17098	0.740343	1
Rv0850	82	54	66.657	70.5505	62.7636	0.889626	-0.168729	-1.12407	0.855185	1
Rv0851c	144	130	137.496	123.894	151.097	1.21958	0.286379	1.21958	0.698975	1
Rv0852	160	96	124.62	137.659	111.58	0.810548	-0.30303	-1.23373	0.688295	1
Rv0853c	241	270	260.584	207.35	313.818	1.51347	0.597862	1.51347	0.381085	1
Rv0854	332	205	261.956	285.643	238.269	0.834149	-0.261624	-1.19883	0.705204	1
Rv0855	238	150	189.556	204.768	174.343	0.851416	-0.232063	-1.17451	0.746629	1
Rv0856	772	253	479.133	664.207	294.059	0.442722	-1.17553	-2.25875	0.0770138	1
Rv0857	407	228	307.587	350.171	265.002	0.756777	-0.402059	-1.32139	0.553214	1
Rv0858c	66	74	71.3969	56.7845	86.0093	1.51466	0.598995	1.51466	0.462913	1
Rv0859	5312	5775	5641.25	4570.29	6712.21	1.46866	0.554502	1.46866	0.379841	1
Rv0860	4257	4992	4732.37	3662.6	5802.14	1.58416	0.663717	1.58416	0.294194	1
Rv0861c	761	683	724.293	654.743	793.843	1.21245	0.277925	1.21245	0.668378	1
Rv0862c	234	259	251.18	201.327	301.033	1.49524	0.580379	1.49524	0.396549	1
Rv0863	830	613	713.296	714.109	712.483	0.997723	-0.00328845	-1.00228	0.999183	1
Rv0864	2435	2135	2288.25	2095.01	2481.49	1.18448	0.24425	1.18448	0.699947	1
Rv0865	584	493	537.733	502.457	573.008	1.14041	0.189555	1.14041	0.773477	1
Rv0866	309	281	296.229	265.855	326.603	1.2285	0.296899	1.2285	0.662206	1
Rv0867c	1185	961	1068.25	1019.54	1116.96	1.09555	0.131657	1.09555	0.837911	1
Rv0868c	129	66	93.8495	110.988	76.711	0.691165	-0.532897	-1.44683	0.494204	1
Rv0869c	376	279	323.889	323.5	324.278	1.00241	0.00346827	1.00241	1	1
Rv0870c	428	409	421.808	368.239	475.376	1.29094	0.368426	1.29094	0.578443	1
Rv0871	641	511	572.714	551.498	593.929	1.07694	0.106935	1.07694	0.871681	1
Rv0872c	2391	1152	1698.05	2057.15	1338.96	0.65088	-0.619538	-1.53638	0.332023	1
Rv0873	2984	1941	2411.68	2567.35	2256	0.878728	-0.186512	-1.13801	0.76964	1
Rv0874c	278	170	218.386	239.183	197.589	0.826098	-0.275614	-1.21051	0.695028	1
Rv0875c	201	155	176.545	172.935	180.155	1.04175	0.0590085	1.04175	0.94135	1
Rv0876c	1540	918	1195.98	1324.97	1066.98	0.805285	-0.312428	-1.2418	0.62668	1
Rv0877	873	684	773.055	751.105	795.005	1.05845	0.0819505	1.05845	0.900407	1
Rv0878c	293	232	260.87	252.089	269.651	1.06967	0.09716	1.06967	0.891448	1
Rv0879c	229	202	215.904	197.025	234.782	1.19164	0.252944	1.19164	0.71841	1
Rv0880	144	133	139.239	123.894	154.584	1.24772	0.319293	1.24772	0.664647	1
Rv0881	167	129	146.809	143.682	149.935	1.04352	0.0614588	1.04352	0.941569	1
Rv0882	30	13	20.4605	25.8112	15.1097	0.585396	-0.772515	-1.70825	0.531116	1
Rv0883c	1335	494	861.383	1148.6	574.17	0.499889	-1.00032	-2.00045	0.123682	1
Rv0884c	854	810	838.105	734.757	941.453	1.28131	0.357622	1.28131	0.579565	1
Rv0885	5226	4557	4896.43	4496.3	5296.55	1.17798	0.236313	1.17798	0.707552	1
Rv0886	1266	1002	1126.92	1089.23	1164.61	1.06921	0.0965409	1.06921	0.880835	1
Rv0887c	24	12	17.2982	20.6489	13.9475	0.675457	-0.566064	-1.48048	0.684782	1
Rv0888	398	228	303.715	342.428	265.002	0.77389	-0.369799	-1.29217	0.586181	1
Rv0889c	647	517	578.782	556.661	600.903	1.07948	0.110334	1.07948	0.867482	1
Rv0890c	308	261	284.176	264.995	303.357	1.14477	0.195055	1.14477	0.776539	1
Rv0891c	185	121	149.903	159.169	140.637	0.883571	-0.178582	-1.13177	0.812393	1
Rv0892	189	193	193.466	162.61	224.322	1.3795	0.46415	1.3795	0.508503	1
Rv0893c	75	30	49.6983	64.5279	34.8686	0.540366	-0.887992	-1.8506	0.31931	1
Rv0894	38	23	29.7134	32.6941	26.7326	0.817658	-0.29043	-1.223	0.806185	1
Rv0895	29	46	39.208	24.9508	53.4653	2.14283	1.09952	2.14283	0.243128	1
Rv0896	2677	2331	2506.25	2303.22	2709.29	1.17631	0.234268	1.17631	0.71137	1
Rv0897c	480	273	365.142	412.978	317.305	0.768332	-0.380198	-1.30152	0.57084	1
Rv0898c	610	504	555.31	524.827	585.793	1.11616	0.15855	1.11616	0.809853	1
Rv0899	301	279	291.625	258.972	324.278	1.25218	0.324437	1.25218	0.633107	1
Rv0900	190	86	131.714	163.471	99.9568	0.611466	-0.709655	-1.63541	0.334603	1
Rv0901	192	146	167.443	165.191	169.694	1.02726	0.0387979	1.02726	0.965192	1
Rv0902c	1517	682	1048.93	1305.18	792.681	0.607332	-0.719442	-1.64654	0.264258	1
Rv0903c	2296	1058	1602.56	1975.41	1229.7	0.622503	-0.683847	-1.60642	0.284932	1
Rv0904c	194	210	205.496	166.912	244.081	1.46233	0.548268	1.46233	0.431398	1
Rv0905	594	662	640.248	511.061	769.435	1.50556	0.590304	1.50556	0.364652	1
Rv0906	395	454	433.763	339.847	527.679	1.5527	0.634775	1.5527	0.337356	1
Rv0907	383	350	368.162	329.522	406.801	1.23452	0.303946	1.23452	0.649706	1
Rv0908	642	527	582.442	552.359	612.526	1.10893	0.149165	1.10893	0.820632	1
Rv0909	2009	1865	1948.08	1728.49	2167.67	1.25408	0.326634	1.25408	0.607073	1
Rv0910	440	320	375.248	378.564	371.932	0.982483	-0.0254958	-1.01783	0.974674	1
Rv0911	145	136	141.413	124.754	158.071	1.26706	0.34149	1.26706	0.641512	1
Rv0912	249	91	160	214.233	105.768	0.493708	-1.01827	-2.02549	0.156711	1
Rv0913c	956	552	732.049	822.515	641.583	0.780026	-0.358407	-1.28201	0.581466	1
Rv0914c	923	573	730.057	794.123	665.991	0.83865	-0.25386	-1.19239	0.69691	1
Rv0915c	61	29	43.0945	52.4827	33.7064	0.642238	-0.638821	-1.55706	0.495635	1
Rv0916c	25	13	18.3095	21.5093	15.1097	0.702475	-0.509481	-1.42354	0.711127	1
Rv0917	332	229	275.904	285.643	266.164	0.931805	-0.1019	-1.07319	0.886517	1
Rv0918	94	41	64.2644	80.8749	47.6538	0.589228	-0.763101	-1.69713	0.362245	1
Rv0919	188	64	118.068	161.75	74.3864	0.459886	-1.12065	-2.17445	0.134611	1
MTB000014	297	237	265.496	255.53	275.462	1.078	0.10836	1.078	0.878079	1
Rv0920c	713	495	594.389	613.445	575.333	0.937872	-0.0925377	-1.06624	0.89027	1
Rv0921	721	533	619.914	620.328	619.5	0.998665	-0.00192791	-1.00134	1	1
Rv0922	2220	1965	2096.96	1910.03	2283.9	1.19574	0.257905	1.19574	0.684369	1
Rv0923c	141	106	122.257	121.312	123.203	1.01558	0.0223049	1.01558	0.988137	1
Rv0924c	237	181	207.141	203.908	210.374	1.03171	0.0450385	1.03171	0.955316	1
Rv0925c	411	284	341.851	353.613	330.09	0.933478	-0.0993117	-1.07126	0.88692	1
Rv0926c	316	208	256.817	271.877	241.756	0.889209	-0.169405	-1.12459	0.809308	1
Rv0927c	131	87	106.914	112.709	101.119	0.897172	-0.156544	-1.11461	0.847449	1
Rv0928	368	297	330.908	316.617	345.2	1.09028	0.124693	1.09028	0.855849	1
Rv0929	128	89	106.786	110.128	103.444	0.939307	-0.0903308	-1.06461	0.918247	1
Rv0930	150	126	137.752	129.056	146.448	1.13477	0.182397	1.13477	0.809317	1
Rv0931c	3289	3681	3554.07	2829.76	4278.38	1.51192	0.596385	1.51192	0.346264	1
Rv0932c	3215	2973	3110.79	2766.1	3455.48	1.24923	0.321037	1.24923	0.611579	1
Rv0933	617	895	785.549	530.849	1040.25	1.95959	0.970553	1.95959	0.135515	1
Rv0934	1243	1763	1559.28	1069.44	2049.11	1.91606	0.938142	1.91606	0.143478	1
Rv0935	1097	1684	1450.56	943.828	1957.29	2.07378	1.05226	2.07378	0.101857	1
Rv0936	362	615	513.131	311.455	714.807	2.29506	1.19853	2.29506	0.0702572	1
Rv0937c	568	383	466.924	488.691	445.156	0.910916	-0.134611	-1.0978	0.84148	1
Rv0938	1133	1073	1110.97	974.801	1247.14	1.27937	0.355438	1.27937	0.579285	1
Rv0939	2079	2294	2227.5	1788.71	2666.29	1.49062	0.575911	1.49062	0.364758	1
Rv0940c	231	207	219.67	198.746	240.594	1.21056	0.275674	1.21056	0.693231	1
Rv0941c	316	238	274.251	271.877	276.625	1.01746	0.0249728	1.01746	0.976134	1
Rv0942	2	2	2.02266	1.72074	2.32458	1.35091	0.433936	1.35091	1	1
Rv0943c	26	17	21.0643	22.3697	19.7589	0.88329	-0.179041	-1.13213	0.921752	1
Rv0944	75	63	68.876	64.5279	73.2242	1.13477	0.182397	1.13477	0.83813	1
Rv0945	299	258	278.561	257.251	299.87	1.16567	0.221161	1.16567	0.747331	1
Rv0946c	343	338	343.98	295.108	392.853	1.33122	0.41275	1.33122	0.538158	1
Rv0947c	73	42	55.8116	62.8071	48.8161	0.777238	-0.363571	-1.28661	0.685273	1
Rv0948c	612	346	464.35	526.548	402.152	0.763752	-0.388824	-1.30933	0.556873	1
Rv0949	546	459	501.627	469.763	533.49	1.13566	0.183529	1.13566	0.781335	1
Rv0950c	1040	1008	1033.19	894.787	1171.59	1.30935	0.388848	1.30935	0.544805	1
Rv0951	1601	1764	1713.87	1377.46	2050.28	1.48845	0.573813	1.48845	0.367932	1
Rv0952	848	839	852.378	729.595	975.16	1.33658	0.418542	1.33658	0.51652	1
Rv0953c	123	121	123.231	105.826	140.637	1.32895	0.410285	1.32895	0.581812	1
Rv0954	1486	1479	1498.77	1278.51	1719.02	1.34455	0.427124	1.34455	0.503047	1
Rv0955	625	537	580.941	537.732	624.149	1.16071	0.215002	1.16071	0.742867	1
Rv0956	883	695	783.749	759.708	807.79	1.06329	0.0885354	1.06329	0.892247	1
Rv0957	734	601	665.024	631.513	698.535	1.10613	0.145521	1.10613	0.823927	1
Rv0958	424	476	459.023	364.798	553.249	1.51659	0.600833	1.51659	0.362474	1
Rv0959	543	559	558.451	467.182	649.719	1.39072	0.475832	1.39072	0.466972	1
Rv0959A	244	118	173.54	209.931	137.15	0.653311	-0.614158	-1.53066	0.387913	1
Rv0960	246	173	206.364	211.651	201.076	0.950033	-0.0739505	-1.0526	0.923248	1
Rv0961	318	285	302.425	273.598	331.252	1.21072	0.275871	1.21072	0.684628	1
Rv0962c	9	10	9.68311	7.74335	11.6229	1.50102	0.585939	1.50102	0.767223	1
Rv0963c	61	35	46.5814	52.4827	40.6801	0.775115	-0.367519	-1.29013	0.698573	1
Rv0964c	32	17	23.6454	27.5319	19.7589	0.717673	-0.478601	-1.39339	0.693701	1
Rv0965c	536	295	402.017	461.159	342.875	0.743507	-0.427582	-1.34498	0.521122	1
Rv0966c	409	343	375.278	351.892	398.665	1.13292	0.180044	1.13292	0.789159	1
Rv0967	5772	2829	4127.09	4966.07	3288.11	0.662116	-0.594843	-1.51031	0.347763	1
Rv0968	2596	833	1600.86	2233.53	968.186	0.433479	-1.20597	-2.30692	0.0614009	1
Rv0969	3962	1812	2757.43	3408.79	2106.07	0.617833	-0.69471	-1.61856	0.274583	1
Rv0970	1116	686	878.752	960.175	797.33	0.830401	-0.268121	-1.20424	0.6789	1
Rv0971c	61	85	75.6386	52.4827	98.7945	1.88242	0.912589	1.88242	0.254863	1
Rv0972c	131	132	133.065	112.709	153.422	1.36123	0.444907	1.36123	0.545088	1
Rv0973c	190	165	177.624	163.471	191.778	1.17316	0.230402	1.17316	0.748871	1
Rv0974c	200	126	159.261	172.074	146.448	0.851076	-0.23264	-1.17498	0.75168	1
Rv0975c	132	141	138.726	113.569	163.883	1.44302	0.529093	1.44302	0.467909	1
Rv0976c	239	324	291.105	205.629	376.581	1.83136	0.872919	1.83136	0.198044	1
Rv0977	258	130	186.537	221.976	151.097	0.680693	-0.554924	-1.46909	0.432044	1
Rv0978c	9	9	9.10197	7.74335	10.4606	1.35091	0.433936	1.35091	0.855653	1
Rv0979c	55	50	52.7174	47.3204	58.1144	1.2281	0.296432	1.2281	0.74741	1
Rv0979A	287	211	246.085	246.927	245.243	0.993181	-0.00987192	-1.00687	0.996178	1
Rv0980c	28	37	33.5475	24.0904	43.0047	1.78514	0.836034	1.78514	0.400665	1
Rv0981	847	671	754.315	728.735	779.895	1.0702	0.0978866	1.0702	0.880974	1
Rv0982	1844	1557	1698.1	1586.53	1809.68	1.14066	0.189866	1.14066	0.765426	1
Rv0983	2864	2291	2563.45	2464.1	2662.8	1.08064	0.111882	1.08064	0.859676	1
Rv0984	4046	2991	3478.73	3481.06	3476.4	0.998661	-0.0019326	-1.00134	0.998765	1
Rv0985c	112	75	91.7666	96.3616	87.1716	0.90463	-0.1446	-1.10542	0.86564	1
Rv0986	358	170	252.801	308.013	197.589	0.641495	-0.640489	-1.55886	0.350691	1
Rv0987	1062	640	828.79	913.715	743.864	0.81411	-0.296704	-1.22834	0.647223	1
Rv0988	885	506	674.773	761.429	588.118	0.772387	-0.372604	-1.29469	0.567574	1
Rv0989c	155	74	109.683	133.358	86.0093	0.644952	-0.632735	-1.5505	0.402916	1
Rv0990c	344	82	195.638	295.968	95.3076	0.32202	-1.63478	-3.1054	0.0221083	0.73926
Rv0991c	686	297	467.707	590.215	345.2	0.584871	-0.77381	-1.70978	0.242052	1
Rv0992c	415	302	354.033	357.054	351.011	0.983075	-0.024627	-1.01722	0.976083	1
Rv0993	1891	1038	1416.71	1626.96	1206.46	0.741538	-0.431407	-1.34855	0.500193	1
Rv0994	1867	1071	1425.56	1606.31	1244.81	0.774949	-0.367828	-1.29041	0.565432	1
Rv0995	270	160	209.133	232.3	185.966	0.800542	-0.320952	-1.24915	0.648311	1
Rv0996	4230	832	2303.2	3639.37	967.024	0.265712	-1.91207	-3.76348	0.00345782	0.19919
MTB000015	12244	12500	12531.5	10534.4	14528.6	1.37916	0.463789	1.37916	0.461184	1
Rv0997	823	530	662.049	708.086	616.013	0.869969	-0.200964	-1.14947	0.759284	1
Rv0998	451	266	348.598	388.028	309.169	0.79677	-0.327765	-1.25507	0.626666	1
Rv0999	327	283	305.135	281.342	328.928	1.16914	0.225447	1.16914	0.740609	1
Rv1000c	271	152	204.914	233.161	176.668	0.757708	-0.400286	-1.31977	0.568654	1
Rv1001	559	441	496.758	480.948	512.569	1.06575	0.0918662	1.06575	0.89101	1
Rv1002c	307	362	342.441	264.134	420.748	1.59293	0.671687	1.59293	0.316212	1
Rv1003	62	82	74.3253	53.343	95.3076	1.78669	0.837292	1.78669	0.29806	1
Rv1004c	731	165	410.355	628.932	191.778	0.304926	-1.71347	-3.27949	0.0116153	0.484763
Rv1005c	191	179	186.19	164.331	208.05	1.26604	0.340323	1.26604	0.63088	1
Rv1006	2538	1761	2115.21	2183.62	2046.79	0.937336	-0.0933613	-1.06685	0.884387	1
Rv1007c	345	261	300.093	296.828	303.357	1.022	0.0313893	1.022	0.967792	1
Rv1008	40	41	41.0343	34.4149	47.6538	1.38469	0.46956	1.38469	0.624796	1
Rv1009	1206	1189	1209.78	1037.61	1381.96	1.33187	0.413455	1.33187	0.518317	1
Rv1010	820	731	777.569	705.505	849.633	1.20429	0.268183	1.20429	0.678682	1
Rv1011	147	143	146.341	126.475	166.207	1.31415	0.394135	1.31415	0.587949	1
Rv1012	50	46	48.2419	43.0186	53.4653	1.24284	0.313642	1.24284	0.739287	1
Rv1013	1311	698	969.612	1127.95	811.277	0.719251	-0.475433	-1.39034	0.460862	1
Rv1014c	86	74	80.0007	73.992	86.0093	1.16241	0.217124	1.16241	0.795875	1
Rv1015c	443	421	435.234	381.145	489.323	1.28383	0.360449	1.28383	0.586126	1
Rv1016c	260	203	229.821	223.697	235.945	1.05475	0.0769039	1.05475	0.916883	1
Rv1017c	1406	978	1173.2	1209.68	1136.72	0.939683	-0.0897544	-1.06419	0.890412	1
Rv1018c	726	597	659.258	624.63	693.886	1.11088	0.151697	1.11088	0.816569	1
MTB000016	7467	9758	8883	6424.4	11341.6	1.7654	0.819993	1.7654	0.19502	1
Rv1019	432	318	370.644	371.681	369.608	0.994423	-0.00806873	-1.00561	0.995782	1
Rv1020	959	846	904.196	825.097	983.296	1.19173	0.253063	1.19173	0.694629	1
Rv1021	420	311	361.414	361.356	361.472	1.00032	0.000461066	1.00032	1	1
Rv1022	124	85	102.74	106.686	98.7945	0.92603	-0.11087	-1.07988	0.897351	1
Rv1023	608	468	533.528	523.106	543.951	1.03985	0.056373	1.03985	0.933721	1
Rv1024	186	146	164.862	160.029	169.694	1.06039	0.0846016	1.06039	0.913356	1
Rv1025	417	339	376.395	358.775	394.016	1.09823	0.135174	1.09823	0.841836	1
Rv1026	227	165	193.541	195.304	191.778	0.981942	-0.0262905	-1.01839	0.979191	1
Rv1027c	62	77	71.4196	53.343	89.4962	1.67775	0.746526	1.67775	0.358083	1
Rv1028c	435	228	319.632	374.262	265.002	0.708065	-0.498046	-1.4123	0.460727	1
Rv1028A	25	15	19.4718	21.5093	17.4343	0.810548	-0.30303	-1.23373	0.840917	1
Rv1029	133	119	126.371	114.429	138.312	1.20871	0.273471	1.20871	0.71607	1
Rv1030	259	208	232.296	222.836	241.756	1.0849	0.117567	1.0849	0.869452	1
Rv1031	117	94	104.959	100.663	109.255	1.08535	0.11816	1.08535	0.887312	1
Rv1032c	192	115	149.427	165.191	133.663	0.809141	-0.305537	-1.23588	0.677351	1
Rv1033c	235	124	173.156	202.187	144.124	0.712823	-0.488385	-1.40287	0.493403	1
Rv1034c	4	5	4.62646	3.44149	5.81144	1.68864	0.755864	1.68864	0.835213	1
Rv1035c	117	36	71.2529	100.663	41.8424	0.415666	-1.2665	-2.40578	0.122793	1
Rv1036c	292	385	349.355	251.229	447.481	1.78117	0.832826	1.78117	0.21404	1
Rv1037c	636	331	465.957	547.196	384.717	0.70307	-0.50826	-1.42233	0.441904	1
Rv1038c	3823	1113	2291.41	3289.2	1293.63	0.393295	-1.34632	-2.54262	0.036564	0.976242
Rv1039c	672	36	310.006	578.17	41.8424	0.0723704	-3.78846	-13.8178	6.2206e-07	0.000133907
Rv1040c	288	13	131.448	247.787	15.1097	0.0609788	-4.03555	-16.3992	2.251e-06	0.000400287
Rv1041c	116	64	87.0948	99.8031	74.3864	0.745332	-0.424045	-1.34168	0.594459	1
Rv1042c	430	243	326.198	369.96	282.436	0.763423	-0.389445	-1.30989	0.564266	1
Rv1043c	811	384	572.04	697.762	446.319	0.639644	-0.64466	-1.56337	0.325266	1
Rv1044	79	19	45.0264	67.9694	22.0835	0.324903	-1.62192	-3.07784	0.0798349	1
Rv1045	297	95	182.974	255.53	110.417	0.432111	-1.21053	-2.31422	0.0886826	1
Rv1046c	1066	384	681.737	917.156	446.319	0.486633	-1.03909	-2.05494	0.11236	1
Rv1047	31	14	21.4718	26.6715	16.272	0.61009	-0.712906	-1.6391	0.557235	1
Rv1048c	329	117	209.525	283.062	135.988	0.480416	-1.05764	-2.08153	0.130718	1
Rv1049	93	39	62.6719	80.0146	45.3292	0.566512	-0.819821	-1.76519	0.330067	1
Rv1050	101	40	66.6945	86.8975	46.4915	0.535015	-0.902348	-1.8691	0.276577	1
Rv1051c	21	6	12.5208	18.0678	6.97373	0.385975	-1.37342	-2.59084	0.367346	1
MTB000061	100	75	86.6044	86.0372	87.1716	1.01319	0.0188983	1.01319	0.99747	1
Rv1052	191	113	147.835	164.331	131.339	0.799232	-0.323314	-1.2512	0.659631	1
Rv1053c	3	1	1.8717	2.58112	1.16229	0.450305	-1.15103	-2.22072	0.939431	1
Rv1054	250	283	272.01	215.093	328.928	1.52923	0.61281	1.52923	0.367739	1
Rv1055	491	400	443.679	422.443	464.915	1.10054	0.138213	1.10054	0.836349	1
MTB000017	147	103	123.095	126.475	119.716	0.946559	-0.079236	-1.05646	0.926818	1
Rv1056	93	66	78.3628	80.0146	76.711	0.958713	-0.0608289	-1.04306	0.957653	1
Rv1057	885	1136	1040.89	761.429	1320.36	1.73405	0.794149	1.73405	0.217675	1
Rv1058	292	237	263.345	251.229	275.462	1.09646	0.132855	1.09646	0.849626	1
Rv1059	696	436	552.788	598.819	506.758	0.846262	-0.240823	-1.18167	0.714958	1
Rv1060	358	310	334.161	308.013	360.309	1.16979	0.226244	1.16979	0.737953	1
Rv1061	279	230	253.685	240.044	267.326	1.11366	0.155305	1.11366	0.824299	1
Rv1062	104	102	104.016	89.4787	118.553	1.32493	0.405921	1.32493	0.596322	1
Rv1063c	272	163	211.737	234.021	189.453	0.809555	-0.304799	-1.23525	0.66486	1
Rv1064c	29	27	28.1663	24.9508	31.3818	1.25775	0.330842	1.25775	0.776601	1
Rv1065	277	387	344.064	238.323	449.806	1.88738	0.916383	1.88738	0.172378	1
Rv1066	71	110	94.4691	61.0864	127.852	2.09297	1.06555	2.09297	0.166511	1
Rv1067c	53	21	35.0039	45.5997	24.4081	0.535268	-0.901667	-1.86822	0.362771	1
Rv1068c	88	49	66.3324	75.7127	56.9521	0.752213	-0.410786	-1.32941	0.628433	1
Rv1069c	608	396	491.686	523.106	460.266	0.879872	-0.184635	-1.13653	0.781621	1
Rv1070c	540	334	426.403	464.601	388.204	0.835565	-0.259175	-1.19679	0.697865	1
Rv1071c	552	367	450.743	474.925	426.56	0.898162	-0.154952	-1.11338	0.817654	1
Rv1072	13970	9694	11643.3	12019.4	11267.2	0.93742	-0.0932322	-1.06676	0.882927	1
Rv1073	6722	3549	4954.19	5783.42	4124.96	0.713239	-0.487542	-1.40205	0.4408	1
Rv1074c	1855	1419	1622.64	1595.99	1649.29	1.03339	0.0473912	1.03339	0.941023	1
Rv1075c	383	99	222.294	329.522	115.067	0.349192	-1.51791	-2.86376	0.0309642	0.873404
Rv1076	902	106	449.629	776.055	123.203	0.158755	-2.65513	-6.29902	0.000150044	0.0146114
Rv1077	1524	960	1213.5	1311.21	1115.8	0.850969	-0.232821	-1.17513	0.717337	1
Rv1078	2992	3130	3106.1	2574.23	3637.96	1.41322	0.498988	1.41322	0.430613	1
Rv1079	803	663	730.738	690.879	770.597	1.11539	0.157545	1.11539	0.808765	1
Rv1080c	4490	2328	3284.44	3863.07	2705.81	0.700429	-0.513689	-1.4277	0.417867	1
Rv1081c	249	130	182.665	214.233	151.097	0.705296	-0.503698	-1.41784	0.477153	1
Rv1082	492	414	452.245	423.303	481.187	1.13674	0.184908	1.13674	0.780954	1
Rv1083	61	80	72.7329	52.4827	92.9831	1.77169	0.825127	1.77169	0.307334	1
Rv1084	175	202	192.674	150.565	234.782	1.55934	0.640936	1.55934	0.360359	1
Rv1085c	175	170	174.077	150.565	197.589	1.31232	0.392116	1.31232	0.581757	1
Rv1086	485	320	394.606	417.28	371.932	0.891325	-0.165977	-1.12193	0.806292	1
Rv1087	560	379	461.158	481.808	440.507	0.914279	-0.129293	-1.09376	0.847961	1
Rv1087A	11	3	6.47548	9.46409	3.48686	0.368431	-1.44053	-2.71421	0.528066	1
Rv1088	29	7	16.5434	24.9508	8.13602	0.326083	-1.61669	-3.06671	0.224567	1
Rv1089	0	4	2.32458	0	4.64915	Inf	Inf	Inf	0.36877	1
Rv1089A	3	1	1.8717	2.58112	1.16229	0.450305	-1.15103	-2.22072	0.939431	1
Rv1090	54	49	51.7061	46.4601	56.9521	1.22583	0.293758	1.22583	0.751356	1
Rv1091	504	336	412.078	433.627	390.529	0.900609	-0.151027	-1.11036	0.823354	1
Rv1092c	248	225	237.444	213.372	261.515	1.22563	0.293521	1.22563	0.671743	1
Rv1093	1898	1570	1728.89	1632.99	1824.79	1.11746	0.16022	1.11746	0.8012	1
Rv1094	26804	19018	22582.9	23061.4	22104.4	0.958502	-0.061147	-1.04329	0.923197	1
Rv1095	3401	2322	2812.48	2926.12	2698.83	0.922324	-0.116655	-1.08422	0.854898	1
Rv1096	912	618	751.477	784.659	718.294	0.915422	-0.127491	-1.09239	0.846216	1
Rv1097c	246	264	259.248	211.651	306.844	1.44976	0.535815	1.44976	0.432773	1
Rv1098c	995	988	1002.21	856.07	1148.34	1.34141	0.42375	1.34141	0.509631	1
Rv1099c	340	345	346.758	292.526	400.989	1.37078	0.454997	1.37078	0.496961	1
Rv1100	348	234	285.692	299.409	271.975	0.908373	-0.138643	-1.10087	0.842995	1
Rv1101c	3099	1547	2232.18	2666.29	1798.06	0.674367	-0.568394	-1.48287	0.371778	1
Rv1102c	622	211	390.197	535.151	245.243	0.458268	-1.12574	-2.18213	0.09326	1
Rv1103c	934	370	616.817	803.587	430.047	0.535159	-0.901961	-1.8686	0.168649	1
Rv1104	329	204	260.085	283.062	237.107	0.837649	-0.255583	-1.19382	0.712031	1
Rv1105	9	11	10.2643	7.74335	12.7852	1.65112	0.723442	1.65112	0.686358	1
Rv1106c	535	295	401.587	460.299	342.875	0.744896	-0.424888	-1.34247	0.523792	1
Rv1107c	1760	1649	1715.43	1514.25	1916.61	1.26571	0.339952	1.26571	0.593134	1
Rv1108c	1451	996	1203.02	1248.4	1157.64	0.927299	-0.108894	-1.0784	0.866678	1
Rv1109c	1649	1102	1349.8	1418.75	1280.84	0.902794	-0.147531	-1.10767	0.818846	1
Rv1110	1335	968	1136.85	1148.6	1125.1	0.979539	-0.029825	-1.02089	0.965053	1
Rv1111c	914	739	822.655	786.38	858.931	1.09226	0.127316	1.09226	0.844551	1
Rv1112	198	118	153.752	170.354	137.15	0.80509	-0.312778	-1.2421	0.668672	1
Rv1113	372	201	276.839	320.058	233.62	0.729929	-0.454171	-1.37	0.505823	1
Rv1114	420	165	276.567	361.356	191.778	0.530716	-0.913987	-1.88425	0.180709	1
Rv1115	133	93	111.261	114.429	108.093	0.944624	-0.0821878	-1.05862	0.925984	1
Rv1116	11	13	12.2869	9.46409	15.1097	1.59653	0.674944	1.59653	0.676336	1
Rv1116A	87	64	74.6194	74.8523	74.3864	0.993776	-0.00900768	-1.00626	1	1
Rv1117	376	349	364.569	323.5	405.639	1.25391	0.32643	1.25391	0.625698	1
Rv1118c	211	154	180.265	181.538	178.992	0.985975	-0.0203768	-1.01422	0.986771	1
Rv1119c	6	3	4.32455	5.16223	3.48686	0.675457	-0.566064	-1.48048	0.9247	1
Rv1120c	13	5	8.49814	11.1848	5.81144	0.519582	-0.944576	-1.92462	0.636086	1
Rv1121	837	774	809.871	720.131	899.611	1.24923	0.321042	1.24923	0.619341	1
Rv1122	460	464	467.536	395.771	539.302	1.36266	0.446427	1.36266	0.498251	1
Rv1123c	291	279	287.323	250.368	324.278	1.29521	0.373182	1.29521	0.582802	1
Rv1124	218	157	185.02	187.561	182.479	0.972906	-0.0396278	-1.02785	0.96434	1
Rv1125	120	79	97.5327	103.245	91.8208	0.889352	-0.169174	-1.12441	0.837645	1
Rv1126c	207	242	229.685	178.097	281.274	1.57933	0.659312	1.57933	0.33896	1
Rv1127c	754	709	736.391	648.72	824.062	1.27029	0.345157	1.27029	0.594289	1
Rv1128c	126	118	122.778	108.407	137.15	1.26514	0.339299	1.26514	0.650755	1
Rv1129c	178	189	186.409	153.146	219.672	1.4344	0.520445	1.4344	0.459696	1
Rv1130	2320	2183	2266.67	1996.06	2537.28	1.27114	0.346123	1.27114	0.585179	1
Rv1131	809	847	840.249	696.041	984.458	1.41437	0.500158	1.41437	0.4385	1
Rv1132	585	804	718.899	503.317	934.48	1.85664	0.892695	1.85664	0.170286	1
Rv1133c	4601	5688	5284.83	3958.57	6611.1	1.67007	0.73991	1.67007	0.242506	1
Rv1134	32	22	26.5511	27.5319	25.5703	0.928753	-0.106633	-1.07671	0.960947	1
Rv1135c	555	196	352.657	477.506	227.808	0.47708	-1.0677	-2.09609	0.113023	1
Rv1135A	6	6	6.06798	5.16223	6.97373	1.35091	0.433936	1.35091	0.915141	1
Rv1136	9	15	12.5888	7.74335	17.4343	2.25152	1.1709	2.25152	0.431659	1
Rv1137c	11	10	10.5435	9.46409	11.6229	1.2281	0.296432	1.2281	0.910458	1
Rv1138c	73	76	75.5705	62.8071	88.3339	1.40643	0.492039	1.40643	0.543947	1
Rv1139c	73	116	98.8163	62.8071	134.825	2.14666	1.10209	2.14666	0.149596	1
Rv1140	281	289	288.833	241.764	335.901	1.38937	0.474435	1.38937	0.484016	1
Rv1141c	129	79	101.404	110.988	91.8208	0.827304	-0.273511	-1.20875	0.728662	1
Rv1142c	843	503	654.962	725.293	584.631	0.806061	-0.311038	-1.2406	0.63396	1
Rv1143	334	269	300.01	287.364	312.656	1.08801	0.121694	1.08801	0.860701	1
Rv1144	187	167	177.496	160.89	194.102	1.20643	0.270746	1.20643	0.705407	1
Rv1145	103	92	97.7744	88.6183	106.931	1.20664	0.270997	1.20664	0.731169	1
Rv1146	164	121	140.869	141.101	140.637	0.996711	-0.00475295	-1.0033	1	1
Rv1147	67	60	63.6911	57.6449	69.7373	1.20977	0.274737	1.20977	0.753547	1
Rv1148c	543	479	511.959	467.182	556.736	1.19169	0.253009	1.19169	0.70073	1
Rv1149	755	498	614.2	649.581	578.82	0.891066	-0.166395	-1.12225	0.800916	1
Rv1150	62	24	40.619	53.343	27.8949	0.522934	-0.935298	-1.91229	0.321928	1
Rv1151c	410	303	352.463	352.752	352.173	0.998358	-0.0023703	-1.00164	1	1
Rv1152	1011	721	853.923	869.836	838.01	0.963411	-0.053776	-1.03798	0.936098	1
Rv1153c	105	68	84.6873	90.339	79.0356	0.874878	-0.192847	-1.14302	0.819429	1
Rv1154c	217	114	159.601	186.701	132.501	0.709697	-0.494725	-1.40905	0.491929	1
Rv1155	955	837	897.245	821.655	972.835	1.18399	0.243663	1.18399	0.705528	1
Rv1156	2788	1967	2342.47	2398.72	2286.22	0.953102	-0.0692978	-1.04921	0.914282	1
Rv1157c	432	137	265.457	371.681	159.233	0.428415	-1.22292	-2.33419	0.0756908	1
MTB000072	29	33	31.6531	24.9508	38.3555	1.53725	0.620349	1.53725	0.547397	1
Rv1158c	621	211	389.767	534.291	245.243	0.459006	-1.12341	-2.17862	0.0939417	1
Rv1159	301	297	302.086	258.972	345.2	1.33296	0.414635	1.33296	0.539814	1
Rv1159A	559	450	501.989	480.948	523.03	1.0875	0.121013	1.0875	0.855738	1
Rv1160	153	131	141.948	131.637	152.26	1.15666	0.209971	1.15666	0.778479	1
Rv1161	8268	7062	7660.82	7113.55	8208.08	1.15386	0.206474	1.15386	0.742519	1
Rv1162	1943	1424	1663.4	1671.7	1655.1	0.990068	-0.0144009	-1.01003	0.983702	1
Rv1163	360	264	308.289	309.734	306.844	0.99067	-0.0135232	-1.00942	0.990285	1
Rv1164	811	675	741.153	697.762	784.545	1.12437	0.169121	1.12437	0.794783	1
Rv1165	731	617	673.032	628.932	717.132	1.14024	0.189335	1.14024	0.771528	1
Rv1166	624	518	569.469	536.872	602.065	1.12143	0.165342	1.12143	0.801528	1
Rv1167c	1227	623	889.891	1055.68	724.106	0.685916	-0.543895	-1.4579	0.399916	1
Rv1168c	7157	8198	7843.06	6157.68	9528.44	1.54741	0.629853	1.54741	0.318407	1
Rv1169c	401	250	317.791	345.009	290.572	0.842216	-0.247738	-1.18734	0.716157	1
Rv1170	368	265	312.312	316.617	308.006	0.972805	-0.0397776	-1.02796	0.958817	1
Rv1171	585	288	419.028	503.317	334.739	0.665065	-0.588432	-1.50361	0.375728	1
Rv1172c	1383	1026	1191.2	1189.89	1192.51	1.0022	0.00316539	1.0022	0.996942	1
Rv1173	2037	1664	1843.31	1752.58	1934.05	1.10354	0.142145	1.10354	0.823082	1
Rv1174c	1426	1041	1218.42	1226.89	1209.94	0.986186	-0.0200681	-1.01401	0.977098	1
Rv1175c	948	792	868.082	815.632	920.532	1.12861	0.174549	1.12861	0.787168	1
Rv1176c	295	181	232.092	253.81	210.374	0.828866	-0.270789	-1.20647	0.698454	1
Rv1177	3180	2772	2978.92	2735.98	3221.86	1.17759	0.235836	1.17759	0.709069	1
Rv1178	2478	2665	2614.75	2132	3097.5	1.45286	0.538895	1.45286	0.395507	1
Rv1179c	91	661	423.283	78.2938	768.273	9.81268	3.29465	9.81268	4.87042e-06	0.000735844
Rv1180	52	2618	1543.8	44.7393	3042.87	68.0133	6.08775	68.0133	2.1377e-14	1.4572e-11
Rv1181	116	396	280.035	99.8031	460.266	4.61174	2.20531	4.61174	0.00174252	0.11495
Rv1182	41	130	93.1864	35.2752	151.097	4.28339	2.09875	4.28339	0.00822368	0.395704
Rv1183	85	205	155.7	73.1316	238.269	3.25809	1.70402	3.25809	0.0194699	0.700434
Rv1184c	28	1227	725.109	24.0904	1426.13	59.199	5.8875	59.199	3.60355e-13	2.1055e-10
Rv1185c	618	3735	2436.43	531.71	4341.15	8.1645	3.02937	8.1645	8.76926e-06	0.00115698
Rv1186c	472	221	331.481	406.095	256.866	0.632525	-0.660805	-1.58096	0.326331	1
Rv1187	399	355	377.95	343.288	412.612	1.20194	0.265366	1.20194	0.691661	1
Rv1188	51	82	69.5933	43.879	95.3076	2.17206	1.11906	2.17206	0.170162	1
Rv1189	57	138	104.718	49.0412	160.396	3.27063	1.70957	3.27063	0.0261261	0.821967
Rv1190	12	47	32.476	10.3245	54.6275	5.29108	2.40356	5.29108	0.0204759	0.72195
Rv1191	103	121	114.628	88.6183	140.637	1.587	0.666299	1.587	0.37238	1
Rv1192	1585	2274	2003.37	1363.69	2643.04	1.93816	0.954685	1.93816	0.135474	1
Rv1193	525	691	627.418	451.695	803.141	1.77806	0.830304	1.77806	0.203659	1
Rv1194c	1766	2324	2110.29	1519.42	2701.16	1.77776	0.830061	1.77776	0.193149	1
Rv1195	7631	3700	5432.98	6565.5	4300.47	0.65501	-0.610411	-1.52669	0.33471	1
Rv1196	11090	8642	9793.01	9541.52	10044.5	1.05271	0.0741136	1.05271	0.90572	1
Rv1197	8833	4935	6667.78	7599.66	5735.89	0.754756	-0.405918	-1.32493	0.520365	1
Rv1198	5683	3774	4637.98	4889.49	4386.48	0.897123	-0.156622	-1.11467	0.804829	1
Rv1199c	61	20	37.8642	52.4827	23.2458	0.442923	-1.17487	-2.25773	0.223088	1
Rv1200	922	630	762.752	793.263	732.242	0.923076	-0.115479	-1.08333	0.860746	1
Rv1201c	771	899	854.122	663.347	1044.9	1.57519	0.655526	1.57519	0.310274	1
Rv1202	447	481	471.823	384.586	559.061	1.45367	0.539698	1.45367	0.412687	1
Rv1203c	50	40	44.7551	43.0186	46.4915	1.08073	0.112008	1.08073	0.926718	1
Rv1204c	292	223	255.209	251.229	259.19	1.03169	0.0450112	1.03169	0.953065	1
Rv1205	514	343	420.448	442.231	398.665	0.901485	-0.149624	-1.10928	0.824772	1
Rv1206	481	359	415.55	413.839	417.261	1.00827	0.0118828	1.00827	0.989263	1
Rv1207	945	579	743.008	813.051	672.965	0.827703	-0.272815	-1.20816	0.675155	1
Rv1208	645	495	565.136	554.94	575.333	1.03675	0.0520652	1.03675	0.938676	1
Rv1209	522	392	452.366	449.114	455.617	1.01448	0.0207397	1.01448	0.978082	1
Rv1210	171	157	164.801	147.124	182.479	1.24031	0.310704	1.24031	0.666189	1
Rv1211	2122	1309	1673.57	1825.71	1521.44	0.833339	-0.263024	-1.19999	0.68059	1
Rv1212c	76	83	80.9291	65.3883	96.4699	1.47534	0.561048	1.47534	0.481002	1
Rv1213	749	509	618.012	644.418	591.605	0.918044	-0.123364	-1.08927	0.852562	1
Rv1214c	170	45	99.2831	146.263	52.303	0.357595	-1.4836	-2.79646	0.0558598	1
Rv1215c	641	239	414.643	551.498	277.787	0.503695	-0.989378	-1.98533	0.138011	1
Rv1216c	2764	182	1294.8	2378.07	211.536	0.0889531	-3.49081	-11.2419	6.69534e-07	0.000136751
Rv1217c	6649	651	3238.63	5720.61	756.65	0.132267	-2.91847	-7.56045	1.60706e-05	0.0019332
Rv1218c	7729	918	3858.4	6649.81	1066.98	0.160453	-2.63978	-6.23237	7.80357e-05	0.00797915
Rv1219c	8495	786	4111.21	7308.86	913.559	0.124993	-3.00008	-8.00043	9.57697e-06	0.00122406
Rv1220c	762	335	522.485	655.603	389.367	0.593906	-0.751694	-1.68377	0.253423	1
Rv1221	4489	3068	3714.05	3862.21	3565.9	0.92328	-0.11516	-1.0831	0.856348	1
MTB000062	417	215	304.334	358.775	249.892	0.696514	-0.521775	-1.43572	0.441064	1
Rv1222	965	400	647.587	830.259	464.915	0.559964	-0.836593	-1.78583	0.200551	1
Rv1223	5303	3142	4107.23	4562.55	3651.91	0.80041	-0.32119	-1.24936	0.611834	1
Rv1224	1178	596	853.121	1013.52	692.724	0.683484	-0.549019	-1.46309	0.396011	1
Rv1225c	103	80	90.8007	88.6183	92.9831	1.04925	0.0693634	1.04925	0.943284	1
Rv1226c	160	150	156.001	137.659	174.343	1.26648	0.340826	1.26648	0.637678	1
Rv1227c	80	58	68.1212	68.8297	67.4127	0.979413	-0.0300113	-1.02102	0.992571	1
Rv1228	123	82	100.567	105.826	95.3076	0.900609	-0.151027	-1.11036	0.855501	1
Rv1229c	1299	1225	1270.71	1117.62	1423.8	1.27396	0.349316	1.27396	0.584831	1
Rv1230c	539	285	397.496	463.74	331.252	0.714305	-0.485388	-1.39996	0.466386	1
Rv1231c	224	225	227.119	192.723	261.515	1.35694	0.440362	1.35694	0.524301	1
Rv1232c	593	484	536.374	510.2	562.548	1.1026	0.140911	1.1026	0.831255	1
Rv1233c	514	663	606.414	442.231	770.597	1.74252	0.801176	1.74252	0.22033	1
Rv1234	349	252	296.583	300.27	292.897	0.975445	-0.0358675	-1.02517	0.963903	1
Rv1235	306	191	242.635	263.274	221.997	0.843218	-0.246023	-1.18593	0.724344	1
Rv1236	214	211	214.681	184.12	245.243	1.33198	0.413568	1.33198	0.55221	1
Rv1237	286	288	290.403	246.066	334.739	1.36036	0.443989	1.36036	0.5125	1
Rv1238	916	690	795.04	788.101	801.979	1.01761	0.0251846	1.01761	0.970428	1
Rv1239c	281	283	285.346	241.764	328.928	1.36053	0.444168	1.36053	0.512871	1
Rv1240	1154	925	1033.99	992.869	1075.12	1.08284	0.114818	1.08284	0.858677	1
Rv1241	737	393	545.437	634.094	456.779	0.720365	-0.473199	-1.38818	0.471042	1
Rv1242	198	97	141.548	170.354	112.742	0.661811	-0.595508	-1.511	0.41419	1
Rv1243c	57	69	64.6195	49.0412	80.1979	1.63532	0.70957	1.63532	0.393229	1
Rv1244	362	232	290.553	311.455	269.651	0.865779	-0.207929	-1.15503	0.762878	1
Rv1245c	728	510	609.559	626.351	592.767	0.946382	-0.0795054	-1.05666	0.906016	1
Rv1246c	80	66	72.7704	68.8297	76.711	1.1145	0.156402	1.1145	0.861377	1
Rv1247c	233	156	190.892	200.467	181.317	0.904475	-0.144848	-1.10561	0.843535	1
Rv1248c	6545	3956	5114.57	5631.13	4598.01	0.816534	-0.292415	-1.22469	0.643722	1
Rv1249c	498	319	399.618	428.465	370.77	0.865344	-0.208654	-1.15561	0.756449	1
Rv1250	248	223	236.281	213.372	259.19	1.21473	0.280639	1.21473	0.685747	1
Rv1251c	966	553	736.932	831.119	642.745	0.773349	-0.370808	-1.29308	0.56832	1
Rv1252c	193	106	144.627	166.052	123.203	0.741953	-0.430601	-1.34779	0.555753	1
Rv1253	1011	817	909.713	869.836	949.59	1.09169	0.126561	1.09169	0.84492	1
Rv1254	280	261	272.131	240.904	303.357	1.25924	0.332559	1.25924	0.6264	1
Rv1255c	102	49	72.355	87.7579	56.9521	0.648968	-0.62378	-1.54091	0.446046	1
Rv1256c	207	124	161.11	178.097	144.124	0.809243	-0.305355	-1.23572	0.674367	1
Rv1257c	796	696	746.904	684.856	808.953	1.1812	0.240255	1.1812	0.711043	1
Rv1258c	310	225	264.115	266.715	261.515	0.980502	-0.0284074	-1.01989	0.973728	1
Rv1259	149	100	122.212	128.195	116.229	0.906654	-0.141377	-1.10296	0.859241	1
Rv1260	681	650	670.7	585.913	755.487	1.28942	0.366721	1.28942	0.572595	1
Rv1261c	403	360	382.577	346.73	418.424	1.20677	0.271153	1.20677	0.684994	1
Rv1262c	147	138	143.435	126.475	160.396	1.2682	0.342788	1.2682	0.639537	1
Rv1263	114	108	111.805	98.0824	125.527	1.27981	0.355933	1.27981	0.63955	1
Rv1264	1491	987	1215	1282.81	1147.18	0.894267	-0.161222	-1.11823	0.802654	1
MTB000063	5171	2044	3412.35	4448.98	2375.72	0.533991	-0.905112	-1.87269	0.155063	1
Rv1265	1027	789	900.324	883.602	917.045	1.03785	0.0535968	1.03785	0.934798	1
Rv1266c	605	378	479.935	520.525	439.345	0.844042	-0.244613	-1.18477	0.712521	1
Rv1267c	103	78	89.6384	88.6183	90.6585	1.02302	0.0328375	1.02302	0.982135	1
Rv1268c	40	9	22.4377	34.4149	10.4606	0.303956	-1.71807	-3.28995	0.142957	1
Rv1269c	247	131	182.386	212.512	152.26	0.716477	-0.481008	-1.39572	0.497535	1
Rv1270c	319	196	251.134	274.459	227.808	0.830029	-0.268767	-1.20478	0.698478	1
Rv1271c	24	30	27.7588	20.6489	34.8686	1.68864	0.755864	1.68864	0.479801	1
Rv1272c	377	251	308.047	324.36	291.734	0.899415	-0.152941	-1.11183	0.82514	1
Rv1273c	279	189	229.858	240.044	219.672	0.915135	-0.127943	-1.09273	0.859084	1
Rv1274	2458	2538	2532.34	2114.79	2949.89	1.39488	0.480143	1.39488	0.4489	1
Rv1275	1472	877	1142.9	1266.47	1019.33	0.804858	-0.313193	-1.24245	0.626162	1
Rv1276c	19	24	22.121	16.3471	27.8949	1.70642	0.770971	1.70642	0.510476	1
Rv1277	663	368	499.074	570.426	427.722	0.749829	-0.415367	-1.33364	0.528712	1
Rv1278	996	449	689.399	856.93	521.867	0.608996	-0.715494	-1.64205	0.272075	1
Rv1279	678	384	514.825	583.332	446.319	0.765119	-0.386243	-1.30699	0.557615	1
Rv1280c	641	801	741.246	551.498	930.993	1.68812	0.755414	1.68812	0.244598	1
Rv1281c	258	292	280.682	221.976	339.388	1.52894	0.612533	1.52894	0.366864	1
Rv1282c	161	161	162.824	138.52	187.128	1.35091	0.433936	1.35091	0.544655	1
Rv1283c	368	463	427.378	316.617	538.139	1.69966	0.765242	1.69966	0.248251	1
Rv1284	229	164	193.82	197.025	190.615	0.967467	-0.047716	-1.03363	0.954429	1
Rv1285	4983	713	2557.97	4287.23	828.712	0.193298	-2.3711	-5.17337	0.000352792	0.0305351
Rv1286	3385	848	1948.99	2912.36	985.62	0.338427	-1.56308	-2.95485	0.0159472	0.627153
Rv1287	527	223	356.303	453.416	259.19	0.571639	-0.806823	-1.74936	0.229152	1
Rv1288	247	171	205.632	212.512	198.751	0.935248	-0.0965789	-1.06923	0.897186	1
Rv1289	421	324	369.399	362.217	376.581	1.03966	0.0561094	1.03966	0.936526	1
Rv1290c	116	82	97.5554	99.8031	95.3076	0.954956	-0.0664932	-1.04717	0.946069	1
Rv1290A	7	2	4.17359	6.0226	2.32458	0.385975	-1.37342	-2.59084	0.678688	1
Rv1291c	0	2	1.16229	0	2.32458	Inf	Inf	Inf	0.705128	1
MTB000018	1288	1482	1415.34	1108.16	1722.51	1.55439	0.636349	1.55439	0.319675	1
Rv1292	353	368	365.717	303.711	427.722	1.40832	0.493973	1.40832	0.459296	1
Rv1293	868	929	913.284	746.803	1079.77	1.44585	0.531919	1.44585	0.40908	1
Rv1294	1050	1278	1194.4	903.39	1485.4	1.64426	0.717434	1.64426	0.263693	1
Rv1295	1115	1521	1363.58	959.315	1767.84	1.84282	0.881912	1.84282	0.169491	1
Rv1296	480	688	606.316	412.978	799.654	1.93631	0.95331	1.93631	0.145606	1
Rv1297	29147	18275	23159	25077.3	21240.8	0.847015	-0.23954	-1.18062	0.703751	1
Rv1298	20376	8788	13872.6	17530.9	10214.2	0.582638	-0.779328	-1.71633	0.217758	1
Rv1299	3457	2283	2813.9	2974.31	2653.5	0.892142	-0.164654	-1.1209	0.795807	1
Rv1300	2152	1818	1982.28	1851.52	2113.04	1.14125	0.19061	1.14125	0.764004	1
Rv1301	1155	939	1042.56	993.729	1091.39	1.09828	0.13524	1.09828	0.833651	1
Rv1302	226	685	495.306	194.444	796.167	4.09458	2.03372	4.09458	0.00273182	0.16193
Rv1303	1181	1046	1115.93	1016.1	1215.75	1.19649	0.25881	1.19649	0.686479	1
Rv1304	2123	1708	1905.88	1826.57	1985.19	1.08684	0.120139	1.08684	0.850077	1
Rv1305	2673	1776	2182	2299.77	2064.22	0.897577	-0.155892	-1.11411	0.807093	1
Rv1306	2572	2021	2280.93	2212.88	2348.98	1.06151	0.0861145	1.06151	0.891966	1
Rv1307	6700	5055	5819.93	5764.49	5875.37	1.01923	0.0274858	1.01923	0.964845	1
Rv1308	4224	3824	4039.4	3634.21	4444.59	1.22299	0.290409	1.22299	0.645292	1
Rv1309	2090	1735	1907.37	1798.18	2016.57	1.12145	0.165369	1.12145	0.794633	1
Rv1310	4009	3146	3552.89	3449.23	3656.56	1.06011	0.0842121	1.06011	0.893724	1
Rv1311	2492	2248	2378.44	2144.05	2612.82	1.21864	0.285274	1.21864	0.652536	1
Rv1312	2406	1925	2153.73	2070.05	2237.4	1.08084	0.112158	1.08084	0.859673	1
Rv1313c	466	352	405.029	400.933	409.125	1.02043	0.0291813	1.02043	0.968418	1
Rv1314c	382	192	275.911	328.662	223.159	0.678993	-0.558531	-1.47277	0.412736	1
Rv1315	793	672	731.666	682.275	781.058	1.14478	0.195076	1.14478	0.764021	1
MTB000064	25132	29354	27870.3	21622.9	34117.8	1.57786	0.657967	1.57786	0.296474	1
MTB000019	68709293	59541089	6.41597e+07	5.91155e+07	6.92039e+07	1.17066	0.227316	1.17066	0.716719	1
MTB000020	111911931	112360710	1.13441e+08	9.62859e+07	1.30596e+08	1.35633	0.43971	1.35633	0.483849	1
MTB000021	262272	247170	256467	225651	287283	1.27313	0.348376	1.27313	0.578754	1
Rv1316c	159	105	129.42	136.799	122.04	0.892113	-0.164702	-1.12093	0.832163	1
Rv1317c	406	212	297.858	349.311	246.405	0.705403	-0.50348	-1.41763	0.458009	1
Rv1318c	372	234	296.017	320.058	271.975	0.849768	-0.234858	-1.17679	0.732081	1
Rv1319c	333	284	308.297	286.504	330.09	1.15213	0.204305	1.15213	0.764425	1
Rv1320c	723	752	748.045	622.049	874.041	1.4051	0.490673	1.4051	0.448688	1
Rv1321	524	494	512.503	450.835	574.17	1.27357	0.34888	1.27357	0.595376	1
Rv1322	101	82	91.1026	86.8975	95.3076	1.09678	0.133276	1.09678	0.876022	1
Rv1322A	4301	2520	3314.71	3700.46	2928.97	0.791514	-0.337313	-1.2634	0.594596	1
Rv1323	3285	1920	2528.96	2826.32	2231.59	0.789575	-0.340851	-1.2665	0.591586	1
Rv1324	1653	1300	1466.58	1422.19	1510.97	1.06242	0.0873607	1.06242	0.891378	1
Rv1325c	207	177	191.911	178.097	205.725	1.15513	0.208054	1.15513	0.771113	1
Rv1326c	588	635	621.976	505.899	738.053	1.4589	0.544876	1.4589	0.40307	1
Rv1327c	1522	1779	1688.6	1309.49	2067.71	1.57902	0.659034	1.57902	0.301641	1
Rv1328	1248	1492	1403.94	1073.74	1734.13	1.61503	0.691565	1.61503	0.279849	1
Rv1329c	264	274	272.803	227.138	318.467	1.40208	0.487574	1.40208	0.473797	1
Rv1330c	77	78	78.4536	66.2486	90.6585	1.36846	0.452551	1.36846	0.574799	1
Rv1331	1165	780	954.459	1002.33	906.585	0.904475	-0.144848	-1.10561	0.823728	1
Rv1332	3031	1677	2278.47	2607.79	1949.16	0.747437	-0.419975	-1.3379	0.508958	1
Rv1333	594	539	568.767	511.061	626.473	1.22583	0.293758	1.22583	0.653579	1
Rv1334	583	657	632.61	501.597	763.623	1.52239	0.606333	1.52239	0.35202	1
Rv1335	330	324	330.252	283.923	376.581	1.32635	0.407464	1.32635	0.54446	1
Rv1336	1412	892	1125.8	1214.84	1036.76	0.85341	-0.228689	-1.17177	0.722625	1
Rv1337	1096	953	1025.31	942.967	1107.66	1.17465	0.232236	1.17465	0.717819	1
Rv1338	380	323	351.18	326.941	375.419	1.14828	0.199471	1.14828	0.767685	1
Rv1339	811	718	766.142	697.762	834.523	1.196	0.258218	1.196	0.690174	1
Rv1340	814	715	765.689	700.343	831.036	1.18661	0.24685	1.18661	0.703211	1
Rv1341	248	153	195.601	213.372	177.83	0.833427	-0.262873	-1.19987	0.712206	1
Rv1342c	363	281	319.459	312.315	326.603	1.04575	0.0645364	1.04575	0.927692	1
Rv1343c	288	269	280.221	247.787	312.656	1.26179	0.335473	1.26179	0.622529	1
Rv1344	1367	1368	1383.07	1176.13	1590.01	1.3519	0.434991	1.3519	0.495786	1
Rv1345	675	664	676.255	580.751	771.759	1.3289	0.410232	1.3289	0.527745	1
Rv1346	844	763	806.49	726.154	886.826	1.22126	0.288376	1.22126	0.655552	1
Rv1347c	181	132	154.575	155.727	153.422	0.985197	-0.021516	-1.01503	0.98725	1
MTB000022	417	392	407.196	358.775	455.617	1.26992	0.344742	1.26992	0.603945	1
Rv1348	699	529	608.125	601.4	614.85	1.02237	0.0319111	1.02237	0.963073	1
Rv1349	390	312	349.089	335.545	362.634	1.08073	0.112008	1.08073	0.870209	1
Rv1350	196	107	146.499	168.633	124.365	0.737489	-0.439307	-1.35595	0.54693	1
Rv1351	148	97	120.038	127.335	112.742	0.885396	-0.175605	-1.12944	0.822994	1
Rv1352	430	325	373.852	369.96	377.744	1.02104	0.0300389	1.02104	0.967868	1
Rv1353c	27	24	25.5625	23.23	27.8949	1.20081	0.264011	1.20081	0.838024	1
Rv1354c	85	79	82.4762	73.1316	91.8208	1.25556	0.328326	1.25556	0.685061	1
Rv1355c	414	525	483.198	356.194	610.201	1.71312	0.776622	1.71312	0.238739	1
Rv1356c	65	28	44.2341	55.9242	32.5441	0.581932	-0.781077	-1.71841	0.397763	1
Rv1357c	19	11	14.5661	16.3471	12.7852	0.782108	-0.35456	-1.2786	0.841566	1
Rv1358	90	87	89.2763	77.4335	101.119	1.30588	0.385026	1.30588	0.626091	1
Rv1359	43	31	36.5135	36.996	36.0309	0.973915	-0.0381326	-1.02678	1	1
Rv1360	823	636	723.651	708.086	739.215	1.04396	0.0620701	1.04396	0.925184	1
Rv1361c	6824	4981	5830.27	5871.18	5789.36	0.986064	-0.0202464	-1.01413	0.975342	1
Rv1362c	243	142	187.058	209.07	165.045	0.789423	-0.34113	-1.26675	0.631553	1
Rv1363c	1901	1041	1422.75	1635.57	1209.94	0.739769	-0.434853	-1.35177	0.496745	1
MTB000065	498	247	357.775	428.465	287.085	0.670032	-0.577699	-1.49247	0.38863	1
Rv1364c	499	287	381.451	429.326	333.577	0.776979	-0.364053	-1.28704	0.586468	1
Rv1365c	70	46	56.8456	60.226	53.4653	0.887743	-0.171785	-1.12645	0.860553	1
Rv1366	199	171	184.983	171.214	198.751	1.16084	0.215164	1.16084	0.764318	1
Rv1367c	257	293	280.833	221.116	340.55	1.54015	0.623068	1.54015	0.358662	1
Rv1368	763	790	787.336	656.464	918.208	1.39872	0.484105	1.39872	0.454106	1
Rv1369c	49	41	44.906	42.1582	47.6538	1.13036	0.176778	1.13036	0.867433	1
Rv1370c	27	11	18.0076	23.23	12.7852	0.550372	-0.86152	-1.81695	0.507167	1
Rv1371	10	10	10.1133	8.60372	11.6229	1.35091	0.433936	1.35091	0.840214	1
Rv1372	201	189	196.304	172.935	219.672	1.27026	0.345127	1.27026	0.623958	1
Rv1373	204	123	159.239	175.516	142.961	0.814522	-0.295975	-1.22771	0.684584	1
Rv1374c	53	25	37.3285	45.5997	29.0572	0.637224	-0.650128	-1.56931	0.507701	1
Rv1375	991	1272	1165.53	852.628	1478.43	1.73397	0.794078	1.73397	0.216708	1
Rv1376	402	389	399	345.869	452.13	1.30723	0.38651	1.30723	0.561018	1
Rv1377c	230	213	222.726	197.886	247.567	1.25106	0.323155	1.25106	0.642308	1
Rv1378c	398	259	321.73	342.428	301.033	0.879112	-0.185881	-1.13751	0.786228	1
Rv1379	145	186	170.47	124.754	216.186	1.7329	0.793186	1.7329	0.263656	1
Rv1380	225	202	214.183	193.584	234.782	1.21282	0.278366	1.21282	0.691096	1
Rv1381	215	201	209.3	184.98	233.62	1.26295	0.336795	1.26295	0.630212	1
Rv1382	149	153	153.013	128.195	177.83	1.38718	0.472155	1.38718	0.51248	1
Rv1383	199	240	225.082	171.214	278.949	1.62924	0.704202	1.62924	0.307955	1
Rv1384	819	1231	1067.71	704.644	1430.78	2.03049	1.02183	2.03049	0.113824	1
Rv1385	74	63	68.4458	63.6675	73.2242	1.1501	0.201762	1.1501	0.8194	1
Rv1386	1020	848	931.6	877.579	985.62	1.12311	0.167503	1.12311	0.795176	1
Rv1387	7392	7126	7321.17	6359.87	8282.47	1.3023	0.381064	1.3023	0.545071	1
Rv1388	2166	1755	1951.69	1863.57	2039.82	1.09458	0.130374	1.09458	0.837393	1
Rv1389	724	742	742.664	622.909	862.418	1.3845	0.469365	1.3845	0.4687	1
Rv1390	1731	811	1215.96	1489.3	942.616	0.632924	-0.659896	-1.57997	0.304179	1
Rv1391	2052	1302	1639.39	1765.48	1513.3	0.857159	-0.222365	-1.16664	0.728122	1
Rv1392	4004	4847	4539.27	3444.93	5633.61	1.63533	0.709586	1.63533	0.262478	1
Rv1393c	422	554	503.492	363.077	643.908	1.77347	0.826579	1.77347	0.209353	1
Rv1394c	1304	1368	1355.97	1121.92	1590.01	1.41722	0.50306	1.41722	0.431215	1
Rv1395	176	94	130.34	151.425	109.255	0.721511	-0.470907	-1.38598	0.524713	1
Rv1396c	3655	2078	2779.95	3144.66	2415.23	0.768044	-0.38074	-1.30201	0.548576	1
Rv1397c	2884	746	1674.19	2481.31	867.067	0.349439	-1.51689	-2.86173	0.019422	0.700434
Rv1398c	19380	10627	14512.8	16674	12351.6	0.740772	-0.432898	-1.34994	0.492223	1
Rv1399c	241	166	200.145	207.35	192.94	0.930505	-0.103914	-1.07469	0.889225	1
Rv1400c	211	198	205.836	181.538	230.133	1.26768	0.342193	1.26768	0.625236	1
Rv1401	356	238	291.458	306.292	276.625	0.903139	-0.14698	-1.10725	0.832965	1
Rv1402	249	203	225.089	214.233	235.945	1.10135	0.13927	1.10135	0.844996	1
Rv1403c	154	129	141.216	132.497	149.935	1.13161	0.178377	1.13161	0.812886	1
Rv1404	2716	1772	2198.17	2336.77	2059.57	0.881377	-0.182169	-1.13459	0.775136	1
Rv1405c	1412	2540	2083.53	1214.84	2952.21	2.43011	1.28102	2.43011	0.0464908	1
Rv1406	264	156	204.228	227.138	181.317	0.798267	-0.325056	-1.25271	0.644863	1
Rv1407	289	197	238.809	248.647	228.971	0.920865	-0.118938	-1.08594	0.868827	1
Rv1408	709	647	681.002	610.004	752	1.23278	0.301916	1.23278	0.642279	1
Rv1409	342	353	352.267	294.247	410.288	1.39436	0.479608	1.39436	0.473471	1
Rv1410c	2987	2960	3005.15	2569.93	3440.37	1.3387	0.420836	1.3387	0.506047	1
Rv1411c	2396	2078	2238.34	2061.45	2415.23	1.17162	0.228504	1.17162	0.718497	1
Rv1412	487	354	415.226	419.001	411.45	0.981979	-0.0262366	-1.01835	0.973188	1
Rv1413	59	31	43.3964	50.7619	36.0309	0.709802	-0.494511	-1.40884	0.602257	1
Rv1414	32	28	30.038	27.5319	32.5441	1.18205	0.241291	1.18205	0.841455	1
Rv1415	2779	1610	2131.13	2390.97	1871.28	0.782645	-0.353569	-1.27772	0.578496	1
Rv1416	358	210	276.047	308.013	244.081	0.792436	-0.335634	-1.26193	0.624266	1
Rv1417	253	271	266.327	217.674	314.98	1.44703	0.533091	1.44703	0.43417	1
Rv1418	516	522	525.333	443.952	606.714	1.36662	0.450615	1.36662	0.491994	1
Rv1419	499	392	442.471	429.326	455.617	1.06124	0.0857497	1.06124	0.899324	1
Rv1420	949	897	929.533	816.493	1042.57	1.27689	0.352636	1.27689	0.583835	1
Rv1421	517	563	549.59	444.812	654.368	1.47111	0.556906	1.47111	0.394944	1
Rv1422	536	610	585.078	461.159	708.996	1.53742	0.620512	1.53742	0.34224	1
Rv1423	614	605	615.726	528.268	703.184	1.33111	0.412632	1.33111	0.526685	1
Rv1424c	103	136	123.345	88.6183	158.071	1.78373	0.834898	1.78373	0.258191	1
Rv1425	843	632	729.93	725.293	734.566	1.01278	0.0183277	1.01278	0.97918	1
Rv1426c	231	155	189.45	198.746	180.155	0.906457	-0.141689	-1.1032	0.847279	1
Rv1427c	422	315	364.599	363.077	366.121	1.00838	0.0120446	1.00838	0.989733	1
Rv1428c	329	301	316.456	283.062	349.849	1.23594	0.305612	1.23594	0.651219	1
Rv1429	253	178	212.281	217.674	206.887	0.950445	-0.0733243	-1.05214	0.923561	1
Rv1430	104	103	104.597	89.4787	119.716	1.33792	0.419997	1.33792	0.58289	1
Rv1431	229	167	195.564	197.025	194.102	0.985164	-0.0215637	-1.01506	0.984546	1
Rv1432	98	98	99.1103	84.3164	113.904	1.35091	0.433936	1.35091	0.573754	1
Rv1433	525	304	402.515	451.695	353.336	0.782244	-0.35431	-1.27837	0.595471	1
Rv1434	13	13	13.1473	11.1848	15.1097	1.35091	0.433936	1.35091	0.802079	1
Rv1435c	1218	428	772.696	1047.93	497.459	0.474705	-1.0749	-2.10657	0.0994733	1
Rv1436	1184	1051	1120.12	1018.68	1221.56	1.19916	0.262029	1.19916	0.682758	1
Rv1437	973	849	911.962	837.142	986.783	1.17875	0.237261	1.17875	0.712817	1
Rv1438	608	577	596.873	523.106	670.64	1.28204	0.358436	1.28204	0.582921	1
Rv1439c	205	177	191.051	176.376	205.725	1.1664	0.222061	1.1664	0.75579	1
Rv1440	493	436	465.46	424.163	506.758	1.19472	0.256676	1.19472	0.697942	1
Rv1441c	549	259	386.688	472.344	301.033	0.637316	-0.649918	-1.56908	0.329999	1
Rv1442	719	801	774.8	618.607	930.993	1.50498	0.589746	1.50498	0.3623	1
Rv1443c	325	230	273.474	279.621	267.326	0.956031	-0.06487	-1.04599	0.930264	1
Rv1444c	673	426	537.082	579.03	495.135	0.85511	-0.225817	-1.16944	0.732578	1
Rv1445c	134	178	161.089	115.29	206.887	1.7945	0.84358	1.7945	0.237529	1
Rv1446c	295	357	334.373	253.81	414.937	1.63483	0.709145	1.63483	0.290767	1
Rv1447c	729	851	808.159	627.211	989.107	1.57699	0.657176	1.57699	0.309757	1
Rv1448c	930	984	971.919	800.146	1143.69	1.42935	0.515363	1.42935	0.42309	1
Rv1449c	2177	2139	2179.58	1873.03	2486.13	1.32733	0.408531	1.32733	0.519752	1
Rv1450c	87	67	76.3628	74.8523	77.8733	1.04036	0.0570815	1.04036	0.960612	1
Rv1451	1423	1061	1228.75	1224.31	1233.19	1.00725	0.0104248	1.00725	0.987811	1
Rv1452c	55	46	50.3929	47.3204	53.4653	1.12986	0.176138	1.12986	0.861152	1
Rv1453	171	61	109.012	147.124	70.8996	0.481905	-1.05318	-2.0751	0.164289	1
Rv1454c	356	277	314.123	306.292	321.954	1.05113	0.0719445	1.05113	0.919027	1
Rv1455	42	28	34.3398	36.1356	32.5441	0.900609	-0.151027	-1.11036	0.909019	1
Rv1456c	114	125	121.684	98.0824	145.286	1.48127	0.56683	1.48127	0.44474	1
Rv1457c	123	128	127.299	105.826	148.773	1.40583	0.491421	1.40583	0.505784	1
Rv1458c	450	363	404.539	387.167	421.911	1.08974	0.12398	1.08974	0.854303	1
Rv1459c	545	512	531.997	468.903	595.092	1.26912	0.343823	1.26912	0.600146	1
Rv1460	934	576	736.533	803.587	669.478	0.833112	-0.263418	-1.20032	0.68591	1
Rv1461	10783	7057	8739.83	9277.39	8202.27	0.884114	-0.177696	-1.13108	0.778458	1
Rv1462	3373	1546	2349.47	2902.03	1796.9	0.619186	-0.691556	-1.61502	0.277434	1
Rv1463	1405	814	1077.46	1208.82	946.103	0.782665	-0.353534	-1.27769	0.582724	1
Rv1464	1303	753	998.134	1121.06	875.203	0.780689	-0.35718	-1.28092	0.579499	1
Rv1465	730	411	552.886	628.071	477.7	0.760583	-0.394822	-1.31478	0.547625	1
Rv1466	1129	740	915.727	971.36	860.093	0.885453	-0.175512	-1.12937	0.786976	1
Rv1467c	506	338	414.101	435.348	392.853	0.902389	-0.148178	-1.10817	0.826664	1
Rv1468c	381	278	325.459	327.802	323.116	0.985706	-0.0207703	-1.0145	0.981259	1
Rv1469	532	308	407.851	457.718	357.985	0.782108	-0.35456	-1.2786	0.594935	1
Rv1470	134	77	102.393	115.29	89.4962	0.776271	-0.365367	-1.28821	0.637822	1
Rv1471	152	61	100.838	130.777	70.8996	0.542143	-0.883254	-1.84453	0.248651	1
Rv1472	718	850	802.846	617.747	987.945	1.59927	0.677415	1.59927	0.295275	1
Rv1473	621	704	676.271	534.291	818.251	1.53147	0.614918	1.53147	0.34422	1
Rv1473A	351	145	235.261	301.99	168.532	0.55807	-0.841482	-1.79189	0.223238	1
Rv1474c	354	222	281.3	304.572	258.028	0.847183	-0.239254	-1.18038	0.728279	1
Rv1475c	2884	2003	2404.69	2481.31	2328.06	0.938239	-0.0919729	-1.06583	0.885882	1
Rv1476	153	223	195.414	131.637	259.19	1.96898	0.977448	1.96898	0.163216	1
Rv1477	2537	1019	1683.57	2182.76	1184.37	0.542602	-0.882034	-1.84297	0.168557	1
Rv1478	953	385	633.708	819.934	447.481	0.545752	-0.873682	-1.83233	0.181832	1
Rv1479	2987	1823	2344.39	2569.93	2118.85	0.824478	-0.278447	-1.21289	0.661539	1
Rv1480	988	841	913.766	850.047	977.484	1.14992	0.201531	1.14992	0.754695	1
Rv1481	1111	1174	1160.2	955.873	1364.53	1.42752	0.513509	1.42752	0.423034	1
Rv1482c	21	12	16.0076	18.0678	13.9475	0.771951	-0.373419	-1.29542	0.81755	1
Rv1483	1334	1995	1733.25	1147.74	2318.77	2.02029	1.01457	2.02029	0.113608	1
Rv1484	2867	3956	3532.35	2466.69	4598.01	1.86404	0.898436	1.86404	0.157716	1
Rv1485	294	234	262.462	252.949	271.975	1.07522	0.104628	1.07522	0.882613	1
Rv1486c	814	686	748.836	700.343	797.33	1.13849	0.187116	1.13849	0.773261	1
Rv1487	1778	1794	1807.44	1529.74	2085.15	1.36307	0.44686	1.36307	0.482432	1
Rv1488	1394	1357	1388.29	1199.36	1577.23	1.31506	0.395126	1.31506	0.536	1
Rv1489	322	387	363.423	277.04	449.806	1.62361	0.699209	1.62361	0.295215	1
Rv1489A	193	187	191.7	166.052	217.348	1.30892	0.388373	1.30892	0.581373	1
Rv1490	230	56	131.487	197.886	65.0881	0.328918	-1.6042	-3.04027	0.0317268	0.88274
Rv1491c	657	551	602.843	565.264	640.421	1.13296	0.180095	1.13296	0.783475	1
Rv1492	301	200	245.715	258.972	232.458	0.897617	-0.155828	-1.11406	0.825745	1
Rv1493	440	388	414.766	378.564	450.968	1.19126	0.252489	1.19126	0.70448	1
Rv1494	116	66	88.2571	99.8031	76.711	0.768623	-0.379651	-1.30103	0.63422	1
Rv1495	125	51	83.4116	107.546	59.2767	0.551173	-0.859423	-1.81431	0.277833	1
Rv1496	298	184	235.126	256.391	213.861	0.834121	-0.261671	-1.19887	0.708013	1
Rv1497	5217	1155	2915.5	4488.56	1342.44	0.299081	-1.74139	-3.34358	0.00731643	0.356755
Rv1498c	647	548	596.797	556.661	636.934	1.14421	0.194346	1.14421	0.766752	1
Rv1498A	237	156	192.613	203.908	181.317	0.889209	-0.169405	-1.12459	0.815643	1
Rv1499	16	10	12.6944	13.7659	11.6229	0.844321	-0.244136	-1.18438	0.924887	1
Rv1500	802	360	554.221	690.018	418.424	0.606395	-0.72167	-1.64909	0.271634	1
Rv1501	1087	361	677.405	935.224	419.586	0.448648	-1.15635	-2.22892	0.0779608	1
Rv1502	2478	1114	1713.4	2132	1294.79	0.607312	-0.719491	-1.6466	0.260311	1
Rv1503c	192	56	115.14	165.191	65.0881	0.394017	-1.34367	-2.53796	0.0752415	1
Rv1504c	104	52	74.9588	89.4787	60.439	0.675457	-0.566064	-1.48048	0.486962	1
Rv1505c	330	199	257.609	283.923	231.295	0.814642	-0.295762	-1.22753	0.668545	1
Rv1506c	604	180	364.438	519.665	209.212	0.40259	-1.31262	-2.48392	0.0521215	1
Rv1507c	735	441	572.471	632.373	512.569	0.810548	-0.30303	-1.23373	0.644545	1
Rv1507A	7	3	4.75473	6.0226	3.48686	0.578963	-0.788457	-1.72723	0.828948	1
Rv1508c	723	631	677.726	622.049	733.404	1.17901	0.23758	1.17901	0.715075	1
Rv1508A	69	48	57.5777	59.3657	55.7898	0.939766	-0.0896261	-1.06409	0.938907	1
Rv1509	303	112	195.434	260.693	130.176	0.499348	-1.00188	-2.00261	0.154598	1
Rv1510	299	158	220.446	257.251	183.642	0.713861	-0.486285	-1.40083	0.484423	1
Rv1511	1122	966	1044.05	965.337	1122.77	1.16309	0.217958	1.16309	0.734424	1
Rv1512	693	435	550.917	596.238	505.595	0.847976	-0.237904	-1.17928	0.718348	1
Rv1513	587	458	518.683	505.038	532.328	1.05404	0.0759229	1.05404	0.910057	1
Rv1514c	121	61	87.5023	104.105	70.8996	0.681039	-0.55419	-1.46834	0.48255	1
Rv1515c	224	140	177.722	192.723	162.72	0.844321	-0.244136	-1.18438	0.735556	1
Rv1516c	91	69	79.2459	78.2938	80.1979	1.02432	0.0346656	1.02432	0.982819	1
Rv1517	801	153	433.494	689.158	177.83	0.25804	-1.95433	-3.87537	0.00418889	0.234692
Rv1518	171	27	89.2527	147.124	31.3818	0.213302	-2.22903	-4.68818	0.00616284	0.311186
Rv1519	69	49	58.1589	59.3657	56.9521	0.959345	-0.0598788	-1.04238	0.967424	1
Rv1520	252	200	224.636	216.814	232.458	1.07215	0.100512	1.07215	0.889764	1
Rv1521	6303	3772	4903.54	5422.92	4384.15	0.808448	-0.306773	-1.23694	0.62758	1
Rv1522c	2872	675	1627.77	2470.99	784.545	0.317502	-1.65516	-3.14958	0.0110864	0.475938
Rv1523	230	133	176.235	197.886	154.584	0.781181	-0.356272	-1.28011	0.618595	1
Rv1524	478	190	316.046	411.258	220.835	0.536974	-0.897075	-1.86229	0.184823	1
Rv1525	214	95	147.268	184.12	110.417	0.599705	-0.737676	-1.66749	0.308738	1
Rv1526c	158	48	95.8643	135.939	55.7898	0.410404	-1.28488	-2.43662	0.0979494	1
Rv1527c	2114	591	1252.87	1818.83	686.912	0.377668	-1.40481	-2.64783	0.0306875	0.873404
Rv1528c	23	8	14.5434	19.7886	9.29831	0.469883	-1.08963	-2.12819	0.443529	1
Rv1529	487	308	388.493	419.001	357.985	0.854377	-0.227056	-1.17044	0.735792	1
Rv1530	148	130	139.216	127.335	151.097	1.18661	0.24685	1.18661	0.739828	1
Rv1531	172	182	179.76	147.984	211.536	1.42946	0.515466	1.42946	0.465764	1
Rv1532c	153	117	133.812	131.637	135.988	1.03305	0.0469127	1.03305	0.959436	1
Rv1533	1715	1785	1775.11	1475.54	2074.68	1.40605	0.491651	1.40605	0.439902	1
Rv1534	375	371	376.924	322.639	431.209	1.3365	0.418464	1.3365	0.530255	1
Rv1535	945	944	955.126	813.051	1097.2	1.34948	0.432408	1.34948	0.501511	1
Rv1536	2831	2431	2630.62	2435.71	2825.52	1.16004	0.214174	1.16004	0.735008	1
Rv1537	52	84	71.1858	44.7393	97.6322	2.18225	1.12581	2.18225	0.165657	1
Rv1538c	139	144	143.481	119.592	167.37	1.39951	0.48492	1.39951	0.504505	1
Rv1539	1301	967	1121.64	1119.34	1123.93	1.0041	0.00590265	1.0041	0.993622	1
Rv1540	637	558	598.307	548.057	648.557	1.18338	0.242908	1.18338	0.710297	1
Rv1541c	65	42	52.3701	55.9242	48.8161	0.872898	-0.196115	-1.14561	0.842419	1
Rv1542c	37	108	78.6804	31.8338	125.527	3.94321	1.97937	3.94321	0.0150918	0.605151
Rv1543	1008	1163	1109.5	867.255	1351.74	1.55864	0.640291	1.55864	0.318762	1
Rv1544	433	426	433.838	372.541	495.135	1.32907	0.410422	1.32907	0.535119	1
Rv1545	95	117	108.862	81.7353	135.988	1.66376	0.734445	1.66376	0.328942	1
Rv1546	324	333	332.901	278.76	387.042	1.38844	0.473464	1.38844	0.480709	1
Rv1547	2408	1961	2175.51	2071.78	2279.25	1.10014	0.13769	1.10014	0.828122	1
Rv1548c	1022	270	596.559	879.3	313.818	0.356895	-1.48643	-2.80194	0.0251513	0.797433
Rv1549	58	16	34.2491	49.9016	18.5966	0.372666	-1.42405	-2.68337	0.154129	1
Rv1550	227	123	169.133	195.304	142.961	0.731993	-0.450098	-1.36613	0.529524	1
Rv1551	80	60	69.2835	68.8297	69.7373	1.01319	0.0188983	1.01319	1	1
Rv1552	124	47	80.6568	106.686	54.6275	0.51204	-0.965672	-1.95297	0.225804	1
Rv1553	40	27	32.8983	34.4149	31.3818	0.911867	-0.133105	-1.09665	0.926784	1
Rv1554	35	20	26.6794	30.113	23.2458	0.771951	-0.373419	-1.29542	0.753911	1
Rv1555	97	59	76.0155	83.4561	68.575	0.82169	-0.283334	-1.217	0.735833	1
Rv1556	128	91	107.948	110.128	105.768	0.960415	-0.0582695	-1.04122	0.952564	1
Rv1557	261	184	219.209	224.557	213.861	0.952368	-0.0704082	-1.05001	0.926496	1
Rv1558	444	391	418.23	382.005	454.455	1.18966	0.250545	1.18966	0.706537	1
Rv1559	893	907	911.254	768.312	1054.2	1.37209	0.456378	1.37209	0.478629	1
Rv1560	228	102	157.359	196.165	118.553	0.604356	-0.726529	-1.65465	0.31221	1
Rv1561	97	51	71.3664	83.4561	59.2767	0.710274	-0.493552	-1.40791	0.55065	1
Rv1562c	103	101	103.005	88.6183	117.391	1.32468	0.405647	1.32468	0.597213	1
Rv1563c	323	291	308.063	277.9	338.226	1.21708	0.283421	1.21708	0.675936	1
Rv1564c	833	653	737.832	716.69	758.974	1.059	0.0827023	1.059	0.899712	1
Rv1565c	973	617	777.137	837.142	717.132	0.856643	-0.223234	-1.16735	0.731738	1
Rv1566c	653	219	408.182	561.823	254.541	0.453063	-1.14222	-2.2072	0.0879273	1
Rv1567c	91	57	72.2721	78.2938	66.2504	0.846177	-0.240969	-1.18179	0.780028	1
Rv1568	170	193	185.292	146.263	224.322	1.53368	0.617002	1.53368	0.380515	1
Rv1569	293	283	290.508	252.089	328.928	1.30481	0.383837	1.30481	0.571669	1
Rv1570	130	104	116.363	111.848	120.878	1.08073	0.112008	1.08073	0.890936	1
Rv1571	41	48	45.5325	35.2752	55.7898	1.58156	0.661346	1.58156	0.468243	1
Rv1572c	5	8	6.80008	4.30186	9.29831	2.16146	1.11201	2.16146	0.611798	1
Rv1573	17	11	13.7057	14.6263	12.7852	0.874121	-0.194095	-1.14401	0.948066	1
Rv1574	22	15	18.1813	18.9282	17.4343	0.921078	-0.118605	-1.08568	0.975615	1
Rv1575	12	11	11.5548	10.3245	12.7852	1.23834	0.308405	1.23834	0.892949	1
Rv1576c	331	272	300.463	284.783	316.142	1.11012	0.150711	1.11012	0.82672	1
Rv1577c	205	88	139.329	176.376	102.281	0.579905	-0.786113	-1.72442	0.28144	1
Rv1578c	73	41	55.2305	62.8071	47.6538	0.758733	-0.398337	-1.31799	0.655872	1
Rv1579c	96	51	70.9362	82.5957	59.2767	0.717673	-0.478601	-1.39339	0.563801	1
Rv1580c	50	42	45.9173	43.0186	48.8161	1.13477	0.182397	1.13477	0.860954	1
Rv1581c	33	23	27.5624	28.3923	26.7326	0.941546	-0.0868963	-1.06208	0.974624	1
Rv1582c	140	123	131.707	120.452	142.961	1.18687	0.247167	1.18687	0.741724	1
Rv1583c	142	94	115.714	122.173	109.255	0.894267	-0.161222	-1.11823	0.839672	1
Rv1584c	189	68	120.823	162.61	79.0356	0.486043	-1.04084	-2.05743	0.162734	1
Rv1585c	350	85	199.962	301.13	98.7945	0.328079	-1.60788	-3.04805	0.0239781	0.772208
Rv1586c	632	199	387.525	543.755	231.295	0.425367	-1.23322	-2.35091	0.0666495	1
Rv1587c	11	8	9.3812	9.46409	9.29831	0.982483	-0.0254958	-1.01783	1	1
Rv1588c	143	78	106.846	123.033	90.6585	0.736862	-0.440533	-1.35711	0.564901	1
Rv1589	996	944	977.065	856.93	1097.2	1.28038	0.356577	1.28038	0.579171	1
Rv1590	179	195	190.326	154.007	226.646	1.47167	0.55745	1.47167	0.427173	1
Rv1591	426	363	394.215	366.518	421.911	1.15113	0.203052	1.15113	0.761737	1
Rv1592c	2426	1368	1838.64	2087.26	1590.01	0.761768	-0.392576	-1.31273	0.538008	1
Rv1593c	875	396	606.546	752.825	460.266	0.611385	-0.709847	-1.63563	0.277912	1
Rv1594	5510	4030	4712.34	4740.65	4684.02	0.988055	-0.0173367	-1.01209	0.979121	1
Rv1595	4071	3610	3849.22	3502.57	4195.86	1.19794	0.260551	1.19794	0.679642	1
Rv1596	4346	5833	5259.4	3739.18	6779.63	1.81313	0.858486	1.81313	0.17587	1
Rv1597	662	527	591.046	569.566	612.526	1.07543	0.104908	1.07543	0.873916	1
Rv1598c	426	255	331.451	366.518	296.384	0.808646	-0.30642	-1.23664	0.650709	1
Rv1599	832	498	647.324	715.829	578.82	0.8086	-0.306502	-1.23671	0.639097	1
Rv1600	1159	771	946.648	997.171	896.124	0.898667	-0.154142	-1.11276	0.81251	1
Rv1601	326	308	319.233	280.481	357.985	1.27632	0.351994	1.27632	0.601824	1
Rv1602	556	512	536.729	478.367	595.092	1.24401	0.314995	1.24401	0.631067	1
Rv1603	757	646	701.07	651.301	750.838	1.15283	0.205177	1.15283	0.752488	1
Rv1604	379	354	368.765	326.081	411.45	1.2618	0.335487	1.2618	0.61581	1
Rv1605	393	315	352.123	338.126	366.121	1.08279	0.114758	1.08279	0.866842	1
Rv1606	332	204	261.375	285.643	237.107	0.83008	-0.268678	-1.2047	0.697527	1
Rv1607	212	236	228.349	182.399	274.3	1.50385	0.588658	1.50385	0.393567	1
Rv1608c	252	235	244.976	216.814	273.138	1.25978	0.333173	1.25978	0.62883	1
Rv1609	1379	1175	1276.07	1186.45	1365.69	1.15107	0.202974	1.15107	0.751001	1
Rv1610	360	362	365.241	309.734	420.748	1.35842	0.441929	1.35842	0.50813	1
Rv1611	2131	2279	2241.15	1833.45	2648.85	1.44474	0.530806	1.44474	0.403276	1
Rv1612	2024	1808	1921.4	1741.39	2101.42	1.20675	0.271121	1.20675	0.669484	1
Rv1613	1121	1039	1086.05	964.477	1207.62	1.2521	0.324345	1.2521	0.613086	1
Rv1614	1622	1250	1424.19	1395.52	1452.86	1.04109	0.0580901	1.04109	0.927913	1
Rv1615	601	515	557.831	517.083	598.578	1.15761	0.211143	1.15761	0.747811	1
Rv1616	377	315	345.24	324.36	366.121	1.12875	0.174723	1.12875	0.796599	1
Rv1617	923	1142	1060.73	794.123	1327.33	1.67145	0.741096	1.67145	0.249478	1
Rv1618	691	784	752.875	594.517	911.234	1.53273	0.616104	1.53273	0.341736	1
Rv1619	431	359	394.041	370.82	417.261	1.12524	0.170232	1.12524	0.79994	1
Rv1620c	457	281	359.896	393.19	326.603	0.83065	-0.267688	-1.20388	0.691403	1
Rv1621c	949	714	823.183	816.493	829.874	1.01639	0.0234518	1.01639	0.972475	1
Rv1622c	2283	953	1535.94	1964.23	1107.66	0.563916	-0.826447	-1.77331	0.197247	1
Rv1623c	1761	894	1277.1	1515.11	1039.09	0.685813	-0.544112	-1.45812	0.396099	1
Rv1624c	450	323	381.293	387.167	375.419	0.969656	-0.044455	-1.03129	0.951686	1
Rv1625c	658	504	575.959	566.125	585.793	1.03474	0.049272	1.03474	0.942001	1
MTB000023	430	621	545.87	369.96	721.781	1.95097	0.964192	1.95097	0.142624	1
Rv1626	2752	2303	2522.25	2367.74	2676.75	1.13051	0.17697	1.13051	0.779801	1
Rv1627c	1456	1521	1510.27	1252.7	1767.84	1.41122	0.496946	1.41122	0.436037	1
Rv1628c	776	626	697.62	667.648	727.592	1.08978	0.124042	1.08978	0.84955	1
Rv1629	464	424	446.011	399.213	492.81	1.23446	0.303875	1.23446	0.646174	1
Rv1630	10020	9785	9996.96	8620.93	11373	1.31923	0.399697	1.31923	0.525306	1
Rv1631	2176	1805	1985.05	1872.17	2097.93	1.12059	0.164256	1.12059	0.795868	1
Rv1632c	244	177	207.828	209.931	205.725	0.979966	-0.029196	-1.02044	0.975067	1
Rv1633	1322	986	1141.71	1137.41	1146.02	1.00757	0.0108732	1.00757	0.987381	1
Rv1634	700	663	686.429	602.26	770.597	1.27951	0.35559	1.27951	0.584032	1
Rv1635c	439	273	347.504	377.703	317.305	0.84009	-0.251384	-1.19035	0.71028	1
Rv1636	5619	2913	4110.09	4834.43	3385.75	0.70034	-0.513872	-1.42788	0.417039	1
Rv1637c	344	285	313.61	295.968	331.252	1.11922	0.162489	1.11922	0.812331	1
Rv1638	2359	1568	1926.04	2029.62	1822.47	0.897937	-0.155314	-1.11366	0.808139	1
Rv1638A	32	292	183.46	27.5319	339.388	12.3271	3.62376	12.3271	3.68584e-06	0.000579811
Rv1639c	214	2419	1497.85	184.12	2811.58	15.2704	3.93266	15.2704	3.67243e-08	1.07287e-05
Rv1640c	552	633	605.327	474.925	735.728	1.54915	0.631473	1.54915	0.333233	1
Rv1641	11020	9451	10233	9481.3	10984.8	1.15857	0.21235	1.15857	0.735254	1
Rv1642	3136	2170	2610.15	2698.13	2522.17	0.934784	-0.0972947	-1.06977	0.879107	1
Rv1643	3427	2613	2992.78	2948.49	3037.06	1.03004	0.0426967	1.03004	0.946082	1
Rv1644	2721	1718	2168.94	2341.07	1996.81	0.852948	-0.229471	-1.17241	0.718688	1
Rv1645c	339	177	248.696	291.666	205.725	0.705344	-0.5036	-1.41775	0.46413	1
Rv1646	1377	729	1016.02	1184.73	847.308	0.71519	-0.483602	-1.39823	0.452709	1
Rv1647	395	267	325.089	339.847	310.331	0.913149	-0.131077	-1.09511	0.849954	1
Rv1648	408	330	367.293	351.032	383.555	1.09265	0.127833	1.09265	0.850829	1
Rv1649	294	296	298.493	252.949	344.037	1.3601	0.443717	1.3601	0.511931	1
Rv1650	830	771	805.116	714.109	896.124	1.25489	0.327555	1.25489	0.612298	1
Rv1651c	1462	502	920.666	1257.86	583.469	0.463857	-1.10825	-2.15584	0.088175	1
Rv1652	273	156	208.099	234.881	181.317	0.771951	-0.373419	-1.29542	0.594731	1
Rv1653	767	342	528.704	659.905	397.503	0.602363	-0.731294	-1.66013	0.26622	1
Rv1654	627	267	424.892	539.453	310.331	0.57527	-0.79769	-1.73832	0.230038	1
Rv1655	438	218	315.111	376.843	253.379	0.672373	-0.572667	-1.48727	0.396547	1
Rv1656	426	273	341.912	366.518	317.305	0.865727	-0.208017	-1.1551	0.759729	1
Rv1657	547	303	411.398	470.623	352.173	0.748312	-0.418287	-1.33634	0.529758	1
Rv1658	1226	813	999.878	1054.82	944.94	0.895834	-0.158696	-1.11628	0.806697	1
Rv1659	503	316	400.025	432.767	367.283	0.848686	-0.236698	-1.17829	0.72433	1
Rv1660	266	170	213.224	228.859	197.589	0.863366	-0.211956	-1.15826	0.765472	1
Rv1661	1164	723	920.904	1001.47	840.334	0.839099	-0.253088	-1.19176	0.695717	1
Rv1662	962	666	800.881	827.678	774.084	0.935248	-0.0965789	-1.06923	0.8836	1
Rv1663	279	218	246.711	240.044	253.379	1.05555	0.0779988	1.05555	0.914658	1
Rv1664	421	263	333.949	362.217	305.682	0.84392	-0.244822	-1.18495	0.71842	1
Rv1665	635	189	383.004	546.336	219.672	0.402083	-1.31443	-2.48705	0.051172	1
Rv1666c	132	179	160.809	113.569	208.05	1.83192	0.873357	1.83192	0.22155	1
Rv1667c	168	152	160.605	144.542	176.668	1.22226	0.289546	1.22226	0.689244	1
Rv1668c	225	230	230.455	193.584	267.326	1.38093	0.465645	1.38093	0.49999	1
Rv1669	97	44	67.2984	83.4561	51.1407	0.612786	-0.706545	-1.63189	0.394501	1
Rv1670	287	110	187.389	246.927	127.852	0.517772	-0.949611	-1.93135	0.178772	1
Rv1671	111	44	73.321	95.5013	51.1407	0.535497	-0.901048	-1.86742	0.26748	1
Rv1672c	156	92	120.574	134.218	106.931	0.796693	-0.327904	-1.25519	0.664973	1
Rv1673c	23	23	23.2606	19.7886	26.7326	1.35091	0.433936	1.35091	0.722756	1
Rv1674c	83	39	58.37	71.4109	45.3292	0.634767	-0.655701	-1.57538	0.445843	1
Rv1675c	41	31	35.6531	35.2752	36.0309	1.02142	0.0305801	1.02142	1	1
Rv1676	515	535	532.458	443.091	621.824	1.40338	0.488902	1.40338	0.455684	1
Rv1677	379	384	386.2	326.081	446.319	1.36874	0.452844	1.36874	0.496296	1
Rv1678	817	774	801.267	702.924	899.611	1.27981	0.355933	1.27981	0.581841	1
Rv1679	447	396	422.426	384.586	460.266	1.19678	0.259161	1.19678	0.696667	1
Rv1680	162	170	168.485	139.38	197.589	1.41763	0.503477	1.41763	0.479482	1
Rv1681	197	172	184.703	169.493	199.914	1.17948	0.238149	1.17948	0.739212	1
Rv1682	380	509	459.273	326.941	591.605	1.80951	0.855602	1.80951	0.195705	1
Rv1683	1620	1749	1713.32	1393.8	2032.84	1.45849	0.544472	1.45849	0.392799	1
Rv1684	184	98	136.106	158.308	113.904	0.719509	-0.474916	-1.38984	0.518528	1
Rv1685c	78	44	59.1248	67.109	51.1407	0.762054	-0.392035	-1.31224	0.655096	1
Rv1686c	75	45	58.4154	64.5279	52.303	0.810548	-0.30303	-1.23373	0.735926	1
Rv1687c	86	60	71.8646	73.992	69.7373	0.942498	-0.0854383	-1.06101	0.93515	1
Rv1688	74	44	57.4041	63.6675	51.1407	0.803246	-0.316086	-1.24495	0.725398	1
Rv1689	441	421	434.374	379.424	489.323	1.28965	0.366977	1.28965	0.579363	1
MTB000054	21	32	27.6305	18.0678	37.1932	2.05854	1.04162	2.05854	0.324808	1
Rv1690	491	264	364.643	422.443	306.844	0.726357	-0.461249	-1.37673	0.491091	1
Rv1691	369	233	294.145	317.477	270.813	0.853016	-0.229355	-1.17231	0.738399	1
Rv1692	388	327	356.946	333.824	380.068	1.13853	0.18717	1.13853	0.781634	1
Rv1693	238	162	196.53	204.768	188.291	0.91953	-0.121032	-1.08751	0.86998	1
Rv1694	398	307	349.625	342.428	356.822	1.04204	0.059406	1.04204	0.933016	1
Rv1695	580	489	533.687	499.016	568.359	1.13896	0.187717	1.13896	0.77572	1
Rv1696	546	418	477.8	469.763	485.836	1.03422	0.0485378	1.03422	0.943922	1
Rv1697	3338	1059	2051.39	2871.92	1230.86	0.428585	-1.22235	-2.33326	0.0572885	1
Rv1698	1008	276	594.023	867.255	320.792	0.369893	-1.43482	-2.70348	0.0304741	0.873404
Rv1699	1141	592	834.879	981.684	688.075	0.700912	-0.512694	-1.42671	0.428238	1
Rv1700	715	411	546.433	615.166	477.7	0.776539	-0.364869	-1.28776	0.578771	1
Rv1701	752	404	558.282	647	469.564	0.725757	-0.462442	-1.37787	0.480797	1
Rv1702c	120	81	98.695	103.245	94.1453	0.911867	-0.133105	-1.09665	0.875064	1
Rv1703c	790	695	743.742	679.694	807.79	1.18846	0.249096	1.18846	0.700904	1
Rv1704c	823	974	920.077	708.086	1132.07	1.59877	0.676965	1.59877	0.293951	1
Rv1705c	118	88	101.903	101.524	102.281	1.00746	0.0107244	1.00746	1	1
Rv1706c	260	344	311.762	223.697	399.827	1.78736	0.837833	1.78736	0.214453	1
Rv1706A	1	0	0.430186	0.860372	0	-Inf	-Inf	-Inf	1	1
Rv1707	957	841	900.43	823.376	977.484	1.18717	0.247523	1.18717	0.701042	1
Rv1708	1307	719	980.096	1124.51	835.685	0.743158	-0.42826	-1.34561	0.506447	1
Rv1709	1338	877	1085.25	1151.18	1019.33	0.885465	-0.175494	-1.12935	0.785997	1
Rv1710	573	374	463.844	492.993	434.696	0.881748	-0.181561	-1.13411	0.785929	1
Rv1711	1097	615	829.318	943.828	714.807	0.757349	-0.400969	-1.32039	0.535728	1
Rv1712	582	357	457.837	500.736	414.937	0.828653	-0.271159	-1.20678	0.683271	1
Rv1713	972	676	810.994	836.281	785.707	0.939525	-0.0899973	-1.06437	0.89162	1
Rv1714	86	40	60.2418	73.992	46.4915	0.628332	-0.670401	-1.59152	0.431812	1
Rv1715	43	28	34.77	36.996	32.5441	0.879665	-0.184974	-1.1368	0.879408	1
Rv1716	90	64	75.91	77.4335	74.3864	0.96065	-0.0579173	-1.04096	0.961504	1
Rv1717	48	19	31.6907	41.2978	22.0835	0.534737	-0.903099	-1.87008	0.37831	1
Rv1718	221	233	230.478	190.142	270.813	1.42427	0.510219	1.42427	0.459557	1
Rv1719	137	110	122.861	117.871	127.852	1.08468	0.117263	1.08468	0.88372	1
MTB000024	3337	3923	3715.36	2871.06	4559.66	1.58814	0.667341	1.58814	0.292205	1
Rv1720c	45	17	29.2378	38.7167	19.7589	0.510345	-0.970454	-1.95946	0.356844	1
Rv1721c	67	24	42.7699	57.6449	27.8949	0.483909	-1.04719	-2.0665	0.25974	1
Rv1722	289	298	297.505	248.647	346.362	1.39298	0.478179	1.39298	0.479633	1
Rv1723	61	60	61.11	52.4827	69.7373	1.32877	0.410089	1.32877	0.633503	1
Rv1724c	109	75	90.4761	93.7805	87.1716	0.929528	-0.10543	-1.07581	0.907056	1
Rv1725c	103	90	96.6121	88.6183	104.606	1.18041	0.239288	1.18041	0.763894	1
Rv1726	5	5	5.05665	4.30186	5.81144	1.35091	0.433936	1.35091	0.941693	1
MTB000055	5	2	3.31322	4.30186	2.32458	0.540366	-0.887992	-1.8506	0.874724	1
Rv1727	13	7	9.66043	11.1848	8.13602	0.727415	-0.459149	-1.37473	0.839925	1
Rv1728c	526	279	388.417	452.556	324.278	0.716549	-0.480862	-1.39558	0.471137	1
Rv1729c	124	128	127.729	106.686	148.773	1.39449	0.47974	1.39449	0.51593	1
Rv1730c	307	213	255.851	264.134	247.567	0.937279	-0.0934494	-1.06692	0.897467	1
Rv1731	717	419	551.943	616.887	486.999	0.789446	-0.341087	-1.26671	0.603775	1
Rv1732c	390	226	299.111	335.545	262.677	0.782837	-0.353216	-1.2774	0.603704	1
Rv1733c	6944	8336	7831.63	5974.42	9688.83	1.62172	0.697524	1.62172	0.269618	1
Rv1734c	7	5	5.91702	6.0226	5.81144	0.964939	-0.051491	-1.03634	1	1
Rv1735c	91	63	75.759	78.2938	73.2242	0.935248	-0.0965789	-1.06923	0.922068	1
Rv1736c	4160	6379	5496.69	3579.15	7414.24	2.07151	1.05068	2.07151	0.0986783	1
Rv1737c	3733	5428	4760.33	3211.77	6308.9	1.96431	0.974021	1.96431	0.125507	1
Rv1738	32350	43086	38955.7	27833	50078.4	1.79924	0.847389	1.79924	0.179878	1
Rv1739c	102	111	108.386	87.7579	129.014	1.47011	0.555926	1.47011	0.461711	1
Rv1740	737	399	548.924	634.094	463.753	0.731363	-0.45134	-1.36731	0.491719	1
Rv1741	273	123	188.921	234.881	142.961	0.608654	-0.716307	-1.64297	0.309337	1
Rv1742	292	114	191.865	251.229	132.501	0.527412	-0.922999	-1.89605	0.190077	1
Rv1743	728	495	600.842	626.351	575.333	0.918547	-0.122574	-1.08868	0.85373	1
Rv1744c	53	23	36.1662	45.5997	26.7326	0.586246	-0.770423	-1.70577	0.433918	1
Rv1745c	27	4	13.9396	23.23	4.64915	0.200135	-2.32095	-4.99662	0.118245	1
Rv1746	387	292	336.176	332.964	339.388	1.01929	0.0275706	1.01929	0.971537	1
Rv1747	1856	1976	1946.77	1596.85	2296.68	1.43826	0.524322	1.43826	0.409728	1
Rv1748	195	138	164.084	167.772	160.396	0.956031	-0.06487	-1.04599	0.937251	1
Rv1749c	346	305	326.093	297.689	354.498	1.19083	0.251973	1.19083	0.709465	1
Rv1750c	528	341	425.308	454.276	396.34	0.872465	-0.19683	-1.14618	0.769227	1
Rv1751	1476	1312	1397.42	1269.91	1524.92	1.20081	0.264011	1.20081	0.679145	1
Rv1752	254	267	264.433	218.534	310.331	1.42006	0.505947	1.42006	0.458281	1
Rv1753c	808	263	500.431	695.18	305.682	0.439716	-1.18536	-2.2742	0.0740959	1
Rv1754c	479	155	296.136	412.118	180.155	0.437143	-1.19382	-2.28758	0.0803727	1
Rv1755c	10	2	5.46415	8.60372	2.32458	0.270183	-1.88799	-3.7012	0.458896	1
Rv1756c	16	12	13.8567	13.7659	13.9475	1.01319	0.0188983	1.01319	1	1
Rv1757c	14	13	13.5775	12.0452	15.1097	1.25442	0.327021	1.25442	0.862629	1
Rv1758	2	2	2.02266	1.72074	2.32458	1.35091	0.433936	1.35091	1	1
Rv1759c	68	74	72.2573	58.5053	86.0093	1.47011	0.555926	1.47011	0.495465	1
Rv1760	317	220	264.221	272.738	255.703	0.937543	-0.0930435	-1.06662	0.897502	1
Rv1761c	74	30	49.2681	63.6675	34.8686	0.547668	-0.868627	-1.82592	0.331246	1
Rv1762c	141	74	103.661	121.312	86.0093	0.70899	-0.496162	-1.41046	0.517707	1
Rv1763	3	6	4.77742	2.58112	6.97373	2.70183	1.43394	2.70183	0.601992	1
Rv1764	2	2	2.02266	1.72074	2.32458	1.35091	0.433936	1.35091	1	1
Rv1765c	796	425	589.414	684.856	493.973	0.721279	-0.47137	-1.38643	0.471407	1
Rv1765A	6	5	5.48684	5.16223	5.81144	1.12576	0.170901	1.12576	1	1
Rv1766	196	84	133.133	168.633	97.6322	0.578963	-0.788457	-1.72723	0.282907	1
Rv1767	123	73	95.3364	105.826	84.847	0.801762	-0.318754	-1.24725	0.687284	1
Rv1768	851	392	593.897	732.176	455.617	0.622278	-0.68437	-1.607	0.295798	1
Rv1769	1087	665	854.073	935.224	772.922	0.826456	-0.27499	-1.20999	0.67135	1
Rv1770	1132	729	910.624	973.941	847.308	0.869979	-0.200947	-1.14945	0.756705	1
Rv1771	1183	730	933.145	1017.82	848.47	0.833616	-0.262546	-1.19959	0.684759	1
Rv1772	819	361	562.115	704.644	419.586	0.595458	-0.747929	-1.67938	0.254424	1
Rv1773c	76	51	62.3325	65.3883	59.2767	0.906534	-0.141566	-1.1031	0.885022	1
Rv1774	588	298	426.13	505.899	346.362	0.684647	-0.546568	-1.46061	0.410255	1
Rv1775	664	441	541.928	571.287	512.569	0.897218	-0.156469	-1.11456	0.813916	1
Rv1776c	82	34	55.0341	70.5505	39.5178	0.560135	-0.836153	-1.78528	0.33579	1
Rv1777	41	37	39.14	35.2752	43.0047	1.21912	0.285837	1.21912	0.781476	1
Rv1778c	239	232	237.64	205.629	269.651	1.31135	0.39105	1.31135	0.570713	1
Rv1779c	641	1146	941.74	551.498	1331.98	2.41521	1.27215	2.41521	0.0507596	1
Rv1780	409	213	299.73	351.892	247.567	0.703532	-0.507312	-1.4214	0.454375	1
Rv1781c	109	101	105.586	93.7805	117.391	1.25176	0.323963	1.25176	0.674144	1
Rv1782	2986	2048	2474.72	2569.07	2380.37	0.926548	-0.110063	-1.07928	0.863309	1
Rv1783	2904	2195	2524.87	2498.52	2551.22	1.02109	0.0301153	1.02109	0.962107	1
Rv1784	6722	5260	5948.53	5783.42	6113.64	1.0571	0.0801081	1.0571	0.898429	1
Rv1785c	365	229	290.1	314.036	266.164	0.84756	-0.238613	-1.17986	0.72831	1
Rv1786	181	45	104.015	155.727	52.303	0.335863	-1.57406	-2.97741	0.0415058	0.990268
Rv1787	215	161	186.054	184.98	187.128	1.01161	0.0166598	1.01161	0.989347	1
Rv1788	186	152	168.348	160.029	176.668	1.10397	0.142705	1.10397	0.847396	1
Rv1789	1104	873	982.264	949.85	1014.68	1.06825	0.0952492	1.06825	0.882964	1
Rv1790	55	67	62.5969	47.3204	77.8733	1.64566	0.718665	1.64566	0.390549	1
Rv1791	2377	1330	1795.47	2045.1	1545.84	0.755875	-0.40378	-1.32297	0.526593	1
Rv1792	7874	3623	5492.77	6774.57	4210.97	0.621585	-0.685976	-1.60879	0.278652	1
Rv1793	2954	1617	2210.48	2541.54	1879.42	0.739481	-0.435414	-1.3523	0.493654	1
Rv1794	2858	1759	2251.7	2458.94	2044.47	0.831441	-0.266315	-1.20273	0.675603	1
Rv1795	3270	2399	2800.87	2813.42	2788.33	0.991083	-0.0129217	-1.009	0.985027	1
Rv1796	6780	4463	5510.31	5833.32	5187.29	0.889252	-0.169336	-1.12454	0.789065	1
Rv1797	3151	2146	2602.65	2711.03	2494.27	0.920045	-0.120224	-1.0869	0.850609	1
Rv1798	3410	1838	2535.08	2933.87	2136.29	0.728147	-0.457699	-1.37335	0.471225	1
Rv1799	434	193	298.861	373.401	224.322	0.600752	-0.735158	-1.66458	0.278236	1
Rv1800	339	251	291.7	291.666	291.734	1.00023	0.000337904	1.00023	1	1
Rv1801	56	40	47.3362	48.1808	46.4915	0.964939	-0.051491	-1.03634	0.982198	1
Rv1802	70	43	55.1022	60.226	49.9784	0.829847	-0.269082	-1.20504	0.771464	1
Rv1803c	651	238	418.363	560.102	276.625	0.493883	-1.01776	-2.02477	0.127067	1
Rv1804c	29	13	20.0303	24.9508	15.1097	0.605582	-0.723605	-1.6513	0.563587	1
Rv1805c	2	1	1.44152	1.72074	1.16229	0.675457	-0.566064	-1.48048	1	1
Rv1806	646	59	312.188	555.8	68.575	0.123381	-3.01881	-8.105	3.40733e-05	0.00398171
Rv1807	1290	284	719.985	1109.88	330.09	0.297411	-1.74947	-3.36236	0.00848869	0.400354
Rv1808	871	361	584.485	749.384	419.586	0.559908	-0.836738	-1.78601	0.202078	1
Rv1809	737	522	620.404	634.094	606.714	0.956821	-0.063679	-1.04513	0.925295	1
Rv1810	979	893	940.114	842.304	1037.92	1.23224	0.301287	1.23224	0.639731	1
Rv1811	762	684	725.304	655.603	795.005	1.21263	0.278141	1.21263	0.66812	1
Rv1812c	3019	1988	2454.05	2597.46	2310.63	0.889572	-0.168817	-1.12414	0.79104	1
Rv1813c	11072	7980	9400.55	9526.04	9275.06	0.973654	-0.0385194	-1.02706	0.952028	1
Rv1814	400	354	377.799	344.149	411.45	1.19556	0.257685	1.19556	0.700252	1
Rv1815	786	411	576.976	676.252	477.7	0.706394	-0.501455	-1.41564	0.443908	1
Rv1816	675	254	437.986	580.751	295.221	0.508344	-0.976123	-1.96717	0.142221	1
Rv1817	325	129	214.778	279.621	149.935	0.536209	-0.899133	-1.86494	0.196893	1
Rv1818c	520	332	416.637	447.393	385.88	0.862507	-0.213393	-1.15941	0.750358	1
Rv1819c	415	306	356.357	357.054	355.66	0.996096	-0.00564387	-1.00392	0.998908	1
Rv1820	676	541	605.205	581.611	628.798	1.08113	0.112541	1.08113	0.864483	1
Rv1821	3165	2959	3081.14	2723.08	3439.21	1.26299	0.33684	1.26299	0.594227	1
Rv1822	393	367	382.343	338.126	426.56	1.26154	0.335187	1.26154	0.615361	1
Rv1823	229	165	194.401	197.025	191.778	0.973366	-0.0389458	-1.02736	0.964518	1
Rv1824	150	121	134.846	129.056	140.637	1.08974	0.12398	1.08974	0.873851	1
Rv1825	505	489	501.423	434.488	568.359	1.30811	0.387487	1.30811	0.555532	1
Rv1826	904	797	852.06	777.776	926.344	1.19102	0.252193	1.19102	0.69612	1
Rv1827	5510	3971	4678.05	4740.65	4615.45	0.97359	-0.0386141	-1.02713	0.952215	1
Rv1828	1230	896	1049.83	1058.26	1041.41	0.98408	-0.0231519	-1.01618	0.973558	1
Rv1829	1281	788	1009.01	1102.14	915.883	0.831007	-0.267067	-1.20336	0.678979	1
Rv1830	2504	1032	1676.93	2154.37	1199.48	0.556766	-0.844856	-1.79609	0.187025	1
Rv1831	1203	573	850.509	1035.03	665.991	0.643453	-0.636094	-1.55412	0.325661	1
Rv1832	2388	1847	2100.66	2054.57	2146.75	1.04487	0.0633168	1.04487	0.920622	1
Rv1833c	168	120	142.009	144.542	139.475	0.964939	-0.051491	-1.03634	0.954756	1
Rv1834	89	64	75.4798	76.5731	74.3864	0.971444	-0.0417976	-1.0294	0.978152	1
Rv1835c	488	326	399.384	419.861	378.906	0.902455	-0.148073	-1.10809	0.827227	1
Rv1836c	2112	1710	1902.31	1817.11	1987.51	1.09378	0.129322	1.09378	0.838754	1
Rv1837c	6648	4060	5219.32	5719.75	4718.89	0.825017	-0.277505	-1.2121	0.660713	1
Rv1838c	223	80	142.423	191.863	92.9831	0.484633	-1.04504	-2.06342	0.15193	1
Rv1839c	266	152	202.763	228.859	176.668	0.771951	-0.373419	-1.29542	0.595721	1
Rv1840c	219	81	141.283	188.421	94.1453	0.499653	-1.001	-2.00139	0.170121	1
Rv1841c	764	597	675.605	657.324	693.886	1.05562	0.0780941	1.05562	0.905824	1
Rv1842c	683	543	609.378	587.634	631.123	1.07401	0.103002	1.07401	0.876021	1
Rv1843c	1130	1037	1088.76	972.22	1205.29	1.23973	0.310029	1.23973	0.628836	1
Rv1844c	1495	1243	1365.49	1286.26	1444.72	1.1232	0.167617	1.1232	0.793101	1
Rv1845c	691	433	548.894	594.517	503.271	0.846521	-0.240383	-1.18131	0.715551	1
Rv1846c	4977	5533	5356.51	4282.07	6430.94	1.50183	0.586721	1.50183	0.353059	1
Rv1847	182	115	145.125	156.588	133.663	0.853599	-0.228369	-1.17151	0.759595	1
Rv1848	59	70	66.0611	50.7619	81.3602	1.60278	0.680576	1.60278	0.410916	1
Rv1849	105	115	112.001	90.339	133.663	1.47957	0.56518	1.47957	0.451803	1
Rv1850	248	332	299.626	213.372	385.88	1.80848	0.854779	1.80848	0.206567	1
Rv1851	59	34	45.1399	50.7619	39.5178	0.778493	-0.361244	-1.28453	0.706952	1
Rv1852	88	55	69.8193	75.7127	63.9259	0.844321	-0.244136	-1.18438	0.779043	1
Rv1853	251	209	229.436	215.953	242.918	1.12486	0.169751	1.12486	0.809753	1
Rv1854c	2766	1241	1911.09	2379.79	1442.4	0.606104	-0.722362	-1.64988	0.257786	1
Rv1855c	477	293	375.474	410.397	340.55	0.829807	-0.269153	-1.2051	0.688959	1
Rv1856c	1431	725	1036.93	1231.19	842.659	0.684425	-0.547035	-1.46108	0.395513	1
Rv1857	501	353	420.667	431.046	410.288	0.951842	-0.0712066	-1.05059	0.918651	1
Rv1858	65	50	57.0193	55.9242	58.1144	1.03916	0.0554242	1.03916	0.970683	1
Rv1859	417	334	373.49	358.775	388.204	1.08203	0.113737	1.08203	0.867384	1
Rv1860	393	360	378.275	338.126	418.424	1.23748	0.307403	1.23748	0.645405	1
Rv1861	570	268	400.953	490.412	311.493	0.635167	-0.654793	-1.57439	0.325454	1
Rv1862	342	178	250.567	294.247	206.887	0.703107	-0.508183	-1.42226	0.459765	1
Rv1863c	2139	2189	2192.29	1840.34	2544.25	1.38249	0.467271	1.38249	0.461731	1
Rv1864c	332	291	311.935	285.643	338.226	1.18408	0.243772	1.18408	0.719548	1
Rv1865c	174	144	158.537	149.705	167.37	1.118	0.160917	1.118	0.828652	1
Rv1866	117	125	122.975	100.663	145.286	1.44328	0.529355	1.44328	0.475185	1
Rv1867	122	116	119.895	104.965	134.825	1.28448	0.361179	1.28448	0.630503	1
Rv1868	340	203	264.235	292.526	235.945	0.806575	-0.310119	-1.23981	0.652472	1
Rv1869c	1218	1349	1307.93	1047.93	1567.93	1.49621	0.581312	1.49621	0.363664	1
Rv1870c	2956	1713	2267.13	2543.26	1991	0.782854	-0.353185	-1.27738	0.57865	1
Rv1871c	8830	5892	7222.64	7597.08	6848.2	0.901425	-0.14972	-1.10935	0.812883	1
Rv1872c	26367	19202	22501.8	22685.4	22318.3	0.983815	-0.023541	-1.01645	0.970854	1
Rv1873	44	35	39.2682	37.8564	40.6801	1.07459	0.103787	1.07459	0.940411	1
Rv1874	633	394	501.278	544.615	457.942	0.840853	-0.250074	-1.18927	0.705693	1
Rv1875	1032	557	767.649	887.904	647.395	0.729127	-0.455758	-1.3715	0.482352	1
Rv1876	1281	602	900.917	1102.14	699.698	0.634856	-0.655499	-1.57516	0.310481	1
Rv1877	1026	770	888.852	882.741	894.962	1.01384	0.0198354	1.01384	0.976757	1
Rv1878	281	199	236.53	241.764	231.295	0.956697	-0.0638659	-1.04526	0.933137	1
Rv1879	106	69	85.6986	91.1994	80.1979	0.879369	-0.18546	-1.13718	0.82639	1
Rv1880c	2405	1550	1935.37	2069.19	1801.55	0.870651	-0.199833	-1.14857	0.754283	1
Rv1881c	1035	728	868.315	890.485	846.146	0.950208	-0.0736846	-1.0524	0.911413	1
Rv1882c	1855	731	1222.81	1595.99	849.633	0.532355	-0.90954	-1.87845	0.157873	1
Rv1883c	5280	1772	3301.17	4542.76	2059.57	0.453375	-1.14122	-2.20568	0.0742413	1
Rv1884c	8957	3256	5745.38	7706.35	3784.41	0.491077	-1.02598	-2.03634	0.10677	1
Rv1885c	342	183	253.473	294.247	212.699	0.722857	-0.468217	-1.3834	0.49568	1
Rv1886c	2142	2018	2094.21	1842.92	2345.5	1.27271	0.347904	1.27271	0.583582	1
Rv1887	3390	2771	3068.68	2916.66	3220.7	1.10424	0.143057	1.10424	0.82082	1
Rv1888c	187	97	136.816	160.89	112.742	0.700741	-0.513046	-1.42706	0.484617	1
Rv1888A	30	31	30.921	25.8112	36.0309	1.39594	0.481242	1.39594	0.65071	1
Rv1889c	38	58	50.0534	32.6941	67.4127	2.06192	1.04399	2.06192	0.235669	1
Rv1890c	66	52	58.6118	56.7845	60.439	1.06436	0.0899814	1.06436	0.936107	1
MTB000056	5	1	2.73207	4.30186	1.16229	0.270183	-1.88799	-3.7012	0.694786	1
Rv1891	550	356	443.49	473.204	413.775	0.87441	-0.193619	-1.14363	0.772396	1
Rv1892	492	241	351.707	423.303	280.111	0.661728	-0.595689	-1.51119	0.374503	1
Rv1893	804	326	535.322	691.739	378.906	0.547759	-0.868388	-1.82562	0.187175	1
Rv1894c	1023	439	695.202	880.16	510.245	0.579718	-0.786577	-1.72498	0.227474	1
Rv1895	137	49	87.4115	117.871	56.9521	0.483174	-1.04939	-2.06965	0.181771	1
Rv1896c	129	182	161.262	110.988	211.536	1.90594	0.930503	1.90594	0.192847	1
Rv1897c	85	96	92.3556	73.1316	111.58	1.52574	0.609507	1.52574	0.431594	1
Rv1898	181	106	139.465	155.727	123.203	0.791143	-0.33799	-1.26399	0.647537	1
Rv1899c	1782	1664	1733.62	1533.18	1934.05	1.26146	0.335094	1.26146	0.598366	1
Rv1900c	525	541	540.247	451.695	628.798	1.39208	0.477247	1.39208	0.466236	1
Rv1901	567	680	639.093	487.831	790.356	1.62014	0.696122	1.62014	0.285492	1
Rv1902c	126	114	120.454	108.407	132.501	1.22226	0.289546	1.22226	0.701796	1
Rv1903	90	73	81.1403	77.4335	84.847	1.09574	0.131907	1.09574	0.881726	1
Rv1904	872	623	737.175	750.244	724.106	0.96516	-0.0511602	-1.0361	0.939897	1
Rv1905c	554	524	542.843	476.646	609.039	1.27776	0.353617	1.27776	0.58944	1
Rv1906c	1079	755	902.934	928.341	877.528	0.945264	-0.0812105	-1.05791	0.90196	1
Rv1907c	347	324	337.565	298.549	376.581	1.26137	0.334994	1.26137	0.618319	1
Rv1908c	4296	3670	3980.88	3696.16	4265.6	1.15406	0.206722	1.15406	0.743032	1
Rv1909c	308	173	233.035	264.995	201.076	0.758793	-0.398222	-1.31788	0.565856	1
Rv1910c	106	84	94.4158	91.1994	97.6322	1.07054	0.0983328	1.07054	0.911594	1
Rv1911c	1031	741	874.149	887.043	861.256	0.970928	-0.0425631	-1.02994	0.949915	1
Rv1912c	352	263	304.266	302.851	305.682	1.00935	0.0134232	1.00935	0.989145	1
Rv1913	63	55	59.0646	54.2034	63.9259	1.17937	0.238016	1.17937	0.79327	1
Rv1914c	121	168	149.685	104.105	195.264	1.87565	0.90739	1.87565	0.207916	1
Rv1915	1622	1626	1642.7	1395.52	1889.88	1.35425	0.437489	1.35425	0.492186	1
Rv1916	561	529	548.76	482.669	614.85	1.27386	0.349203	1.27386	0.593944	1
Rv1917c	436	141	269.502	375.122	163.883	0.436878	-1.1947	-2.28897	0.0821703	1
Rv1918c	924	662	782.209	794.984	769.435	0.967863	-0.0471258	-1.0332	0.94465	1
Rv1919c	397	278	332.342	341.568	323.116	0.94598	-0.0801183	-1.0571	0.910084	1
Rv1920	192	121	152.914	165.191	140.637	0.851357	-0.232163	-1.1746	0.75363	1
[truncated: 2,094 more rows]

## Sheet: Worksheet 2
# Comparison of gene expression fold changed between M. tuberculosis phoP isogenic mutant and the wild type from this study and prevously published results.
Gene	This study	Walters et al. 2006
Rv0116c	1.14989	2.6
Rv0206c	-1.06475	2.4
Rv0964c	-1.39339	9.4
Rv1179c	9.81268	3.7
Rv1180	68.0133	8.9
Rv1182	4.28339	14.2
Rv1183	3.25809	6.1
Rv1184c	59.199	11.7
Rv1185c	8.1645	4.7
Rv1196	1.05271	3.4
Rv1302	4.09458	2.7
Rv1361c	-1.01413	19.2
Rv1638A	12.3271	10.5
Rv1639c	15.2704	8.4
Rv2289	4.69123	4.6
Rv2329c	83.2443	2.5
Rv2331	55.7252	4.3
Rv2332	4.10826	2.9
Rv2376c	6.83998	6.8
Rv2391	2.96528	2.8
Rv2396	3.52815	143.2
Rv2590	4.08719	2.7
Rv2632c	2.69038	5.6
Rv2633c	16.5487	10.2
Rv2987c	1.36454	3
Rv3135	14.7227	5.5
Rv3312A	165.712	5.1
Rv3312c	3.00203	2.6
Rv3477	20.0751	17.7
Rv3478	6.43271	4.7
Rv3479	11.1999	4.6
Rv3487c	151.592	19.3
Rv3612c	2.47777	4.9
Rv3613c	2.61927	4.8
Rv3614c	4.32038	12
Rv3615c	5.09005	10.4
Rv3616c	5.09739	8.3
Rv3686c	24.5173	22.7
Rv3767c	10.1556	3.7
Rv3804c	3.16235	2.5
Rv3822	9.07537	6.3
Rv3823c	14.2344	2.9
Rv3824c	36.8631	10.7
Rv3825c	72.8572	15.3
Rv0042c	1.11845	-2.7
Rv0213c	-1.80567	-2.6
Rv0251c	-3.163	-6.7
Rv0263c	-1.00415	-2.5
Rv0264c	-1.20105	-2.6
Rv0278c	-2.59509	-2.9
Rv0280	1.03139	-2.6
Rv0341	-3.43615	-3
Rv0404	-2.37588	-3.5
Rv0405	-1.98254	-3.3
Rv0485	-1.24468	-2.5
Rv0519c	-1.39485	-2.5
Rv0520	-4.74987	-4.5
Rv0584	-1.6861	-3.7
Rv0597c	-1.42956	-2.6
Rv0623	-1.70825	-2.6
Rv0766c	-3.12188	-2.7
Rv0782	-1.01356	-2.7
Rv0835	-3.44234	-4.2
Rv0847	-2.46972	-3.2
Rv0962c	1.50102	-2.7
Rv1004c	-3.27949	-5.1
Rv1039c	-13.8178	-3.8
Rv1075c	-2.86376	-2.8
Rv1128c	1.26514	-6.2
Rv1130	1.27114	-3.9
Rv1131	1.41437	-5.7
Rv1148c	1.19169	-4
Rv1214c	-2.79646	-4.3
Rv1285	-5.17337	-2.6
Rv1435c	-2.10657	-2.5
Rv1505c	-1.22753	-2.5
Rv1517	-3.87537	-3.1
Rv1518	-4.68818	-2.6
Rv1522c	-3.14958	-3.7
Rv1525	-1.66749	-2.5
Rv1527c	-2.64783	-5.2
Rv1528c	-2.12819	-2.2
Rv1574	-1.08568	-2.5
Rv1615	1.15761	-2.7
Rv1651c	-2.15584	-3.6
Rv1726	1.35091	-2.5
Rv1816	-1.96717	-2.7
Rv1817	-1.86494	-2.8
Rv1854c	-1.64988	-2.6
Rv2009	-2.20553	-3
Rv2010	-2.73098	-2.9
Rv2165c	-1.77907	-2.5
Rv2178c	-1.26276	-3.3
Rv2254c	-4.44144	-2.9
Rv2299c	1.01364	-2.6
Rv2654c	-Inf	-2.5
Rv2665	-2.23625	-2.5
Rv2887	1.21582	-2.5
Rv2894c	-1.42943	-2.9
Rv2930	1.85431	-3.4
Rv2931	1.25568	-3.3
Rv2932	1.533	-4.2
Rv3219	-1.00101	-2.9
Rv3268	-1.25629	-3.1
Rv3350c	-1.25982	-2.5
Rv3398c	-1.60686	-2.5
Rv3402c	-2.43599	-2.6
Rv3426	1.17267	-3.3
Rv3429	-2.37447	-3.8
Rv3659c	1.62452	-2.5
Rv3768	-2.47396	-2.8
Rv3862c	-4.3119	-3.1
Rv3878	-1.87951	-2.7
Rv3902c	-1.64791	-3.3
