# Supplementary material for: The PhoP-Dependent ncRNA Mcr7 Modulates the TAT Secretion System in Mycobacterium tuberculosis
Source: PLoS Pathog. 2014 May 29;10(5):e1004183. doi: 10.1371/journal.ppat.1004183 (PMC4038636; doi:10.1371/journal.ppat.1004183)
Supplement: Table S3 — In-depth proteomic analysis of the secretome of M. tuberculosis H37Rv wild type, phoP mutant and complemented strains. Worksheet 1 in Table S3. This includes the results obtained upon performing in-depth proteomic analysis of the secreted protein fractions from the wild type strain H37Rv, the phoP mutant and the complemented strains. Proteins were identified and labeled according to the annotation in the TubercuList database. Significance B values are detailed in columns I, J, K and L. Details of labeling are provided in the Materials and Methods section and in the Excel workbook. (XLSX) [file ppat.1004183.s010.xlsx]

## Sheet: Legend and strains used
	Table S3. In-depth proteomic analysis of the secretome of M. tuberculosis H37Rv wild type, phoP mutant and complemented strains.
	Worksheet 1 includes the results obtained upon performing in-depth proteomic analysis of the secreted protein fractions from the wild type strain H37Rv, the phoP mutant and the complemented strains.
	Proteins were identified and labeled according to the annotation in the TubercuList database.
	Significance B values are detailed in columns I, J, K and L.
	Strains were labelled as follows:
	Label	Description
	M	The sample H37Rv (wild type) was labeled with medium reactants (CD2O + NaBH3CN)
	L	The sample phoP- (mutant strain) was labeled with light dimethyl reactants (CH2O + NaBH3CN)
	H	The sample phoP- comp (complemented mutant) was labeled with heavy methyl reactants (13CD2O + NABD3CN)

## Sheet: Worksheet 1
# Supplementary Table S3: In-depth proteomic analysis of the secretome of M. tuberculosis H37Rv wild type, phoP mutant and complemented strains.
Ratio H/M normalized Doublet	Ratio L/M normalized Triplet	Ratio H/L normalized Triplet	Ratio H/M normalized Triplet	Sequence coverage [%]	Mol. weight [kDa]	Sequence length	PEP	Ratio H/Mnormalized Doublet Significance B	Ratio L/M normalized Triplet Significance B	Ratio H/L normalized Triplet Significance B	Ratio H/M normalized Triplet Significance B	id	Protein IDs	Majority protein IDs	Proteins	Peptide counts (all)	Peptide counts (razor+unique)	Peptide counts (unique)	Fasta headers	Peptides	Razor + unique peptides	Unique peptides	Peptides Doublet	Peptides Triplet	Peptide IDs	Peptide is razor	Mod. peptide IDs	Evidence IDs	MS/MS IDs	Best MS/MS	Oxidation (M) site IDs	Phospho (STY) site IDs	Oxidation (M) site positions	Phospho (STY) site positions
1.85463	0.786174	3.47379	4.17161	79	15.518	143	0	0.0836666	0.714898	1.5396e-05	0.000128869	883	Rv2626c	Rv2626c	1	9	9	9	>Rv2626c hrp1 HYPOXIC RESPONSE PROTEIN 1 HRP1 2952562:2952993 reverse MW:15517	9	9	9	6	9	456;1245;1603;1604;2397;2815;3407;4101;5200	True;True;True;True;True;True;True;True;True	485;486;1340;1726;1727;1728;2562;3004;3641;4378;5604	2386;2387;6149;8170;8171;8172;8173;8174;11980;11981;11982;11983;11984;11985;11986;14062;14063;14064;14065;14066;14067;14068;14069;14070;14071;14072;16801;20283;20284;20285;20286;20287;20288;20289;20290;20291;25884;25885;25886	3680;3681;9689;13206;13207;13208;13209;13210;19582;19583;19584;19585;19586;19587;19588;19589;22763;22764;22765;22766;22767;22768;22769;22770;22771;22772;22773;22774;22775;22776;22777;22778;22779;22780;27495;33659;33660;33661;33662;33663;33664;33665;33666;33667;33668;33669;33670;33671;33672;43031;43032;43033	3680;9689;13206;13209;19584;22769;27495;33667;43031	353;354		48;139
3.02945	1.6953	3.03673	4.57737	24.4	23.262	217	7.1139e-50	0.00560285	0.330185	0.00015847	2.32228e-05	1022	Rv3133c	Rv3133c	1	5	5	5	>Rv3133c devR TWO COMPONENT TRANSCRIPTIONAL REGULATORY PROTEIN DEVR (PROBABLY LUXR/UHPA-FAMILY) 3499262:3499915 reverse MW:23262	5	5	5	5	3	4340;4776;5876;5964;6357	True;True;True;True;True	4643;4644;5151;6313;6411;6827	21481;21482;21483;21484;23563;28811;28812;28813;28814;28815;28816;28817;28818;29339;29340;31474;31475	35596;35597;35598;35599;39117;47723;47724;47725;47726;47727;47728;47729;47730;47731;47732;47733;47734;47735;47736;47737;47738;48657;48658;52207;52208	35596;39117;47731;48658;52208	410		174
2.54767	4.82767	0.81106	5.66118	8.4	46.655	443	2.5353e-23	0.0265345	7.83808e-05	0.285064	2.34427e-07	233	Rv0571c	Rv0571c	1	3	3	3	>Rv0571c Rv0571c CONSERVED HYPOTHETICAL PROTEIN 663487:664818 reverse MW:46655	3	3	3	3	2	1332;5441;6814	True;True;True	1435;5859;7309	6625;27069;27070;27071;27072;33665;33666	10591;10592;44825;44826;44827;44828;44829;56022;56023	10592;44825;56022
-1.34414	-4.16808	2.39361	-2.62353	20.6	37.818	359	8.8433e-65	0.0601979	5.57405e-08	0.00293325	1.94918e-05	452	Rv1184c	Rv1184c	1	6	6	6	>Rv1184c Rv1184c POSSIBLE EXPORTED PROTEIN 1324532:1325611 reverse MW:37818	6	6	6	6	5	2424;2452;3022;3783;4530;6861	True;True;True;True;True;True	2591;2619;3234;4044;4888;7363	12090;12091;12092;12093;12094;12095;12096;12097;12197;12198;12199;15000;15001;15002;15003;15004;19018;19019;19020;22381;22382;22383;22384;22385;22386;22387;22388;33895;33896;33897;33898	19739;19740;19741;19742;19743;19744;19745;19746;19747;19748;19749;19750;19751;19752;19753;19754;19755;19756;19757;19928;19929;19930;19931;19932;24290;24291;24292;24293;24294;31547;31548;31549;31550;37047;37048;37049;37050;37051;37052;37053;37054;37055;37056;37057;37058;56341;56342;56343;56344	19753;19932;24291;31548;37057;56344
NaN	4.60503	-0.414422	4.19495	9.2	14.919	142	8.2786e-08	1	0.000287218	0.641942	0.000202018	685	Rv1987	Rv1987	1	1	1	1	>Rv1987 Rv1987 POSSIBLE CHITINASE 2231026:2231454 forward MW:14919	1	1	1	1	1	3451	TRUE	3686	16984;16985;16986;16987;16988;16989;16990;16991	27745;27746;27747;27748;27749;27750;27751;27752	27745
-4.5354	-0.0382958	-2.21177	-2.9052	31.2	7.2203	64	1.6344e-42	1.02121e-05	0.634011	0.00891321	2.86872e-06	596	Rv1642	Rv1642	1	4	4	4	>Rv1642 rpmI PROBABLE 50S RIBOSOMAL PROTEIN L35 RPMI 1852928:1853122 forward MW:7220	4	4	4	4	2	2810;2811;6100;6101	True;True;True;True	2999;3000;6559;6560	14036;14037;14038;14039;14040;14041;14042;30349;30350;30351;30352	22719;22720;22721;22722;22723;22724;22725;22726;22727;50304;50305;50306;50307	22719;22721;50304;50307
NaN	3.33087	0.705049	4.20555	7	20.456	187	2.3972e-07	1	0.0114899	0.340067	0.000193787	625	Rv1780	Rv1780	1	1	1	1	>Rv1780 Rv1780 CONSERVED HYPOTHETICAL PROTEIN 2014699:2015262 forward MW:20456	1	1	1	1	1	53	TRUE	61	268;269;270;271;272;273;274;275	390;391;392;393;394;395;396;397;398;399	391
0.60502	-2.8089	4.20781	1.21356	1.5	59.771	542	0.0030566	0.995856	9.23376e-05	2.00239e-06	0.446379	356	Rv0861c	Rv0861c	1	1	1	1	>Rv0861c ercc3 DNA HELICASE ERCC3 958523:960151 reverse MW:59772	1	1	1	1	1	1502	TRUE	1620	7623;7624	12257;12258	12257
2.06809	-4.3703	4.95396	0.312665	19.4	9.7628	98	1.1426e-13	0.0448829	1.38991e-08	6.80617e-10	0.997443	1124	Rv3477	Rv3477	1	2	2	2	>Rv3477 PE31 PE FAMILY PROTEIN 3894093:3894389 forward MW:9762	2	2	2	2	1	5410;5828	True;True	5824;6264	26915;28587;28588;28589;28590;28591;28592;28593;28594;28595;28596;28597;28598;28599;28600;28601;28602	44574;47342;47343;47344;47345;47346;47347;47348;47349;47350;47351;47352;47353;47354;47355;47356;47357;47358;47359	44574;47343
-0.495369	-3.65168	3.49249	-0.270347	11.2	39.888	392	5.0516e-121	0.306735	1.49232e-06	1.38455e-05	0.395021	1179	Rv3616c	Rv3616c	1	5	5	5	>Rv3616c espA ESX-1 SECRETION-ASSOCIATED PROTEIN A, ESPA 4055197:4056375 reverse MW:39888	5	5	5	5	2	716;4286;4287;4846;7219	True;True;True;True;True	774;4572;4573;5224;7740	3508;21210;21211;21212;21213;21214;21215;21216;24168;24169;35580;35581;35582;35583;35584;35585;35586;35587;35588;35589;35590;35591;35592;35593;35594;35595;35596;35597;35598;35599;35600;35601;35602;35603;35604;35605;35606;35607;35608;35609;35610;35611;35612;35613;35614	5472;35246;35247;35248;35249;35250;35251;35252;35253;35254;35255;40025;40026;59221;59222;59223;59224;59225;59226;59227;59228;59229;59230;59231;59232;59233;59234;59235;59236;59237;59238;59239;59240;59241;59242;59243;59244;59245;59246;59247;59248;59249;59250;59251;59252;59253;59254;59255;59256;59257;59258;59259;59260;59261;59262;59263;59264;59265;59266;59267;59268;59269	5472;35248;35252;40025;59269
3.81977	-0.873813	3.32869	2.56409	60.7	38.77	338	0	1.95171e-05	0.139211	3.44535e-05	0.0255613	341	Rv0824c	Rv0824c	1	20	20	20	>Rv0824c desA1 PROBABLE ACYL-[ACYL-CARRIER PROTEIN] DESATURASE DESA1 (ACYL-[ACP] DESATURASE) (STEAROYL-ACP DESATURASE) (PROTEIN DES) 917734:918750 reverse MW:38770	20	20	20	20	13	164;958;1220;1221;1425;1457;2780;3250;3410;3803;3820;3847;3860;3918;4281;4719;5595;5596;6696;6967	True;True;True;True;True;True;True;True;True;True;True;True;True;True;True;True;True;True;True;True	173;174;1041;1314;1315;1537;1538;1571;2966;3471;3644;3645;4064;4081;4108;4109;4122;4182;4567;5093;6026;6027;7189;7473	693;694;695;696;697;698;699;4728;4729;4730;4731;4732;6017;6018;6019;6020;6021;6022;6023;6024;6025;6026;6027;6028;6029;7185;7186;7187;7288;7289;7290;7291;7292;7293;13943;13944;13945;13946;13947;13948;13949;13950;16037;16038;16039;16040;16041;16809;16810;16811;16812;16813;16814;16815;16816;16817;16818;16819;16820;16821;16822;16823;16824;16825;16826;19112;19113;19114;19115;19116;19117;19118;19119;19…	1062;1063;1064;1065;1066;1067;1068;1069;7449;7450;7451;7452;7453;9465;9466;9467;9468;9469;9470;9471;9472;9473;9474;9475;9476;9477;9478;9479;9480;9481;9482;9483;9484;9485;9486;9487;11550;11551;11552;11553;11554;11693;11694;11695;11696;11697;11698;11699;11700;11701;22601;22602;22603;22604;22605;22606;26211;26212;26213;26214;26215;27505;27506;27507;27508;27509;27510;27511;27512;27513;27514;27515;275…	1069;7449;9467;9487;11552;11697;22604;26214;27510;31694;31774;31944;32015;32401;35230;38687;45688;45711;55165;57251	126;127;128;129		190;201;220;264
3.18091	-0.28948	3.12297	2.54646	56.4	31.359	275	0	0.000572283	0.436853	0.000102308	0.0267383	432	Rv1094	Rv1094	1	15	15	15	>Rv1094 desA2 POSSIBLE ACYL-[ACYL-CARRIER PROTEIN] DESATURASE DESA2 (ACYL-[ACP] DESATURASE) (STEAROYL-ACP DESATURASE) 1221959:1222786 forward MW:31359	15	15	15	15	11	25;26;749;1011;1119;1297;1442;1818;1859;3789;3790;3913;4844;5902;6966	True;True;True;True;True;True;True;True;True;True;True;True;True;True;True	27;28;810;1100;1211;1396;1555;1953;1995;4050;4051;4177;5222;6345;7472	135;136;137;138;139;140;3711;3712;4969;4970;4971;5531;5532;6413;7246;7247;7248;7249;9129;9130;9131;9132;9133;9134;9135;9136;9306;9307;19057;19058;19059;19060;19061;19062;19063;19502;19503;19504;19505;19506;24165;24166;28983;28984;28985;28986;28987;28988;28989;34395;34396;34397	197;198;199;200;201;202;5784;5785;7778;7779;7780;7781;8666;8667;10211;11636;11637;11638;11639;11640;11641;11642;14952;14953;14954;14955;14956;14957;14958;14959;15257;15258;15259;31609;31610;31611;31612;31613;31614;31615;31616;31617;31618;31619;31620;32362;32363;32364;32365;32366;32367;32368;32369;32370;32371;40021;40022;47957;47958;47959;47960;47961;47962;47963;47964;47965;57248;57249;57250	197;199;5784;7778;8667;10211;11637;14952;15257;31609;31617;32368;40021;47961;57248
1.1275	3.05949	-3.18889	0.106214	59.8	9.7778	97	1.9037e-177	0.554156	0.0210724	0.00046337	0.761693	134	Rv0287;Rv3020c	Rv0287	2	3;1	3;1	3;1	>Rv0287 esxG ESAT-6 LIKE PROTEIN ESXG (CONSERVED HYPOTHETICAL PROTEIN TB9.8) 351525:351818 forward MW:9777	3	3	3	2	3	2146;2866;5422	True;True;True	2298;3058;3059;5836	10501;10502;10503;10504;14310;14311;14312;14313;14314;14315;14316;26968;26969;26970;26971;26972;26973;26974	17349;17350;17351;17352;17353;23132;23133;23134;23135;23136;23137;23138;23139;23140;23141;44651;44652;44653;44654;44655;44656;44657;44658;44659;44660;44661;44662	17350;23140;44662	44		37
1.66234	-0.91104	3.52982	2.52173	88.6	9.5226	88	1.6406e-98	0.138553	0.127657	1.11854e-05	0.0284688	232	Rv0569	Rv0569	1	6	6	6	>Rv0569 Rv0569 CONSERVED HYPOTHETICAL PROTEIN 661003:661269 forward MW:9522	6	6	6	6	6	1983;2231;2453;5547;6380;6937	True;True;True;True;True;True	2127;2386;2620;5975;6851;7441	9800;9801;9802;9803;9804;9805;9806;9807;9808;9809;9810;9811;9812;9813;9814;9815;9816;9817;9818;9819;9820;9821;9822;9823;11266;11267;11268;11269;11270;11271;11272;11273;11274;12200;12201;12202;12203;12204;12205;12206;12207;12208;12209;12210;12211;12212;12213;12214;12215;27448;27449;27450;27451;27452;27453;27454;31598;31599;31600;31601;31602;31603;31604;34298;34299;34300	16068;16069;16070;16071;16072;16073;16074;16075;16076;16077;16078;16079;16080;16081;16082;16083;16084;16085;16086;16087;16088;16089;16090;16091;16092;16093;16094;16095;16096;16097;16098;18488;18489;18490;18491;18492;18493;18494;18495;18496;18497;19933;19934;19935;19936;19937;19938;19939;19940;19941;19942;19943;19944;19945;19946;19947;19948;19949;19950;19951;19952;19953;19954;19955;19956;19957;199…	16073;18494;19942;45421;52458;57102
0.390448	3.80622	-3.67407	0.145743	10.1	24.57	228	8.3334e-07	0.849959	0.00289208	7.03358e-06	0.679546	416	Rv1024	Rv1024	1	2	2	2	>Rv1024 Rv1024 POSSIBLE CONSERVED MEMBRANE PROTEIN 1145858:1146544 forward MW:24570	2	2	2	1	2	2947;4815	True;True	3150;5191	14724;14725;14726;14727;24057	23849;23850;23851;23852;39817	23850;39817
1.41219	0.340039	2.87102	3.32409	46.8	10.606	94	5.5274e-23	0.246948	0.982387	0.000356224	0.00281476	616	Rv1738	Rv1738	1	4	4	4	>Rv1738 Rv1738 CONSERVED HYPOTHETICAL PROTEIN 1965657:1965941 forward MW:10606	4	4	4	4	4	591;1712;4699;6734	True;True;True;True	633;1841;5072;7227	2974;2975;2976;2977;8648;8649;8650;23236;23237;23238;23239;23240;23241;23242;23243;23244;33363;33364;33365	4666;4667;4668;4669;13976;13977;13978;13979;13980;38569;38570;38571;38572;38573;38574;38575;38576;38577;38578;38579;55496;55497;55498	4666;13979;38572;55498
1.86841	-1.04614	4.00755	2.8001	86.8	12.032	114	0	0.0805321	0.0918855	6.06285e-07	0.0136209	691	Rv2007c	Rv2007c	1	5	5	5	>Rv2007c fdxA PROBABLE FERREDOXIN FDXA 2256084:2256428 reverse MW:12031	5	5	5	4	5	4401;4402;5277;6202;6293	True;True;True;True;True	4727;4728;4729;5683;6666;6759	21827;21828;21829;21830;21831;21832;21833;21834;21835;21836;21837;21838;21839;21840;21841;21842;21843;21844;21845;21846;21847;21848;21849;21850;21851;21852;21853;21854;21855;21856;21857;21858;21859;21860;21861;26166;26167;26168;26169;26170;26171;26172;26173;26174;26175;26176;26177;26178;26179;26180;26181;26182;26183;30771;30772;30773;30774;30775;30776;31162;31163;31164;31165	36188;36189;36190;36191;36192;36193;36194;36195;36196;36197;36198;36199;36200;36201;36202;36203;36204;36205;36206;36207;36208;36209;36210;36211;36212;36213;36214;36215;36216;36217;36218;36219;36220;36221;36222;36223;36224;36225;36226;36227;36228;36229;36230;36231;36232;36233;43458;43459;43460;43461;43462;43463;43464;43465;43466;43467;43468;43469;43470;43471;43472;43473;43474;43475;43476;43477;434…	36227;36232;43480;50959;51628	276		32
2.04079	0.113707	3.2379	3.35248	31.3	74.897	681	2.0098e-127	0.101488	0.531681	5.6132e-05	0.00256595	693	Rv2030c	Rv2030c	1	18	18	18	>Rv2030c Rv2030c CONSERVED HYPOTHETICAL PROTEIN 2276441:2278486 reverse MW:74899	18	18	18	8	17	99;524;1044;1050;1137;1317;1327;3288;3462;4125;4512;4741;4947;5117;5118;5442;6183;6508	True;True;True;True;True;True;True;True;True;True;True;True;True;True;True;True;True;True	107;560;1135;1141;1229;1417;1428;3511;3698;4404;4869;5115;5330;5515;5516;5860;6647;6988	426;2707;2708;5102;5103;5127;5128;5129;5130;5131;5639;6485;6486;6593;6594;16212;16213;16214;17045;17046;20411;20412;20413;20414;22323;23370;24580;24581;25503;25504;27073;30700;32242	637;4285;4286;7936;7937;7989;7990;7991;7992;7993;7994;8846;10290;10291;10545;10546;26511;26512;26513;27815;27816;27817;33849;33850;33851;33852;36956;38777;38778;40843;40844;42453;42454;44830;50834;53544	637;4285;7937;7994;8846;10290;10545;26513;27815;33852;36956;38778;40844;42453;42454;44830;50834;53544	277		289
1.98061	-0.834792	3.47897	2.73101	73.6	16.227	144	0	0.058403	0.15217	1.49504e-05	0.0164615	694	Rv2031c	Rv2031c	1	20	20	20	>Rv2031c hspX HEAT SHOCK PROTEIN HSPX (ALPHA-CRYSTALLIN HOMOLOG) (14 kDa ANTIGEN) (HSP16.3) 2278498:2278932 reverse MW:16227	20	20	20	19	17	241;242;263;864;1124;1176;1177;1396;1397;1593;2459;3192;3193;3666;5313;5749;5750;6091;6092;7058	True;True;True;True;True;True;True;True;True;True;True;True;True;True;True;True;True;True;True;True	257;258;259;282;938;1216;1270;1271;1506;1507;1508;1715;2626;3410;3411;3412;3919;3920;3921;5720;6183;6184;6546;6547;7565	1310;1311;1312;1313;1314;1315;1316;1317;1318;1319;1320;1321;1322;1323;1324;1325;1326;1327;1328;1329;1330;1331;1332;1333;1334;1335;1336;1337;1338;1339;1340;1341;1342;1343;1344;1345;1346;1347;1348;1349;1350;1351;1352;1353;1354;1355;1356;1357;1358;1359;1360;1361;1362;1363;1364;1365;1366;1367;1368;1369;1370;1371;1372;1373;1374;1375;1376;1377;1378;1379;1380;1381;1382;1383;1384;1385;1386;1387;1388;1389…	2004;2005;2006;2007;2008;2009;2010;2011;2012;2013;2014;2015;2016;2017;2018;2019;2020;2021;2022;2023;2024;2025;2026;2027;2028;2029;2030;2031;2032;2033;2034;2035;2036;2037;2038;2039;2040;2041;2042;2043;2044;2045;2046;2047;2048;2049;2050;2051;2052;2053;2054;2055;2056;2057;2058;2059;2060;2061;2062;2063;2064;2065;2066;2067;2068;2069;2070;2071;2072;2073;2074;2075;2076;2077;2078;2079;2080;2081;2082;2083…	2095;2195;2328;6838;8732;9117;9167;11152;11195;13137;20000;25474;25480;30507;43795;46904;46911;50142;50172;57740	278;279;280		40;46;69
NaN	-0.0332292	3.14192	3.18552	9.4	36.559	331	3.4833e-07	1	0.429195	0.000321783	0.00660812	695	Rv2032	Rv2032	1	2	2	2	>Rv2032 acg CONSERVED HYPOTHETICAL PROTEIN ACG 2279129:2280124 forward MW:36559	2	2	2	0	2	1507;3171	True;True	1625;3388	7636;15629	12278;25294	12278;25294
2.14545	-0.241352	3.60549	2.91583	29	29.4	272	2.2785e-64	0.0788212	0.305618	7.21161e-06	0.00982328	882	Rv2624c	Rv2624c	1	7	7	7	>Rv2624c Rv2624c UNIVERSAL STRESS PROTEIN FAMILY PROTEIN 2950489:2951307 reverse MW:29400	7	7	7	4	7	1519;1687;2019;2538;3227;4465;7013	True;True;True;True;True;True;True	1638;1813;2164;2713;3447;4810;7520	7735;7736;7737;8536;8537;8538;9943;9944;12499;12500;15934;15935;22087;34510	12415;12416;12417;12418;13762;13763;13764;16299;16300;20431;20432;26016;26017;36544;57428	12418;13764;16300;20432;26016;36544;57428
-0.879595	3.82515	-5.44826	-1.41654	49.3	16.031	152	6.5061e-23	0.158492	0.00307093	2.32207e-09	0.0118558	887	Rv2641	Rv2641	1	7	7	7	>Rv2641 cadI CADMIUM INDUCIBLE PROTEIN CADI 2965939:2966397 forward MW:16031	7	7	7	3	7	1662;3264;3921;4267;5105;6865;6916	True;True;True;True;True;True;True	1788;3486;4185;4551;5497;7367;7419	8421;8422;8423;8424;16105;16106;16107;16108;16109;16110;16111;19539;19540;19541;19542;19543;19544;19545;19546;19547;21085;21086;25359;25360;25361;33908;33909;34214	13597;13598;13599;13600;13601;26310;26311;26312;26313;26314;26315;26316;26317;26318;26319;32413;32414;32415;32416;32417;32418;32419;32420;32421;32422;32423;32424;32425;32426;32427;32428;35006;35007;42213;42214;42215;56355;56356;56960	13600;26312;32424;35006;42213;56355;56960
1.57478	-0.0413831	3.00362	3.14392	10.8	38.488	344	1.0324e-42	0.269643	0.423865	0.000566648	0.00747873	1020	Rv3127	Rv3127	1	4	4	4	>Rv3127 Rv3127 CONSERVED HYPOTHETICAL PROTEIN 3492147:3493181 forward MW:38488	4	4	4	3	2	1386;4180;4181;6554	True;True;True;True	1495;4461;4462;7036	6860;20634;20635;20636;20637;32422	10947;34203;34204;34205;34206;34207;53879	10947;34204;34207;53879
0.879157	-0.617675	2.8573	2.1122	93.7	9.9038	95	0	0.639291	0.241454	0.000380226	0.0743876	1250	Rv3875	Rv3875	1	4	4	4	>Rv3875 esxA 6 KDA EARLY SECRETORY ANTIGENIC TARGET ESXA (ESAT-6) 4352609:4352896 forward MW:9903	4	4	4	3	4	2903;5751;5898;6899	True;True;True;True	3104;6185;6339;6340;6341;7402	14521;14522;14523;14524;14525;14526;14527;14528;14529;14530;14531;14532;14533;14534;14535;14536;14537;14538;14539;14540;14541;14542;14543;14544;14545;14546;14547;14548;14549;14550;28321;28916;28917;28918;28919;28920;28921;28922;28923;28924;28925;28926;28927;28928;28929;28930;28931;28932;28933;28934;28935;28936;28937;28938;28939;28940;28941;28942;28943;28944;28945;28946;28947;28948;28949;28950;289…	23459;23460;23461;23462;23463;23464;23465;23466;23467;23468;23469;23470;23471;23472;23473;23474;23475;23476;23477;23478;23479;23480;23481;23482;23483;23484;23485;23486;23487;23488;23489;23490;23491;23492;23493;23494;23495;23496;23497;23498;23499;23500;23501;23502;23503;23504;23505;23506;23507;23508;23509;23510;23511;23512;23513;23514;23515;23516;23517;23518;23519;23520;23521;23522;23523;23524;235…	23485;46914;47886;56746	468;469		83;93
-0.665203	-2.69533	2.57686	-0.445048	49.4	9.5071	85	2.0468e-93	0.232624	0.000247721	0.00135822	0.269396	593	Rv1638A	Rv1638A	1	4	4	4	>Rv1638A Rv1638A CONSERVED HYPOTHETICAL PROTEIN 1846716:1846973 reverse MW:9507	4	4	4	4	3	5070;7039;7040;7106	True;True;True;True	5459;7546;7547;7617	25104;25105;25106;25107;25108;25109;25110;25111;34623;34624;34625;34626;34627;34628;34629;34929;34930;34931;34932;34933;34934;34935;34936;34937;34938;34939;34940;34941	41582;41583;41584;41585;41586;41587;41588;41589;41590;41591;41592;41593;57592;57593;57594;57595;57596;57597;57598;57599;57600;57601;57602;57603;57604;58091;58092;58093;58094;58095;58096;58097;58098;58099;58100;58101;58102;58103;58104;58105;58106;58107;58108;58109;58110;58111;58112;58113;58114;58115	41591;57603;57604;58108
-0.990567	-3.01252	2.08627	-0.926893	7.6	51.791	489	4.2648e-18	0.16967	3.49255e-05	0.0142014	0.0584632	594	Rv1639c	Rv1639c	1	4	4	4	>Rv1639c Rv1639c CONSERVED HYPOTHETICAL MEMBRANE PROTEIN 1846989:1848458 reverse MW:51792	4	4	4	4	1	1435;2520;5038;5214	True;True;True;True	1548;2694;5426;5618	7215;7216;7217;12459;12460;24941;24942;25943	11593;11594;11595;11596;20367;20368;41366;41367;43105	11593;20368;41367;43105
-2.39396	-2.83342	0.692516	-2.10383	14.2	28.576	260	4.7222e-90	0.00328586	8.23544e-05	0.346992	0.000439488	778	Rv2289	Rv2289	1	5	5	5	>Rv2289 cdh PROBABLE CDP-DIACYLGLYCEROL PYROPHOSPHATASE CDH (CDP-DIACYLGLYCEROL DIPHOSPHATASE) (CDP-DIACYLGLYCEROL PHOSPHATIDYLHYDROLASE) 2561675:2562457 forward MW:28576	5	5	5	5	1	1005;1006;3932;5167;5782	True;True;True;True;True	1094;1095;4196;5568;6217	4958;4959;19590;25688;28428;28429;28430;28431;28432;28433;28434	7762;7763;32528;42770;47065;47066;47067;47068;47069;47070;47071	7762;7763;32528;42770;47070
-1.10547	-2.62849	1.81946	-0.824239	52.4	16.635	168	0	0.10136	0.000337849	0.0239463	0.0978096	798	Rv2376c	Rv2376c	1	5	5	5	>Rv2376c cfp2 LOW MOLECULAR WEIGHT ANTIGEN CFP2 (LOW MOLECULAR WEIGHT PROTEIN ANTIGEN 2) (CFP-2) 2655609:2656115 reverse MW:16635	5	5	5	5	5	44;779;2607;2938;3896	True;True;True;True;True	52;841;842;2784;3141;4158;4159	222;223;224;225;226;227;228;229;230;231;232;233;234;235;236;237;238;239;240;241;242;243;244;245;246;3796;3797;3798;3799;3800;3801;3802;3803;3804;3805;3806;3807;3808;3809;3810;3811;3812;3813;3814;3815;3816;3817;3818;3819;3820;3821;3822;3823;3824;3825;3826;3827;3828;3829;3830;3831;3832;3833;3834;3835;3836;3837;3838;3839;3840;3841;3842;3843;3844;3845;3846;3847;3848;3849;3850;3851;3852;3853;3854;3855…	326;327;328;329;330;331;332;333;334;335;336;337;338;339;340;341;342;343;344;345;346;347;348;349;350;351;352;353;354;355;356;357;358;5882;5883;5884;5885;5886;5887;5888;5889;5890;5891;5892;5893;5894;5895;5896;5897;5898;5899;5900;5901;5902;5903;5904;5905;5906;5907;5908;5909;5910;5911;5912;5913;5914;5915;5916;5917;5918;5919;5920;5921;5922;5923;5924;5925;5926;5927;5928;5929;5930;5931;5932;5933;5934;59…	343;5992;21043;23726;32247	314;315		153;160
0.397803	-2.5996	0.705137	-1.89309	6.6	70.591	654	4.4448e-10	0.854905	0.000238146	0.340019	0.00126167	838	Rv2501c	Rv2501c	1	4	4	4	>Rv2501c accA1 PROBABLE ACETYL-/PROPIONYL-COENZYME A CARBOXYLASE ALPHA CHAIN (ALPHA SUBUNIT) ACCA1: BIOTIN CARBOXYLASE + BIOTIN CARBOXYL CARRIER PROTEIN (BCCP) 2814916:2816880 reverse MW:70593	4	4	4	3	2	1790;4334;5591;6373	True;True;True;True	1923;4635;6021;6843	9041;9042;21443;27628;27629;31583	14780;14781;14782;14783;35532;45675;45676;52414	14781;35532;45675;52414
-2.75809	-3.78094	2.66291	-1.20693	35.9	10.768	103	5.7309e-23	0.000941613	6.78659e-07	0.00208704	0.0269831	1079	Rv3312A	Rv3312A	1	2	2	2	>Rv3312A Rv3312A SECRETED PROTEIN ANTIGEN 3700705:3701016 reverse MW:10767	2	2	2	2	2	1350;1463	True;True	1456;1579	6688;6689;6690;7385;7386;7387;7388	10674;10675;10676;10677;10678;10679;10680;11925;11926;11927;11928;11929;11930	10676;11927
-3.14522	-1.68809	0.772477	-1.04585	20.7	30.611	280	1.0218e-46	0.000216948	0.0140535	0.341543	0.0479681	80	Rv0144	Rv0144	1	7	7	7	>Rv0144 Rv0144 PROBABLE TRANSCRIPTIONAL REGULATORY PROTEIN (POSSIBLY TETR-FAMILY) 170284:171126 forward MW:30611	7	7	7	7	4	198;2544;2717;3551;4935;5011;5079	True;True;True;True;True;True;True	212;2719;2902;3790;5318;5396;5469	1109;1110;1111;1112;1113;12524;13685;13686;13687;17442;24552;24553;24811;25142;25143	1657;1658;1659;1660;1661;1662;20485;22197;22198;22199;28426;40803;40804;41201;41638;41639	1657;20485;22199;28426;40804;41201;41638
3.44969	1.94831	0.769518	2.39517	47.7	24.128	214	4.0024e-87	0.000149496	0.224716	0.343421	0.0389106	87	Rv0158	Rv0158	1	9	9	9	>Rv0158 Rv0158 PROBABLE TRANSCRIPTIONAL REGULATORY PROTEIN (POSSIBLY TETR-FAMILY) 186785:187429 forward MW:24128	9	9	9	9	5	868;1512;1558;1612;1761;2457;3611;4733;5429	True;True;True;True;True;True;True;True;True	942;1630;1678;1737;1894;2624;3852;5107;5843	4322;4323;4324;4325;7643;7912;8231;8232;8919;8920;8921;8922;8923;8924;8925;12219;17702;17703;23333;23334;27011;27012;27013	6855;6856;6857;6858;12287;12750;13286;13287;14602;14603;14604;14605;14606;14607;14608;19969;28892;28893;38712;38713;44722;44723;44724	6855;12287;12750;13286;14604;19969;28892;38712;44722
3.20503	2.69479	-0.257459	1.99581	18.2	57.803	554	1.7612e-130	0.000509702	0.0544558	0.769354	0.124345	227	Rv0555	Rv0555	1	8	8	8	>Rv0555 menD PROBABLE BIFUNCTIONAL MENAQUINONE BIOSYNTHESIS PROTEIN MEND : 2-SUCCINYL-6-HYDROXY-2,4-CYCLOHEXADIENE-1-CARBOXYLATE SYNTHASE (SHCHC SYNTHASE) + 2-OXOGLUTARATE DECARBOXYLASE (ALPHA- KETOGLUTARATE DECARBOXYLASE) (KDC) 646298:647962 forward MW:57	8	8	8	8	4	806;1385;1434;2653;2737;3254;4522;6850	True;True;True;True;True;True;True;True	873;1494;1547;2837;2922;3475;4880;7351	4070;4071;4072;6857;6858;6859;7214;13412;13749;16062;16063;16064;16065;16066;16067;16068;22350;22351;22352;22353;33852;33853;33854;33855	6439;6440;6441;10944;10945;10946;11592;21746;22305;26240;26241;26242;26243;26244;26245;26246;26247;26248;26249;26250;37002;37003;37004;37005;37006;56291;56292;56293;56294;56295	6439;10944;11592;21746;22305;26241;37002;56292
-3.78399	1.28856	-1.35712	-0.191162	54.8	10.803	93	4.6196e-49	0.00016432	0.42701	0.134502	0.462059	293	Rv0705	Rv0705	1	5	5	5	>Rv0705 rpsS PROBABLE 30S RIBOSOMAL PROTEIN S19 RPSS 803411:803692 forward MW:10803	5	5	5	3	5	2541;2884;3302;5573;5574	True;True;True;True;True	2716;3081;3082;3525;6002;6003	12515;12516;12517;12518;14442;14443;14444;14445;14446;14447;16333;16334;27535;27536;27537;27538;27539;27540;27541	20474;20475;20476;20477;20478;23344;23345;23346;23347;23348;23349;23350;26700;26701;26702;45536;45537;45538;45539;45540;45541;45542;45543;45544;45545	20477;23347;26701;45539;45542	108		66
-3.61239	0.322541	-1.80063	-1.58394	72.4	11.475	105	1.1692e-188	3.04264e-05	0.965642	0.0474896	0.00578539	301	Rv0715	Rv0715	1	8	8	8	>Rv0715 rplX PROBABLE 50S RIBOSOMAL PROTEIN L24 RPLX 811742:812059 forward MW:11475	8	8	8	8	7	2273;2860;3398;4257;5353;6520;6521;6551	True;True;True;True;True;True;True;True	2429;3052;3632;4541;5763;5764;7001;7002;7033	11465;11466;11467;11468;11469;14279;14280;14281;16770;16771;16772;16773;16774;16775;21030;21031;21032;26694;26695;26696;26697;26698;26699;26700;26701;26702;32294;32295;32296;32297;32416;32417;32418	18775;18776;18777;18778;18779;23091;23092;23093;23094;27447;27448;27449;27450;27451;27452;27453;27454;27455;27456;34915;34916;34917;34918;44213;44214;44215;44216;44217;44218;44219;44220;44221;44222;44223;53647;53648;53649;53650;53871;53872;53873;53874;53875;53876	18775;23091;27453;34915;44214;53647;53650;53875	112		72
-3.91628	-0.253142	-1.56213	-1.90029	16.7	6.9003	60	1.0474e-08	0.000103686	0.299405	0.0748522	0.00121863	334	Rv0810c	Rv0810c	1	1	1	1	>Rv0810c Rv0810c CONSERVED HYPOTHETICAL PROTEIN 904905:905087 reverse MW:6900	1	1	1	1	1	7223	TRUE	7744	35627;35628;35629	59288;59289;59290;59291	59288
3.62679	NaN	NaN	NaN	9	39.414	368	6.8385e-20	0.00055154	1	1	1	335	Rv0811c	Rv0811c	1	3	3	3	>Rv0811c Rv0811c CONSERVED HYPOTHETICAL PROTEIN 905234:906340 reverse MW:39415	3	3	3	3	0	30;930;4491	True;True;True	32;33;1010;4844	149;150;151;152;4617;22228	216;217;218;219;7303;36802	217;7303;36802	119		128
-4.56678	0.219841	-1.3847	-1.2118	40.4	6.5066	57	1.6027e-26	9.01496e-06	0.867907	0.126822	0.0264976	398	Rv0979A	Rv0979A	1	3	3	3	>Rv0979A rpmF PROBABLE 50S RIBOSOMAL PROTEIN L32 RPMF 1094886:1095059 forward MW:6506	3	3	3	3	3	3336;3337;5745	True;True;True	3562;3563;6179	16472;16473;16474;16475;16476;16477;16478;16479;16480;16481;16482;16483;16484;28295;28296;28297;28298;28299;28300;28301;28302;28303	26907;26908;26909;26910;26911;26912;26913;26914;26915;26916;26917;26918;26919;26920;26921;26922;26923;26924;26925;46873;46874;46875;46876;46877;46878;46879;46880;46881	26912;26923;46875
-3.25787	-0.412511	-0.578758	-1.18889	38.8	14.527	129	2.7844e-30	0.000137739	0.354884	0.519046	0.0288488	597	Rv1643	Rv1643	1	5	5	5	>Rv1643 rplT PROBABLE 50S RIBOSOMAL PROTEIN L20 RPLT 1853184:1853573 forward MW:14526	5	5	5	5	5	78;93;1760;3591;3681	True;True;True;True;True	86;101;1893;3830;3937	353;354;355;356;412;413;8914;8915;8916;8917;8918;17633;17634;18575;18576	508;509;510;511;512;513;514;620;621;622;14593;14594;14595;14596;14597;14598;14599;14600;14601;28788;30632;30633;30634;30635;30636;30637	513;620;14601;28788;30636
-3.37255	0.625445	-1.31735	-0.894778	10.6	45.38	414	6.9568e-12	0.000636423	0.959846	0.142343	0.0646134	622	Rv1769	Rv1769	1	5	5	5	>Rv1769 Rv1769 CONSERVED HYPOTHETICAL PROTEIN 2002626:2003870 forward MW:45381	5	5	5	4	4	893;1339;1812;2196;4450	True;True;True;True;True	970;1444;1947;2350;4794	4465;4466;6654;6655;6656;9116;11140;22049;22050;22051	7055;7056;10628;10629;10630;10631;14937;18322;36499;36500;36501	7055;10631;14937;18322;36500
-3.13695	-0.0219061	0.402722	0.238787	50.3	15.912	143	6.49e-236	0.000224199	0.648087	0.624426	0.91195	738	Rv2166c	Rv2166c	1	8	8	8	>Rv2166c Rv2166c CONSERVED HYPOTHETICAL PROTEIN 2429427:2429858 reverse MW:15911	8	8	8	6	8	59;1063;2102;3955;3958;4341;4581;5519	True;True;True;True;True;True;True;True	67;1155;2251;4222;4225;4645;4646;4945;5946	293;294;5212;5213;10331;10332;10333;10334;10335;10336;10337;10338;10339;19684;19690;19691;21485;21486;21487;21488;22658;22659;22660;22661;22662;22663;22664;27350;27351;27352;27353;27354;27355;27356;27357	419;420;421;422;8131;8132;8133;8134;17080;17081;17082;17083;17084;17085;17086;17087;17088;32699;32700;32706;32707;32708;32709;35600;35601;35602;35603;35604;35605;35606;35607;35608;37652;37653;37654;37655;37656;37657;37658;37659;37660;37661;37662;45265;45266;45267;45268;45269;45270;45271;45272;45273	422;8133;17083;32699;32708;35600;37652;45270	290		1
-4.4222	0.215865	-1.51272	-1.63102	24.4	9.3727	86	1.1531e-81	6.09619e-07	0.864154	0.0955441	0.00468208	808	Rv2412	Rv2412	1	4	4	4	>Rv2412 rpsT PROBABLE 30S RIBOSOMAL PROTEIN S20 RPST 2710075:2710335 forward MW:9372	4	4	4	4	4	45;46;5239;5240	True;True;True;True	53;54;5644;5645	247;248;249;250;251;252;253;254;255;26024;26025;26026;26027	359;360;361;362;363;364;365;366;367;368;369;370;371;372;373;43231;43232;43233;43234;43235;43236;43237;43238;43239;43240;43241	364;368;43231;43233
-4.29749	1.12237	-1.81066	-0.672037	41.9	8.9681	86	3.015e-37	2.56898e-05	0.514149	0.0462735	0.123372	818	Rv2441c	Rv2441c	1	4	4	4	>Rv2441c rpmA PROBABLE 50S RIBOSOMAL PROTEIN L27 RPMA 2739772:2740032 reverse MW:8968	4	4	4	3	3	2014;2342;5218;5670	True;True;True;True	2159;2502;5622;6101	9926;11729;11730;11731;11732;11733;25950;27918;27919;27920;27921	16280;19149;19150;19151;19152;19153;19154;19155;19156;19157;19158;43112;46186;46187;46188;46189	16280;19150;43112;46188
-3.20038	1.35107	-1.09931	0.137635	50	17.437	162	4.1148e-68	0.000173946	0.396602	0.224574	0.796722	964	Rv2909c	Rv2909c	1	7	7	7	>Rv2909c rpsP PROBABLE 30S RIBOSOMAL PROTEIN S16 RPSP 3217155:3217643 reverse MW:17437	7	7	7	4	7	486;760;1559;2468;3233;3821;3930	True;True;True;True;True;True;True	518;821;1679;2636;3454;4082;4194	2524;2525;3741;3742;7913;7914;7915;7916;7917;7918;7919;7920;7921;7922;7923;7924;7925;12282;15957;15958;15959;15960;15961;19175;19176;19586;19587	3968;3969;5819;5820;12751;12752;12753;12754;12755;12756;12757;12758;12759;12760;12761;12762;12763;12764;12765;12766;12767;12768;20066;20067;20068;26050;26051;26052;26053;26054;26055;26056;26057;26058;31776;31777;32518;32519;32520;32521;32522;32523;32524;32525	3969;5819;12756;20066;26053;31776;32519
-2.88321	1.13863	-1.34564	-0.23399	45	16.436	151	1.7753e-99	0.000595211	0.505231	0.137805	0.425041	1108	Rv3442c	Rv3442c	1	5	5	5	>Rv3442c rpsI PROBABLE 30S RIBOSOMAL PROTEIN S9 RPSI 3861495:3861950 reverse MW:16436	5	5	5	5	4	554;705;4140;5400;6417	True;True;True;True;True	594;762;4419;5813;6890	2814;2815;2816;2817;2818;2819;2820;2821;3464;20464;20465;26878;26879;26880;31751;31752;31753;31754	4426;4427;4428;4429;4430;4431;4432;4433;4434;4435;4436;4437;5395;33940;33941;33942;33943;44497;44498;44499;44500;44501;44502;44503;44504;52697;52698	4437;5395;33942;44499;52697
0.699196	0.03518	0.312549	0.151079	49	42.113	402	0	0.813405	0.698078	0.70615	0.811841	33	Rv0002	Rv0002	1	19	19	19	>Rv0002 dnaN DNA POLYMERASE III (BETA CHAIN) DNAN (DNA NUCLEOTIDYLTRANSFERASE) 2052:3260 forward MW:42113	19	19	19	19	14	365;577;1104;1167;1779;2107;3469;3602;3849;3881;4324;4843;5843;6193;6312;6313;6395;6712;6961	True;True;True;True;True;True;True;True;True;True;True;True;True;True;True;True;True;True;True	387;618;1196;1260;1912;2256;3705;3843;4111;4143;4623;4624;5220;5221;6280;6657;6779;6780;6866;7205;7467	1999;2000;2919;2920;2921;2922;2923;2924;2925;2926;2927;2928;5457;5458;5459;5460;5770;9008;9009;10366;10367;17067;17068;17069;17070;17071;17072;17073;17074;17075;17076;17077;17078;17663;17664;17665;19278;19379;19380;19381;21405;21406;21407;21408;21409;21410;24159;24160;24161;24162;24163;24164;28658;28659;30741;30742;30743;31265;31266;31267;31268;31269;31270;31654;31655;31656;31657;31658;33280;3328…	3110;3111;3112;3113;4599;4600;4601;4602;4603;4604;4605;4606;4607;4608;4609;4610;4611;4612;8515;8516;8517;8518;8519;8520;8521;8522;8523;8524;8525;9067;14722;14723;14724;14725;14726;14727;14728;17136;17137;17138;27849;27850;27851;27852;27853;27854;27855;27856;27857;27858;27859;27860;27861;27862;27863;27864;27865;27866;27867;27868;27869;27870;27871;27872;27873;27874;27875;27876;27877;27878;27879;278…	3113;4607;8517;9067;14722;17137;27849;28833;31951;32169;35474;40013;47448;50919;51856;51859;52563;55358;57227	15;16		275;299
0.301822	1.23423	0.419215	1.6053	4.3	74.058	675	8.6894e-10	0.790887	0.592132	0.519567	0.250251	34	Rv0005	Rv0005	1	4	4	4	>Rv0005 gyrB DNA GYRASE (SUBUNIT B) GYRB (DNA TOPOISOMERASE (ATP-HYDROLYSING)) (DNA TOPOISOMERASE II) (TYPE II DNA TOPOISOMERASE) 5240:7267 forward MW:74059	4	4	4	2	4	1166;2440;5298;5299	True;True;True;True	1259;2607;5705;5706	5768;5769;12154;12155;26279;26280;26281	9065;9066;19856;19857;19858;43624;43625	9066;19856;43624;43625
0.889551	0.880524	0.973648	1.77972	3.3	92.273	838	6.082e-07	0.749741	0.841674	0.213	0.185964	35	Rv0006	Rv0006	1	3	3	3	>Rv0006 gyrA DNA GYRASE (SUBUNIT A) GYRA (DNA TOPOISOMERASE (ATP-HYDROLYSING)) (DNA TOPOISOMERASE II) (TYPE II DNA TOPOISOMERASE) 7302:9818 forward MW:92275	3	3	3	1	3	3472;3664;4118	True;True;True	3708;3917;4397	17091;17092;18466;20391	27927;27928;30462;33819	27928;30462;33819
1.57725	NaN	NaN	NaN	9.5	31.041	304	3.7608e-51	0.268418	1	1	1	36	Rv0007	Rv0007	1	2	2	2	>Rv0007 Rv0007 POSSIBLE CONSERVED MEMBRANE PROTEIN 9914:10828 forward MW:31041	2	2	2	1	1	2055;2259	True;True	2201;2415	10138;11390	16741;18659	16741;18659
-0.675005	-1.02843	0.473631	-0.738144	57.1	19.239	182	3.6515e-194	0.228772	0.0960571	0.563199	0.125909	37	Rv0009	Rv0009	1	10	10	10	>Rv0009 ppiA PROBABLE IRON-REGULATED PEPTIDYL-PROLYL CIS-TRANS ISOMERASE A PPIA (PPIase A) (ROTAMASE A) 12468:13016 forward MW:19239	10	10	10	10	7	1469;1881;2865;3005;5053;5954;5955;6055;6523;6799	True;True;True;True;True;True;True;True;True;True	1587;2019;3057;3216;5442;6401;6402;6507;7004;7294	7421;7422;9415;9416;9417;9418;9419;14289;14290;14291;14292;14293;14294;14295;14296;14297;14298;14299;14300;14301;14302;14303;14304;14305;14306;14307;14308;14309;14940;24985;24986;24987;24988;24989;24990;29309;29310;29955;29956;29957;29958;32303;32304;32305;32306;32307;33611;33612;33613;33614;33615;33616;33617;33618;33619;33620;33621	11970;11971;11972;11973;15427;15428;15429;15430;15431;15432;15433;15434;15435;23105;23106;23107;23108;23109;23110;23111;23112;23113;23114;23115;23116;23117;23118;23119;23120;23121;23122;23123;23124;23125;23126;23127;23128;23129;23130;23131;24195;41426;41427;41428;41429;41430;41431;48602;48603;48604;49610;49611;49612;49613;53665;53666;53667;53668;53669;55928;55929;55930;55931;55932;55933;55934;559…	11973;15430;23112;24195;41427;48602;48603;49612;53669;55936
-0.263837	0.638299	-0.0476217	0.381394	17.7	66.509	626	6.7973e-155	0.430549	0.811105	0.949292	0.947347	38	Rv0014c	Rv0014c	1	9	9	9	>Rv0014c pknB TRANSMEMBRANE SERINE/THREONINE-PROTEIN KINASE B PKNB (PROTEIN KINASE B) (STPK B) 15590:17470 reverse MW:66510	9	9	9	8	9	525;1168;1253;1689;2189;4608;4758;6003;6862	True;True;True;True;True;True;True;True;True	561;562;1261;1348;1815;2343;4973;5133;6454;7364	2709;2710;2711;2712;2713;2714;5771;5772;6169;6170;6171;6172;8545;8546;8547;11117;11118;11119;11120;22746;22747;23477;23478;29773;33899;33900;33901;33902;33903	4287;4288;4289;4290;4291;4292;9068;9069;9070;9714;9715;9716;9717;9718;9719;9720;9721;9722;9723;9724;13771;13772;13773;13774;13775;18284;18285;18286;37779;37780;37781;37782;37783;38944;38945;38946;38947;38948;49267;56345;56346;56347;56348;56349	4289;9070;9716;13772;18286;37782;38944;49267;56347	17		586
0.0253123	NaN	NaN	NaN	2.1	45.596	431	0.0026417	0.615498	1	1	1	39	Rv0015c	Rv0015c	1	1	1	1	>Rv0015c pknA TRANSMEMBRANE SERINE/THREONINE-PROTEIN KINASE A PKNA (PROTEIN KINASE A) (STPK A) 17467:18762 reverse MW:45597	1	1	1	1	0	1675	TRUE	1801	8485	13692;13693	13693
0.650489	2.18528	0.179893	2.19683	11.5	53.779	514	3.494e-69	0.963993	0.118734	0.832538	0.0617297	40	Rv0018c	Rv0018c	1	4	4	4	>Rv0018c pstP PHOSPHOSERINE/THREONINE PHOSPHATASE PSTP 21637:23181 reverse MW:53780	4	4	4	3	3	368;1614;3510;4550	True;True;True;True	390;1739;3747;4911	2009;2010;2011;2012;2013;2014;2015;2016;2017;8237;17256;22501;22502;22503	3124;3125;3126;3127;3128;3129;3130;3131;3132;3133;3134;13295;28194;37388;37389;37390;37391;37392	3124;13295;28194;37390
0.605684	0.405891	0.718	0.958137	46.9	56.88	527	0	0.908332	0.967673	0.37717	0.523099	41	Rv0020c	Rv0020c	1	21	21	21	>Rv0020c fhaA CONSERVED HYPOTHETICAL PROTEIN WITH FHA DOMAIN, TB39.8 23861:25444 reverse MW:56880	21	21	21	21	20	1479;1595;1961;2365;2368;2390;2559;2830;3252;3282;3322;3454;3723;3724;4780;4902;4903;5051;6624;7009;7233	True;True;True;True;True;True;True;True;True;True;True;True;True;True;True;True;True;True;True;True;True	1597;1717;2104;2525;2528;2554;2735;3019;3473;3505;3548;3689;3981;3982;3983;5155;5285;5286;5440;7113;7516;7754	7506;7507;8127;8128;8129;9710;9711;9712;9713;11827;11828;11829;11834;11835;11836;11837;11838;11839;11840;11841;11842;11843;11844;11845;11846;11847;11848;11849;11850;11851;11852;11853;11854;11855;11856;11857;11858;11859;11860;11861;11862;11863;11864;11865;11866;11947;11948;11949;11950;11951;11952;11953;11954;11955;11956;11957;11958;11959;11960;12577;12578;12579;12580;12581;12582;14130;14131;14132;…	12093;12094;13145;13146;13147;13148;13149;15936;15937;15938;19330;19331;19332;19333;19334;19342;19343;19344;19345;19346;19347;19348;19349;19350;19351;19352;19353;19354;19355;19356;19357;19358;19359;19360;19361;19362;19363;19364;19365;19366;19367;19368;19369;19370;19371;19372;19373;19374;19375;19376;19377;19378;19379;19380;19381;19382;19383;19384;19385;19386;19387;19388;19537;19538;19539;19540;195…	12093;13149;15936;19333;19380;19559;20559;22870;26232;26439;26811;27766;31008;31012;39195;40596;40610;41418;54523;57418;59321		0;20		112;116
0.0659859	0.767069	-1.11616	-0.364831	16.3	27.546	257	1.7354e-21	0.640238	0.926716	0.226728	0.263932	42	Rv0036c	Rv0036c	1	3	3	3	>Rv0036c Rv0036c CONSERVED HYPOTHETICAL PROTEIN 39056:39829 reverse MW:27546	3	3	3	3	2	206;265;6946	True;True;True	220;284;7452	1130;1131;1132;1518;1519;34333	1683;1684;1685;2337;2338;57150;57151	1683;2337;57150
0.00331442	2.09185	-1.73908	0.1333	44.2	31.923	310	3.6147e-283	0.604156	0.138787	0.0555486	0.791864	43	Rv0040c	Rv0040c	1	10	10	10	>Rv0040c mtc28 SECRETED PROLINE RICH PROTEIN MTC28 (PROLINE RICH 28 KDA ANTIGEN) 42433:43365 reverse MW:31923	10	10	10	9	10	463;1729;1730;2118;2881;3184;3355;3535;5054;6974	True;True;True;True;True;True;True;True;True;True	493;494;1860;1861;1862;1863;2267;3075;3402;3583;3774;5443;7480	2408;2409;2410;2411;2412;2413;2414;2415;2416;2417;2418;2419;2420;2421;2422;2423;2424;2425;2426;2427;2428;2429;2430;2431;2432;2433;2434;2435;2436;2437;2438;2439;2440;2441;2442;2443;2444;2445;2446;2447;2448;2449;2450;2451;2452;2453;2454;2455;2456;2457;2458;2459;2460;2461;2462;2463;2464;8791;8792;8793;8794;8795;8796;8797;8798;8799;8800;8801;8802;8803;8804;8805;8806;8807;8808;8809;8810;8811;10404;104…	3708;3709;3710;3711;3712;3713;3714;3715;3716;3717;3718;3719;3720;3721;3722;3723;3724;3725;3726;3727;3728;3729;3730;3731;3732;3733;3734;3735;3736;3737;3738;3739;3740;3741;3742;3743;3744;3745;3746;3747;3748;3749;3750;3751;3752;3753;3754;3755;3756;3757;3758;3759;3760;3761;3762;3763;3764;3765;3766;3767;3768;3769;3770;3771;3772;3773;3774;3775;3776;3777;3778;3779;3780;3781;3782;3783;3784;3785;3786;3787…	3774;14406;14428;17209;23248;25439;27061;28338;41433;57266	18;19		134;223
0.791189	0.105691	-0.359805	-0.247251	39.9	107.56	969	0	0.722616	0.76166	0.685318	0.41394	44	Rv0041	Rv0041	1	40	40	40	>Rv0041 leuS PROBABLE LEUCYL-tRNA SYNTHETASE LEUS (LEUCINE--tRNA LIGASE) (LEURS) 43562:46471 forward MW:107563	40	40	40	38	26	148;215;615;772;773;1017;1431;1441;1731;2170;2526;2527;2591;2846;3310;3356;3374;3524;3807;3908;4136;4182;4676;4697;4978;5305;5338;5569;5739;5914;5990;6152;6559;6565;6566;6567;6651;6847;7225;7229	True;True;True;True;True;True;True;True;True;True;True;True;True;True;True;True;True;True;True;True;True;True;True;True;True;True;True;True;True;True;True;True;True;True;True;True;True;True;True;True	157;231;658;834;835;1107;1544;1554;1864;2323;2700;2701;2767;3036;3535;3584;3606;3762;4068;4171;4415;4463;5046;5070;5362;5712;5747;5998;6173;6357;6441;6615;7041;7047;7048;7049;7143;7348;7746;7750	637;638;639;640;641;1219;1220;1221;1222;1223;1224;1225;3044;3782;3783;3784;3785;3786;3787;4996;4997;4998;7199;7200;7241;7242;7243;7244;7245;8812;10583;12467;12468;12469;12724;14212;16360;16575;16576;16577;16687;16688;17296;17297;17298;17299;17300;17301;19128;19484;19485;19486;19487;19488;19489;20449;20450;20451;20452;20453;20454;20638;20639;20640;20641;20642;23132;23133;23233;23234;24666;26302;26…	973;974;975;976;977;978;979;980;981;982;983;1853;1854;1855;1856;1857;1858;1859;1860;1861;1862;1863;1864;1865;1866;1867;1868;1869;1870;4759;5863;5864;5865;5866;5867;5868;5869;5870;5871;5872;7809;7810;7811;11566;11567;11568;11627;11628;11629;11630;11631;11632;11633;11634;11635;14431;17488;20378;20379;20380;20786;22995;22996;26742;27081;27082;27083;27084;27085;27086;27087;27088;27089;27090;27324;273…	973;1858;4759;5863;5867;7811;11568;11631;14431;17488;20378;20380;20786;22996;26742;27087;27325;28243;31699;32335;33921;34215;38423;38565;40947;43663;44136;45521;46724;48058;49207;50677;53916;54040;54041;54043;54730;56272;59294;59309
-0.560856	1.85883	-0.890894	0.56179	5.8	22.411	208	6.4881e-06	0.314981	0.258863	0.357765	0.908083	45	Rv0042c	Rv0042c	1	1	1	1	>Rv0042c Rv0042c POSSIBLE TRANSCRIPTIONAL REGULATORY PROTEIN (PROBABLY MARR-FAMILY) 46581:47207 reverse MW:22411	1	1	1	1	1	80	TRUE	88	358;359;360	516;517;518;519;520	516
1.42948	0.501157	0.126576	0.498353	21.6	28.524	264	2.8082e-17	0.348526	0.849292	0.743961	0.958066	46	Rv0044c	Rv0044c	1	6	6	6	>Rv0044c Rv0044c POSSIBLE OXIDOREDUCTASE 48233:49027 reverse MW:28524	6	6	6	5	3	1257;1445;3560;3696;4642;6063	True;True;True;True;True;True	1352;1558;3799;3953;5011;6516	6189;6190;7255;17505;17506;18627;22972;22973;22974;30016	9767;9768;11647;11648;11649;28540;28541;28542;30709;38115;38116;38117;49710	9767;11649;28542;30709;38115;49710
1.20395	0.740384	0.334911	1.12664	6	40.093	367	1.3577e-14	0.497064	0.946878	0.580554	0.499478	47	Rv0046c	Rv0046c	1	2	2	2	>Rv0046c ino1 MYO-INOSITOL-1-PHOSPHATE SYNTHASE INO1 (INOSITOL 1-PHOSPHATE SYNTHETASE) (D-GLUCOSE 6-PHOSPHATE CYCLOALDOLASE) (GLUCOSE 6-PHOSPHATE CYCLASE) (GLUCOCYCLOALDOLASE) 50021:51124 reverse MW:40093	2	2	2	2	2	302;2147	True;True	323;2299	1719;1720;10505;10506	2689;2690;17354;17355;17356;17357	2689;17354
0.0894982	1.81929	-0.454407	1.40697	15.9	30.785	289	9.7566e-15	0.654726	0.275042	0.719392	0.340508	48	Rv0048c	Rv0048c	1	3	3	3	>Rv0048c Rv0048c POSSIBLE MEMBRANE PROTEIN 51828:52697 reverse MW:30785	3	3	3	1	2	3471;4837;5387	True;True;True	3707;5213;5799	17090;24135;24136;26830;26831	27926;39971;39972;44436;44437	27926;39971;44436
0.317304	1.52363	-1.02339	0.496309	8.7	71.117	678	2.526e-32	0.801131	0.319704	0.257897	0.95968	49	Rv0050	Rv0050	1	5	5	5	>Rv0050 ponA1 PROBABLE BIFUNCTIONAL PENICILLIN-BINDING PROTEIN 1A/1B PONA1 (MUREIN POLYMERASE) (PBP1): PENICILLIN-INSENSITIVE TRANSGLYCOSYLASE (PEPTIDOGLYCAN TGASE) + PENICILLIN-SENSITIVE TRANSPEPTIDASE (DD-TRANSPEPTIDASE) 53663:55699 forward MW:71118	5	5	5	4	4	3968;4145;4766;6287;7130	True;True;True;True;True	4235;4424;5141;6753;7644;7645	19704;20502;20503;20504;20505;23509;31142;31143;31144;35060;35061;35062;35063;35064;35065;35066;35067;35068;35069;35070;35071;35072;35073;35074;35075;35076	32722;34019;34020;34021;34022;39004;51599;51600;51601;51602;51603;58276;58277;58278;58279;58280;58281;58282;58283;58284;58285;58286;58287;58288;58289	32722;34019;39004;51601;58286
1.16498	0.142115	-0.964855	-0.612726	25.7	20.355	187	1.017e-25	0.525771	0.552835	0.310304	0.14457	50	Rv0052	Rv0052	1	5	5	5	>Rv0052 Rv0052 CONSERVED HYPOTHETICAL PROTEIN 57410:57973 forward MW:20355	5	5	5	5	2	3004;4071;6640;6653;6800	True;True;True;True;True	3215;4344;7132;7145;7295	14937;14938;14939;20110;20111;20112;20113;20114;32870;32871;32934;32935;33622	24192;24193;24194;33362;33363;33364;33365;33366;54647;54648;54649;54754;54755;55944	24192;33364;54648;54755;55944
1.22386	1.06957	0.398898	1.81766	51	10.935	96	3.8757e-112	0.360549	0.543648	0.627809	0.135743	51	Rv0053;REV__Rv1402	Rv0053	2	6;1	6;1	6;1	>Rv0053 rpsF PROBABLE 30S RIBOSOMAL PROTEIN S6 RPSF 58192:58482 forward MW:10934	6	6	6	4	6	103;3079;4859;6056;6057;6266	True;True;True;True;True;True	111;3292;5238;6508;6509;6731	433;434;15193;15194;15195;15196;15197;15198;15199;24207;24208;29959;29960;29961;29962;29963;29964;29965;29966;29967;29968;29969;29970;29971;29972;31051;31052	648;649;650;651;24628;24629;24630;24631;24632;24633;24634;24635;24636;40097;40098;49614;49615;49616;49617;49618;49619;49620;49621;49622;49623;49624;49625;49626;49627;49628;49629;49630;49631;49632;49633;49634;51459;51460	648;24631;40098;49615;49626;51459
0.491494	-0.899485	0.672199	-0.202389	26.8	17.321	164	3.5273e-65	0.979754	0.13116	0.408831	0.452184	52	Rv0054	Rv0054	1	4	4	4	>Rv0054 ssb PROBABLE SINGLE-STRAND BINDING PROTEIN SSB (HELIX-DESTABILIZING PROTEIN) 58586:59080 forward MW:17321	4	4	4	4	4	1156;1481;2143;6557	True;True;True;True	1249;1599;2295;7039	5718;5719;5720;5721;5722;5723;5724;5725;5726;5727;5728;5729;5730;5731;5732;5733;5734;5735;5736;7514;7515;7516;7517;7518;7519;7520;7521;7522;7523;10483;10484;10485;10486;10487;10488;10489;10490;10491;10492;10493;10494;10495;10496;32437;32438;32439;32440	8979;8980;8981;8982;8983;8984;8985;8986;8987;8988;8989;8990;8991;8992;8993;8994;8995;8996;8997;8998;8999;9000;9001;9002;9003;9004;9005;9006;9007;9008;9009;9010;9011;9012;9013;9014;9015;9016;12101;12102;12103;12104;12105;12106;12107;12108;12109;12110;12111;12112;12113;12114;12115;17323;17324;17325;17326;17327;17328;17329;17330;17331;17332;17333;17334;17335;17336;17337;17338;17339;17340;53894;53895…	8996;12113;17328;53897
-1.72133	0.834056	-1.18184	-0.225548	45.2	9.5431	84	1.5062e-25	0.0455194	0.684613	0.191973	0.432197	53	Rv0055	Rv0055	1	5	5	5	>Rv0055 rpsR1 PROBABLE 30S RIBOSOMAL PROTEIN S18-1 RPSR1 59122:59376 forward MW:9543	5	5	5	5	5	1203;1313;1813;4247;5205	True;True;True;True;True	1297;1413;1948;4530;5609	5943;5944;5945;5946;5947;5948;5949;6476;6477;6478;6479;6480;6481;9117;9118;9119;20993;20994;25898;25899;25900;25901;25902;25903	9342;9343;9344;9345;9346;9347;9348;10281;10282;10283;10284;10285;10286;14938;14939;14940;14941;34859;34860;34861;34862;43047;43048;43049	9342;10286;14938;34859;43048
0.0267293	1.30882	0.0104934	1.36368	36.2	16.169	152	1.8899e-42	0.616353	0.417007	1	0.297803	54	Rv0056	Rv0056	1	6	6	6	>Rv0056 rplI PROBABLE 50S RIBOSOMAL PROTEIN L9 RPLI 59409:59867 forward MW:16169	6	6	6	5	5	83;1218;2406;3253;4557;5616	True;True;True;True;True;True	91;1312;2572;3474;4918;6047	367;368;369;370;371;372;6001;6002;6003;6004;6005;12003;16058;16059;16060;16061;22520;22521;27724;27725;27726	526;527;528;529;530;531;532;533;534;535;536;537;538;539;540;541;542;543;544;9434;9435;9436;9437;9438;9439;9440;9441;9442;9443;9444;9445;19608;26234;26235;26236;26237;26238;26239;37425;37426;45847;45848;45849;45850;45851;45852;45853;45854	533;9440;19608;26234;37426;45849
NaN	NaN	NaN	NaN	2.6	25.58	230	0.0034013	1	1	1	1	55	Rv0059	Rv0059	1	1	1	1	>Rv0059 Rv0059 HYPOTHETICAL PROTEIN 63200:63892 forward MW:25580	1	1	1	0	1	4397	TRUE	4722	21819	36180	36180
-0.947222	-0.364348	-0.0544372	-0.782198	17.9	11.813	112	1.3268e-10	0.139284	0.385744	0.943355	0.110832	56	Rv0061c	Rv0061c	1	2	2	2	>Rv0061c Rv0061c HYPOTHETICAL PROTEIN 65012:65350 reverse MW:11813	2	2	2	2	2	2716;6928	True;True	2901;7431	13681;13682;13683;13684;34242;34243;34244;34245;34246;34247;34248;34249;34250;34251	22192;22193;22194;22195;22196;57010;57011;57012;57013;57014;57015;57016;57017;57018;57019;57020;57021;57022;57023;57024;57025;57026;57027;57028;57029;57030;57031;57032;57033;57034;57035;57036;57037	22192;57013
0.609377	2.39289	-1.36264	0.891186	32.4	39.973	380	0	0.904549	0.0823143	0.132937	0.567246	57	Rv0062	Rv0062	1	10	10	10	>Rv0062 celA1 POSSIBLE CELLULASE CELA1 (ENDOGLUCANASE) (ENDO-1,4-BETA-GLUCANASE) (FI-CMCASE) (CARBOXYMETHYL CELLULASE) 65552:66694 forward MW:39974	10	10	10	9	9	1091;1302;2165;4569;5121;5122;6943;7017;7018;7235	True;True;True;True;True;True;True;True;True;True	1183;1402;2317;4930;5519;5520;7448;7449;7524;7525;7756;7757	5390;5391;5392;5393;5394;5395;5396;5397;5398;5399;5400;5401;5402;5403;5404;5405;5406;5407;5408;5409;5410;5411;5412;5413;5414;5415;5416;5417;6427;6428;6429;6430;6431;6432;6433;6434;6435;6436;10556;10557;10558;10559;10560;10561;10562;10563;10564;10565;10566;10567;10568;10569;10570;10571;10572;10573;10574;22594;25507;25508;25509;25510;25511;25512;25513;25514;34313;34314;34315;34316;34317;34318;34319…	8413;8414;8415;8416;8417;8418;8419;8420;8421;8422;8423;8424;8425;8426;8427;8428;8429;8430;8431;8432;8433;8434;8435;8436;8437;8438;8439;8440;8441;8442;8443;8444;8445;8446;8447;8448;8449;8450;8451;8452;8453;8454;8455;8456;8457;8458;8459;10224;10225;10226;10227;10228;10229;10230;10231;10232;10233;10234;10235;17448;17449;17450;17451;17452;17453;17454;17455;17456;17457;17458;17459;17460;17461;17462;17…	8447;10227;17469;37574;42461;42463;57124;57481;57504;59354	20;21		156;256
0.10017	0.982677	-1.12891	-0.12584	29.9	49.283	479	0	0.67404	0.593966	0.212452	0.521832	58	Rv0063	Rv0063	1	10	10	10	>Rv0063 Rv0063 POSSIBLE OXIDOREDUCTASE 66923:68362 forward MW:49283	10	10	10	9	10	636;991;2622;4850;4934;5659;6526;6578;6780;7066	True;True;True;True;True;True;True;True;True;True	682;683;1080;2801;5228;5317;6090;7007;7008;7060;7061;7274;7275;7573	3162;3163;3164;3165;3166;3167;3168;3169;3170;3171;3172;3173;3174;3175;3176;3177;3178;3179;3180;3181;3182;3183;3184;3185;3186;4905;4906;4907;4908;4909;4910;4911;4912;4913;4914;4915;4916;13282;13283;13284;13285;13286;13287;13288;13289;24177;24178;24179;24180;24181;24551;27880;27881;32311;32312;32313;32314;32315;32316;32317;32318;32319;32320;32321;32322;32323;32324;32325;32326;32327;32328;32329;3253…	4944;4945;4946;4947;4948;4949;4950;4951;4952;4953;4954;4955;4956;4957;4958;4959;4960;4961;4962;4963;4964;4965;4966;4967;4968;4969;4970;4971;4972;4973;4974;4975;4976;4977;4978;7692;7693;7694;7695;7696;7697;7698;7699;7700;7701;7702;7703;7704;7705;7706;7707;7708;7709;7710;7711;7712;7713;21525;21526;21527;21528;21529;21530;21531;21532;21533;21534;21535;21536;40035;40036;40037;40038;40039;40040;40041;…	4955;7700;21532;40042;40802;46126;53688;54085;55792;57802	22;23;24	21	90;150;473	60
-1.15708	0.472129	-0.66637	-0.309377	9.7	107.37	979	1.1463e-104	0.0909486	0.922652	0.458881	0.364262	59	Rv0064	Rv0064	1	11	11	11	>Rv0064 Rv0064 PROBABLE CONSERVED TRANSMEMBRANE PROTEIN 68620:71559 forward MW:107369	11	11	11	10	10	457;914;1800;2539;3120;5310;5460;6038;6039;7192;7211	True;True;True;True;True;True;True;True;True;True;True	487;993;1934;2714;3334;5717;5881;6489;6490;7710;7732	2388;2389;2390;4547;4548;4549;9070;9071;12501;12502;12503;12504;15405;15406;26326;26327;26328;27134;27135;29905;29906;29907;29908;29909;29910;29911;29912;35463;35558	3682;3683;7175;7176;7177;7178;7179;7180;7181;7182;7183;7184;14815;14816;14817;14818;14819;14820;20433;20434;20435;20436;24943;24944;24945;43715;43716;43717;43718;43719;44905;44906;44907;44908;49531;49532;49533;49534;49535;49536;49537;49538;49539;59010;59011;59182	3682;7184;14817;20433;24943;43716;44908;49531;49536;59011;59182
0.724738	2.02069	-1.68288	0.421479	22.7	82.549	745	7.842e-103	0.787887	0.155737	0.0638739	0.915716	60	Rv0066c	Rv0066c	1	15	15	15	>Rv0066c icd2 PROBABLE ISOCITRATE DEHYDROGENASE [NADP] ICD2 (OXALOSUCCINATE DECARBOXYLASE) (IDH) (NADP+-SPECIFIC ICDH) (IDP) 72274:74511 reverse MW:82551	15	15	15	14	10	281;935;1018;1114;2426;2712;2776;3185;3224;3746;3979;4228;4394;4542;5850	True;True;True;True;True;True;True;True;True;True;True;True;True;True;True	302;1015;1108;1206;2593;2897;2962;3403;3444;4005;4247;4509;4717;4903;6287	1609;1610;1611;4638;4639;4999;5492;5493;5494;12099;12100;13668;13669;13670;13671;13926;13927;13928;15691;15922;15923;15924;15925;18864;18865;19741;19742;19743;20936;21751;22467;28680	2486;2487;2488;7338;7339;7812;8588;8589;8590;19759;19760;22176;22177;22178;22179;22180;22181;22182;22577;22578;22579;22580;22581;22582;25448;26004;26005;26006;26007;31221;31222;32774;32775;32776;32777;32778;32779;34766;34767;36008;37295;47498	2486;7338;7812;8589;19760;22176;22580;25448;26006;31221;32775;34767;36008;37295;47498
NaN	0.947167	-1.59266	-0.556669	6	36.41	349	0.00037062	1	0.792505	0.0686743	0.167069	61	Rv0072	Rv0072	1	1	1	1	>Rv0072 Rv0072 PROBABLE GLUTAMINE-TRANSPORT TRANSMEMBRANE PROTEIN ABC TRANSPORTER 80624:81673 forward MW:36410	1	1	1	0	1	6136	TRUE	6599	30536;30537	50618;50619	50618
1.22064	1.35834	0.210015	1.45602	11.7	42.791	411	1.2351e-11	0.485033	0.513336	0.676597	0.316453	62	Rv0074	Rv0074	1	3	3	3	>Rv0074 Rv0074 CONSERVED HYPOTHETICAL PROTEIN 82748:83983 forward MW:42791	3	3	3	1	2	1224;3030;5046	True;True;True	1318;3242;5435	6041;15021;24971	9509;24316;41405	9509;24316;41405
1.4061	1.23172	-0.454882	0.831958	8.7	42.765	390	6.5451e-17	0.362469	0.593781	0.718936	0.701546	63	Rv0075	Rv0075	1	2	2	2	>Rv0075 Rv0075 PROBABLE AMINOTRANSFERASE 83996:85168 forward MW:42766	2	2	2	2	1	448;6192	True;True	477;6656	2361;2362;2363;2364;30739;30740	3646;3647;3648;3649;3650;3651;50912;50913	3648;50913
2.22014	2.00439	-0.396726	1.51672	29.9	21.612	197	7.0344e-89	0.0276418	0.205027	0.775475	0.288263	64	Rv0078A	Rv0078A	1	6	6	6	>Rv0078A Rv0078A HYPOTHETICAL PROTEIN 87208:87801 reverse MW:21612	6	6	6	4	5	481;613;614;1267;1334;4847	True;True;True;True;True;True	513;656;657;1362;1437;5225	2508;2509;2510;2511;3041;3042;3043;6232;6627;6628;6629;6630;6631;24170	3948;3949;3950;3951;3952;3953;3954;4756;4757;4758;9830;10594;10595;10596;10597;10598;40027	3954;4756;4757;9830;10595;40027
0.00331442	1.15685	0.368601	1.39736	12.5	24.617	224	2.2385e-10	0.602296	0.643904	0.555783	0.345354	65	Rv0088	Rv0088	1	2	2	2	>Rv0088 Rv0088 HYPOTHETICAL PROTEIN 96927:97601 forward MW:24617	2	2	2	1	2	1633;5599	True;True	1759;6030	8298;27655;27656	13392;45715;45716	13392;45716
1.93025	0.678418	0.462157	0.807602	3.5	56.589	540	6.3075e-07	0.130773	0.993805	0.489824	0.719525	66	Rv0099	Rv0099	1	2	2	2	>Rv0099 fadD10 POSSIBLE FATTY-ACID-CoA LIGASE FADD10 (FATTY-ACID-CoA SYNTHETASE) (FATTY-ACID-CoA SYNTHASE) 108156:109778 forward MW:56590	2	2	2	1	2	5012;5757	True;True	5397;6191	24812;24813;28341;28342;28343	41202;46939;46940;46941	41202;46939
2.41462	1.17036	1.66024	2.88444	59.4	7.5725	69	4.125e-23	0.0141373	0.63473	0.0394704	0.0107466	67	Rv0108c	Rv0108c	1	4	4	4	>Rv0108c Rv0108c HYPOTHETICAL PROTEIN 130895:131104 reverse MW:7572	4	4	4	3	3	5334;6071;6592;7170	True;True;True;True	5743;6524;7080;7685	26630;26631;30038;30039;32597;32598;32599;32600;35237;35238;35239;35240	44116;44117;49739;49740;54173;54174;54175;54176;58553;58554;58555;58556	44116;49739;54173;58554
NaN	1.31437	-0.495125	0.429	4	55.158	525	5.4993e-06	1	0.540615	0.680672	0.982064	68	Rv0119	Rv0119	1	1	1	1	>Rv0119 fadD7 PROBABLE FATTY-ACID-CoA LIGASE FADD7 (FATTY-ACID-CoA SYNTHETASE) (FATTY-ACID-CoA SYNTHASE) 144049:145626 forward MW:55159	1	1	1	0	1	2910	TRUE	3111	14572	23568;23569	23569
-1.75472	NaN	NaN	NaN	12.5	16.013	144	5.0603e-05	0.0425134	1	1	1	69	Rv0121c	Rv0121c	1	1	1	1	>Rv0121c Rv0121c CONSERVED HYPOTHETICAL PROTEIN 147908:148342 reverse MW:16013	1	1	1	1	0	5119	TRUE	5517	25505	42455	42455
0.806943	-0.0912598	-0.303561	-0.342397	14.8	13.675	122	4.3486e-07	0.82248	0.392117	0.868459	0.277386	70	Rv0122	Rv0122	1	1	1	1	>Rv0122 Rv0122 HYPOTHETICAL PROTEIN 148491:148859 forward MW:13675	1	1	1	1	1	2751	TRUE	2936	13776;13777;13778	22338;22339	22338
0.399445	0.00856608	0.732226	0.625458	29.5	13.623	122	5.552e-25	0.856009	0.457118	0.325357	0.858283	71	Rv0123	Rv0123	1	3	3	3	>Rv0123 Rv0123 HYPOTHETICAL PROTEIN 148856:149224 forward MW:13623	3	3	3	3	1	1767;3916;4784	True;True;True	1900;4180;5159	8946;19509;19510;19511;19512;19513;19514;23604	14634;32374;32375;32376;32377;32378;32379;32380;39201	14634;32374;39201
0.235482	1.21046	-0.415461	0.67229	23.9	34.926	355	2.1089e-188	0.776451	0.466843	0.641129	0.72273	72	Rv0125	Rv0125	1	4	4	4	>Rv0125 pepA PROBABLE SERINE PROTEASE PEPA (SERINE PROTEINASE) (MTB32A) 151148:152215 forward MW:34926	4	4	4	4	4	2201;5352;5811;5967	True;True;True;True	2355;2356;5762;6247;6414	11152;11153;11154;11155;11156;11157;11158;11159;11160;11161;11162;11163;11164;11165;11166;11167;26691;26692;26693;28540;28541;28542;28543;28544;28545;28546;29343;29344;29345;29346;29347;29348;29349;29350;29351;29352;29353;29354;29355;29356;29357;29358;29359;29360;29361;29362;29363;29364;29365	18335;18336;18337;18338;18339;18340;18341;18342;18343;18344;18345;18346;18347;18348;18349;18350;18351;18352;44209;44210;44211;44212;47241;47242;47243;47244;47245;47246;47247;47248;47249;47250;47251;47252;47253;47254;47255;47256;47257;47258;47259;48661;48662;48663;48664;48665;48666;48667;48668;48669;48670;48671;48672;48673;48674;48675;48676;48677;48678;48679;48680;48681;48682;48683;48684;48685;486…	18349;44209;47255;48696	25		156
1.72076	0.0617067	0.572017	0.736648	37.3	68.592	601	4.3672e-263	0.119536	0.721778	0.483363	0.675434	73	Rv0126	Rv0126	1	17	17	17	>Rv0126 treS TREHALOSE SYNTHASE TRES 152324:154129 forward MW:68593	17	17	17	17	11	299;1162;1378;1458;1598;2747;3102;3614;4406;4510;4541;4577;4925;4993;6511;6512;6792	True;True;True;True;True;True;True;True;True;True;True;True;True;True;True;True;True	320;1255;1487;1572;1573;1720;2932;3316;3855;3856;4734;4867;4902;4941;5308;5377;6991;6992;7287	1712;1713;1714;1715;1716;5753;5754;6825;6826;7294;7295;7296;7297;7298;7299;8132;8133;8134;8135;8136;8137;8138;13768;13769;13770;13771;13772;15340;15341;15342;15343;15344;15345;17707;17708;17709;17710;21866;22314;22315;22465;22466;22652;24523;24524;24707;32247;32248;32249;32250;32251;32252;33574;33575;33576;33577;33578;33579;33580	2681;2682;2683;2684;2685;2686;9042;9043;10889;10890;10891;11702;11703;11704;11705;11706;11707;13152;13153;13154;13155;13156;13157;13158;13159;13160;13161;22330;22331;22332;22333;22334;24832;24833;24834;24835;24836;24837;24838;24839;24840;24841;24842;24843;28897;28898;28899;28900;36238;36941;36942;37294;37646;40761;40762;41009;53550;53551;53552;53553;53554;53555;53556;53557;55862;55863;55864;55865…	2685;9043;10890;11706;13156;22333;24835;28900;36238;36942;37294;37646;40761;41009;53551;53557;55870	26;27		139;365
0.416732	-0.0356239	-0.18922	-0.283316	33.4	49.878	455	3.862e-122	0.919641	0.427626	0.984981	0.315022	74	Rv0127	Rv0127	1	12	12	12	>Rv0127 mak PROBABLE MALTOKINASE MAK 154232:155599 forward MW:49879	12	12	12	10	5	55;89;966;1348;1848;2908;3534;3898;5330;6236;6411;6730	True;True;True;True;True;True;True;True;True;True;True;True	63;97;1049;1453;1984;3109;3773;4161;5739;6701;6884;7223	278;279;280;281;407;4760;4761;4762;4763;4764;6684;9278;9279;14567;17353;17354;17355;19439;19440;26620;30939;31734;33356;33357	403;404;405;406;615;7495;7496;7497;7498;7499;10669;15206;15207;15208;15209;15210;23558;28312;28313;28314;28315;32265;32266;44095;51260;52680;55487;55488;55489;55490	405;615;7499;10669;15208;23558;28313;32266;44095;51260;52680;55489
0.747087	1.49887	-0.984331	0.41565	34.4	36.771	340	1.4138e-244	0.765742	0.330094	0.276314	0.920309	75	Rv0129c	Rv0129c	1	12	12	11	>Rv0129c fbpC SECRETED ANTIGEN 85-C FBPC (85C) (ANTIGEN 85 COMPLEX C) (AG58C) (MYCOLYL TRANSFERASE 85C) (FIBRONECTIN-BINDING PROTEIN C) 156578:157600 reverse MW:36771	12	12	11	12	11	195;1384;1725;2032;4031;4206;4534;5114;5934;5935;6657;6913	True;True;True;True;True;True;True;True;True;True;True;True	209;1493;1854;1855;2177;4303;4487;4892;4893;5511;5512;6381;6382;7149;7416	1090;1091;1092;1093;1094;1095;1096;1097;1098;1099;1100;1101;1102;1103;1104;1105;6856;8757;8758;8759;8760;8761;8762;8763;8764;8765;8766;8767;8768;8769;8770;8771;8772;8773;8774;8775;8776;8777;8778;9995;9996;9997;9998;9999;10000;10001;10002;10003;10004;10005;10006;10007;10008;10009;10010;10011;10012;10013;10014;10015;10016;10017;10018;10019;10020;10021;10022;10023;10024;10025;10026;10027;10028;10029…	1620;1621;1622;1623;1624;1625;1626;1627;1628;1629;1630;1631;1632;1633;1634;1635;1636;1637;1638;1639;1640;1641;1642;1643;1644;1645;1646;1647;1648;1649;1650;1651;1652;1653;10943;14311;14312;14313;14314;14315;14316;14317;14318;14319;14320;14321;14322;14323;14324;14325;14326;14327;14328;14329;14330;14331;14332;14333;14334;14335;14336;14337;14338;14339;14340;14341;14342;14343;14344;14345;14346;14347;1…	1651;10943;14327;16489;33060;34328;37191;42426;48215;48226;54805;56874	28;29		149;238
0.444561	0.483702	-0.918061	-0.738313	9.8	50.223	447	4.9207e-15	0.886469	0.83395	0.339826	0.102645	76	Rv0131c	Rv0131c	1	5	5	5	>Rv0131c fadE1 PROBABLE ACYL-CoA DEHYDROGENASE FADE1 158315:159658 reverse MW:50224	5	5	5	5	3	2943;3011;3175;3207;4694	True;True;True;True;True	3146;3222;3393;3426;5067	14703;14704;14960;14961;14962;14963;15641;15642;15821;15822;15823;23220;23221	23784;23785;23786;24224;24225;24226;24227;24228;24229;24230;24231;24232;24233;25312;25313;25796;25797;25798;25799;38547;38548	23785;24225;25313;25796;38548
1.90369	2.28884	-0.233668	2.04373	10.4	20.485	182	3.0235e-19	0.138701	0.124155	0.939509	0.113129	77	Rv0137c	Rv0137c	1	2	2	2	>Rv0137c msrA PROBABLE PEPTIDE METHIONINE SULFOXIDE REDUCTASE MSRA (PROTEIN-METHIONINE-S-OXIDE REDUCTASE) (PEPTIDE MET(O) REDUCTASE) 164712:165260 reverse MW:20484	2	2	2	2	1	5157;5244	True;True	5557;5650	25660;26049;26050;26051;26052	42714;43259;43260;43261;43262	42714;43261
0.596267	NaN	NaN	NaN	21.4	13.766	126	8.9999e-06	0.989868	1	1	1	78	Rv0140	Rv0140	1	2	2	2	>Rv0140 Rv0140 CONSERVED HYPOTHETICAL PROTEIN 166910:167290 forward MW:13766	2	2	2	2	0	243;4119	True;True	260;4398	1427;20392;20393	2197;33820;33821	2197;33821
0.977023	0.319082	0.604261	0.839073	31.6	15.49	136	1.497e-69	0.551701	0.962333	0.458601	0.602799	79	Rv0141c	Rv0141c	1	3	3	3	>Rv0141c Rv0141c HYPOTHETICAL PROTEIN 167271:167681 reverse MW:15490	3	3	3	3	3	1028;1174;5992	True;True;True	1119;1267;1268;6443	5047;5048;5049;5050;5051;5052;5053;5790;5791;5792;29738;29739;29740;29741;29742;29743;29744;29745	7875;7876;7877;7878;7879;7880;7881;7882;7883;9092;9093;9094;9095;9096;49213;49214;49215;49216;49217;49218;49219;49220;49221;49222;49223	7881;9095;49218
-0.0139313	1.25381	-1.67752	-0.095882	62.9	29.778	286	4.2064e-267	0.592062	0.444485	0.0647196	0.550519	81	Rv0148	Rv0148	1	11	11	11	>Rv0148 Rv0148 PROBABLE SHORT-CHAIN TYPE DEHYDROGENASE/REDUCTASE 174833:175693 forward MW:29778	11	11	11	6	11	875;1180;3351;4451;4475;5676;6186;6416;6561;6848;6892	True;True;True;True;True;True;True;True;True;True;True	950;1274;3579;4795;4824;6107;6650;6889;7043;7349;7395	4370;4371;4372;4373;4374;4375;4376;4377;4378;4379;4380;5835;16549;16550;16551;16552;22052;22125;27937;27938;27939;27940;30719;30720;31748;31749;31750;32453;32454;32455;32456;32457;33845;34077;34078	6919;6920;6921;6922;6923;6924;6925;6926;6927;6928;6929;6930;6931;6932;6933;6934;6935;6936;6937;6938;6939;6940;6941;9183;9184;9185;27041;27042;27043;27044;27045;27046;27047;27048;27049;27050;27051;27052;36502;36597;46211;46212;46213;46214;46215;46216;46217;46218;50876;50877;50878;50879;50880;50881;52696;53918;53919;53920;53921;53922;56284;56693;56694;56695;56696;56697;56698;56699	6928;9185;27041;36502;36597;46213;50878;52696;53921;56284;56694
0.479644	0.10771	1.08814	1.24744	4	33.278	322	0.00046366	0.910275	0.527268	0.17083	0.426589	82	Rv0149	Rv0149	1	1	1	1	>Rv0149 Rv0149 POSSIBLE QUINONE OXIDOREDUCTASE (NADPH:QUINONE OXIDOREDUCTASE) (ZETA-CRYSTALLIN) 175700:176668 forward MW:33278	1	1	1	1	1	77	TRUE	85	349;350;351;352	504;505;506;507	505
0.756596	-0.0729976	0.476641	-0.0497705	19.1	44.343	403	2.8143e-42	0.756376	0.604645	0.480003	0.596137	83	Rv0154c	Rv0154c	1	5	5	5	>Rv0154c fadE2 PROBABLE ACYL-CoA DEHYDROGENASE FADE2 181987:183198 reverse MW:44343	5	5	5	5	3	75;3249;6148;6168;6615	True;True;True;True;True	83;3470;6611;6631;7103	345;346;347;16033;16034;16035;16036;30575;30639;30640;32708;32709	498;499;500;501;502;26205;26206;26207;26208;26209;26210;50662;50748;50749;54402;54403	499;26208;50662;50749;54402
NaN	NaN	NaN	NaN	3	37.693	366	0.0016575	1	1	1	1	84	Rv0155	Rv0155	1	1	1	1	>Rv0155 pntAa PROBABLE NAD(P) TRANSHYDROGENASE (SUBUNIT ALPHA) PNTAA [FIRST PART; CATALYTIC PART] (PYRIDINE NUCLEOTIDE TRANSHYDROGENASE SUBUNIT ALPHA) (NICOTINAMIDE NUCLEOTIDE TRANSHYDROGENASE SUBUNIT ALPHA) 183622:184722 forward MW:37694	1	1	1	0	1	4619	TRUE	4984	22773;22774	37834;37835	37835
0.0319598	-0.0180643	0.146003	0.067501	3.4	48.858	475	3.1726e-08	0.619513	0.43921	0.728078	0.602384	85	Rv0157	Rv0157	1	2	2	2	>Rv0157 pntB PROBABLE NAD(P) TRANSHYDROGENASE (SUBUNIT BETA) PNTB [INTEGRAL MEMBRANE PROTEIN] (PYRIDINE NUCLEOTIDE TRANSHYDROGENASE SUBUNIT BETA) (NICOTINAMIDE NUCLEOTIDE TRANSHYDROGENASE SUBUNIT BETA) 185052:186479 forward MW:48859	2	2	2	2	1	5611;5622	True;True	6042;6053	27696;27747;27748;27749;27750;27751;27752	45783;45906;45907;45908;45909;45910;45911	45783;45907
-0.103643	-0.123269	0.783331	0.768417	54.8	4.7962	42	4.2803e-16	0.531014	0.563224	0.33471	0.652538	86	Rv0157A	Rv0157A	1	2	2	2	>Rv0157A Rv0157A HYPOTHETICAL PROTEIN (FRAGMENT) 186495:186623 reverse MW:4796	2	2	2	2	2	2667;7169	True;True	2851;7684	13483;13484;13485;13486;13487;13488;13489;13490;13491;13492;13493;13494;13495;13496;13497;13498;13499;13500;35228;35229;35230;35231;35232;35233;35234;35235;35236	21868;21869;21870;21871;21872;21873;21874;21875;21876;21877;21878;21879;21880;21881;21882;21883;21884;21885;21886;21887;21888;21889;21890;21891;21892;21893;21894;21895;21896;21897;21898;21899;21900;21901;21902;21903;21904;21905;21906;21907;21908;21909;21910;21911;21912;21913;58536;58537;58538;58539;58540;58541;58542;58543;58544;58545;58546;58547;58548;58549;58550;58551;58552	21872;58543
0.412185	0.253722	-0.669396	-0.240094	37.6	47.355	449	9.2262e-138	0.915996	0.639719	0.52525	0.344588	88	Rv0161	Rv0161	1	13	13	13	>Rv0161 Rv0161 POSSIBLE OXIDOREDUCTASE 190607:191956 forward MW:47356	13	13	13	11	7	1021;1368;2941;3096;3418;4398;4404;4405;4754;4755;5980;6004;6737	True;True;True;True;True;True;True;True;True;True;True;True;True	1111;1476;3144;3310;3653;4723;4724;4731;4732;4733;5129;5130;6429;6455;7230	5005;6801;14699;15318;15319;15320;16843;16844;16845;21820;21821;21822;21823;21863;21864;21865;23469;23470;23471;29708;29774;29775;33374;33375;33376	7821;10863;23780;24798;24799;24800;27551;27552;36181;36182;36183;36235;36236;36237;38935;38936;49182;49183;49184;49268;55509;55510;55511	7821;10863;23780;24798;27552;36183;36236;36237;38935;38936;49183;49268;55509	30;31;32		1;392;393
1.07396	-0.168385	0.172744	-0.0378138	17.2	16.607	151	5.5295e-10	0.595965	0.345957	0.706407	0.505283	89	Rv0163	Rv0163	1	3	3	3	>Rv0163 Rv0163 CONSERVED HYPOTHETICAL PROTEIN 193117:193572 forward MW:16607	3	3	3	3	1	92;5285;7072	True;True;True	100;5692;7580	410;411;26219;26220;26221;34790	618;619;43527;43528;43529;43530;43531;43532;43533;57857	619;43528;57857
1.33371	1.74768	0.0594937	1.5472	31.1	17.738	161	7.7857e-52	0.290812	0.235462	0.951229	0.221199	90	Rv0164	Rv0164	1	5	5	5	>Rv0164 TB18.5 CONSERVED HYPOTHETICAL PROTEIN TB18.5 193626:194111 forward MW:17738	5	5	5	5	5	2241;4388;4899;7026;7195	True;True;True;True;True	2396;4708;4709;5281;7533;7713	11322;11323;21715;21716;21717;21718;21719;21720;21721;24420;24421;34577;34578;34579;34580;34581;34582;34583;34584;34585;34586;34587;34588;35466;35467	18553;18554;18555;35951;35952;35953;35954;35955;35956;35957;35958;35959;35960;35961;35962;35963;35964;35965;40584;57526;57527;57528;57529;57530;57531;57532;57533;57534;57535;57536;57537;57538;57539;57540;57541;57542;59014;59015;59016	18554;35965;40584;57530;59014	33		138
-1.27094	1.72161	-1.70411	-0.201908	10.6	47.786	454	4.5104e-19	0.07101	0.244367	0.0606152	0.452605	91	Rv0169	Rv0169	1	5	5	5	>Rv0169 mce1A MCE-FAMILY PROTEIN MCE1A 198534:199898 forward MW:47786	5	5	5	4	5	2045;2367;4566;6282;7142	True;True;True;True;True	2190;2527;4927;6748;7657	10075;10076;10077;10078;10079;10080;10081;10082;10083;10084;10085;10086;11833;22587;22588;31120;31121;35136;35137;35138;35139;35140	16613;16614;16615;16616;16617;16618;16619;16620;16621;16622;16623;16624;16625;16626;16627;16628;16629;16630;16631;16632;16633;16634;16635;19341;37566;37567;51557;51558;51559;58391;58392;58393;58394;58395;58396;58397	16614;19341;37566;51559;58396
-1.15072	1.09163	-1.61511	-0.13125	15.3	37.727	346	2.8123e-30	0.130895	0.688941	0.0644029	0.426587	92	Rv0170	Rv0170	1	4	4	4	>Rv0170 mce1B MCE-FAMILY PROTEIN MCE1B 199895:200935 forward MW:37727	4	4	4	3	4	1314;2218;6005;6309	True;True;True;True	1414;2373;6456;6776	6482;11226;11227;29776;29777;31254;31255;31256	10287;18439;18440;49269;49270;49271;51836;51837;51838;51839	10287;18439;49269;51838
-1.26413	1.68636	-1.68696	-0.0675154	17.9	56.498	530	6.0515e-148	0.0720918	0.256779	0.0632364	0.578379	93	Rv0172	Rv0172	1	8	8	8	>Rv0172 mce1D MCE-FAMILY PROTEIN MCE1D 202476:204068 forward MW:56498	8	8	8	5	8	1362;1379;1631;2366;2540;4614;5976;5977	True;True;True;True;True;True;True;True	1470;1488;1757;2526;2715;4979;6425;6426	6780;6781;6827;6828;6829;6830;8293;8294;8295;11830;11831;11832;12505;12506;12507;12508;12509;12510;12511;12512;12513;12514;22760;22761;22762;29699;29700	10832;10833;10892;10893;10894;10895;10896;10897;13385;13386;13387;13388;13389;19335;19336;19337;19338;19339;19340;20437;20438;20439;20440;20441;20442;20443;20444;20445;20446;20447;20448;20449;20450;20451;20452;20453;20454;20455;20456;20457;20458;20459;20460;20461;20462;20463;20464;20465;20466;20467;20468;20469;20470;20471;20472;20473;37811;37812;37813;49173;49174	10832;10893;13389;19338;20441;37813;49173;49174
-0.136521	NaN	NaN	NaN	10.8	42.239	390	1.3048e-09	0.521524	1	1	1	94	Rv0173;Rv0593	Rv0173	2	4;1	4;1	4;1	>Rv0173 lprK POSSIBLE MCE-FAMILY LIPOPROTEIN LPRK (MCE-FAMILY LIPOPROTEIN MCE1E) 204065:205237 forward MW:42240	4	4	4	3	1	1152;3465;6541;7238	True;True;True;True	1245;3701;7023;7760	5709;17052;32377;32378;35683	8969;27825;53809;53810;59380	8969;27825;53809;59380
-0.614249	2.25181	-1.8847	0.251204	23.9	54.005	515	1.2037e-109	0.253386	0.105893	0.0380877	0.926275	95	Rv0174	Rv0174	1	10	10	10	>Rv0174 mce1F MCE-FAMILY PROTEIN MCE1F 205231:206778 forward MW:54005	10	10	10	9	9	2399;2646;3691;4058;4610;5494;6738;6762;7016;7073	True;True;True;True;True;True;True;True;True;True	2565;2828;3948;4331;4975;5919;7231;7255;7256;7523;7581	11989;11990;11991;11992;13373;13374;13375;13376;13377;13378;18613;20050;20051;20052;20053;20054;20055;20056;20057;22753;22754;22755;27252;33377;33378;33454;33455;33456;33457;34525;34526;34527;34528;34529;34530;34531;34532;34533;34534;34535;34536;34537;34538;34539;34791;34792	19592;19593;19594;19595;19596;21697;21698;21699;21700;21701;21702;30686;33261;33262;33263;33264;33265;33266;33267;33268;33269;33270;33271;37800;37801;37802;37803;37804;45108;55512;55513;55514;55515;55682;55683;55684;55685;55686;55687;55688;57449;57450;57451;57452;57453;57454;57455;57456;57457;57458;57459;57460;57461;57462;57463;57464;57465;57466;57467;57468;57469;57470;57471;57472;57473;57474;574…	19596;21700;30686;33271;37804;45108;55513;55683;57477;57858	34		82
-0.632338	2.00306	-0.480176	1.45796	14.1	22.324	213	3.0716e-16	0.286371	0.205479	0.694796	0.315523	96	Rv0175	Rv0175	1	2	2	2	>Rv0175 Rv0175 PROBABLE CONSERVED MCE ASSOCIATED MEMBRANE PROTEIN 206814:207455 forward MW:22324	2	2	2	2	1	1092;1541	True;True	1184;1660	5418;7841;7842;7843	8460;8461;8462;12647;12648;12649;12650;12651	8461;12649
-0.440635	1.15242	-0.899453	0.3744	4	35.405	322	2.3311e-06	0.367191	0.646926	0.35205	0.922112	97	Rv0176	Rv0176	1	1	1	1	>Rv0176 Rv0176 PROBABLE CONSERVED MCE ASSOCIATED TRANSMEMBRANE PROTEIN 207452:208420 forward MW:35405	1	1	1	1	1	7214	TRUE	7735	35563;35564	59190;59191;59192	59191
NaN	1.32717	-0.00145786	1.43638	4.9	39.16	369	7.6844e-11	1	0.532604	0.851076	0.32595	98	Rv0179c	Rv0179c	1	2	2	2	>Rv0179c lprO POSSIBLE LIPOPROTEIN LPRO 209703:210812 reverse MW:39160	2	2	2	0	2	578;4936	True;True	619;5319	2929;24554;24555	4613;40805;40806	4613;40805
NaN	-1.66903	1.46226	-0.000115405	4	47.593	452	9.8501e-05	1	0.00856634	0.0758456	0.539073	99	Rv0180c	Rv0180c	1	2	2	2	>Rv0180c Rv0180c PROBABLE CONSERVED TRANSMEMBRANE PROTEIN 210892:212250 reverse MW:47593	2	2	2	2	1	4720;6842	True;True	5094;7342	23315;33815;33816;33817	38690;56234;56235;56236	38690;56235
1.09207	NaN	NaN	NaN	10	73.519	691	4.0832e-71	0.58166	1	1	1	100	Rv0186	Rv0186	1	5	5	5	>Rv0186 bglS PROBABLE BETA-GLUCOSIDASE BGLS (GENTIOBIASE) (CELLOBIASE) (BETA-D-GLUCOSIDE GLUCOHYDROLASE) 216269:218344 forward MW:73521	5	5	5	5	0	158;2455;3742;4623;5342	True;True;True;True;True	167;2622;4001;4990;5751	671;12217;18846;18847;22904;22905;22906;26661	1031;19967;31181;31182;31183;31184;38018;38019;38020;38021;44163	1031;19967;31183;38021;44163
-1.54343	1.49826	-1.69152	-0.386412	90.6	5.7186	53	3.1867e-68	0.0374686	0.330354	0.0625305	0.308092	101	Rv0186A	Rv0186A	1	4	4	4	>Rv0186A mymT METALLOTHIONEIN, MYMT 218390:218551 reverse MW:5718	4	4	4	4	4	1024;3237;4474;6688	True;True;True;True	1115;3458;4823;7181	5028;5029;5030;5031;5032;5033;5034;5035;5036;5037;5038;5039;5040;15969;15970;15971;15972;15973;15974;15975;22123;22124;33136;33137;33138;33139;33140;33141;33142;33143;33144;33145;33146;33147;33148;33149;33150;33151;33152;33153	7848;7849;7850;7851;7852;7853;7854;7855;7856;7857;7858;7859;7860;7861;7862;7863;7864;7865;7866;7867;7868;26069;26070;26071;26072;26073;26074;26075;26076;26077;26078;26079;36595;36596;55116;55117;55118;55119;55120;55121;55122;55123;55124;55125;55126;55127;55128;55129;55130;55131;55132;55133;55134;55135;55136;55137;55138;55139;55140	7848;26077;36596;55128
0.774334	-0.133432	1.38924	1.10883	32.9	59.351	575	1.0912e-122	0.739003	0.555019	0.0852559	0.4306	102	Rv0189c	Rv0189c	1	17	17	17	>Rv0189c ilvD PROBABLE DIHYDROXY-ACID DEHYDRATASE ILVD (DAD) 219996:221723 reverse MW:59352	17	17	17	16	13	213;450;903;1417;1429;1724;2882;3124;3368;4887;5151;5365;5437;5533;5671;6463;7241	True;True;True;True;True;True;True;True;True;True;True;True;True;True;True;True;True	228;479;981;982;1529;1542;1853;3076;3077;3078;3338;3599;5268;5550;5776;5852;5853;5961;6102;6939;7763	1168;2369;2370;2371;4500;4501;4502;4503;4504;7158;7159;7160;7161;7162;7163;7164;7194;7195;7196;7197;8749;8750;8751;8752;8753;8754;8755;8756;14401;14402;14403;14404;14405;15420;15421;15422;15423;15424;16671;24383;24384;25624;26728;26729;26730;27044;27045;27046;27047;27048;27049;27397;27398;27399;27400;27401;27402;27922;27923;27924;27925;27926;27927;27928;32015;35688;35689;35690	1757;3655;3656;3657;7107;7108;7109;7110;7111;7112;7113;7114;7115;7116;7117;7118;7119;7120;11511;11512;11513;11514;11515;11516;11517;11518;11560;11561;11562;11563;11564;14302;14303;14304;14305;14306;14307;14308;14309;14310;23275;23276;23277;23278;23279;24974;24975;24976;24977;24978;24979;24980;24981;27299;40532;40533;42670;44264;44265;44266;44776;44777;44778;44779;44780;44781;44782;44783;45328;453…	1757;3655;7119;11515;11563;14309;23277;24977;27299;40532;42670;44266;44778;45337;46196;53143;59386	35;36		42;347
-1.05568	0.67918	-1.18249	-0.624288	1.7	73.881	663	0.0020332	0.152977	0.993227	0.195671	0.140232	103	Rv0198c	Rv0198c	1	1	1	1	>Rv0198c zmp1 PROBABLE ZINC METALLOPROTEASE ZMP1 234516:236507 reverse MW:73882	1	1	1	1	1	6933	TRUE	7437	34288;34289	57088;57089;57090;57091	57091
0.738811	2.30929	-1.58403	0.595122	69.9	13.901	136	0	0.773921	0.0957107	0.0810056	0.780853	104	Rv0203	Rv0203	1	6	6	6	>Rv0203 Rv0203 POSSIBLE EXPORTED PROTEIN 241514:241924 forward MW:13901	6	6	6	6	5	420;1023;4280;5480;6074;6216	True;True;True;True;True;True	447;1113;1114;4566;5902;6527;6680	2246;2247;2248;2249;2250;2251;2252;2253;2254;5009;5010;5011;5012;5013;5014;5015;5016;5017;5018;5019;5020;5021;5022;5023;5024;5025;5026;5027;21188;21189;21190;21191;21192;27188;27189;27190;27191;30084;30085;30835;30836;30837;30838;30839;30840;30841;30842;30843;30844;30845;30846;30847;30848;30849;30850;30851;30852;30853;30854;30855;30856;30857;30858;30859;30860;30861;30862;30863;30864	3471;3472;3473;3474;3475;3476;3477;3478;3479;3480;3481;3482;3483;3484;7825;7826;7827;7828;7829;7830;7831;7832;7833;7834;7835;7836;7837;7838;7839;7840;7841;7842;7843;7844;7845;7846;7847;35228;35229;44973;44974;44975;44976;44977;49898;49899;49900;51059;51060;51061;51062;51063;51064;51065;51066;51067;51068;51069;51070;51071;51072;51073;51074;51075;51076;51077;51078;51079;51080;51081;51082;51083;5108…	3481;7825;35229;44977;49898;51066	37		128
0.493647	0.591766	-0.000404044	0.641546	3.1	100.87	944	6.4276e-30	0.9198	0.929722	0.850181	0.845779	105	Rv0206c	Rv0206c	1	3	3	3	>Rv0206c mmpL3 POSSIBLE CONSERVED TRANSMEMBRANE TRANSPORT PROTEIN MMPL3 244484:247318 reverse MW:100873	3	3	3	2	3	656;2350;6062	True;True;True	710;2510;6515	3262;3263;11761;11762;11763;30015	5075;5076;19205;19206;19207;49709	5076;19207;49709
-0.0411202	1.80274	-2.12564	-0.31276	9.1	28.547	263	9.3569e-08	0.576025	0.282017	0.0122523	0.295865	106	Rv0208c	Rv0208c	1	2	2	2	>Rv0208c Rv0208c HYPOTHETICAL METHLYTRANSFERASE (METHYLASE) 248115:248906 reverse MW:28547	2	2	2	1	2	2412;3593	True;True	2579;3832	12053;12054;17636	19689;19690;19691;28790	19689;28790
1.02758	1.10616	0.345623	1.30492	31.2	67.252	606	1.4357e-149	0.508887	0.523117	0.675717	0.325691	107	Rv0211	Rv0211	1	18	18	18	>Rv0211 pckA PROBABLE IRON-REGULATED PHOSPHOENOLPYRUVATE CARBOXYKINASE [GTP] PCKA (PHOSPHOENOLPYRUVATE CARBOXYLASE) (PEPCK)(PEP CARBOXYKINASE) 251782:253602 forward MW:67253	18	18	18	15	16	534;995;1111;1388;1717;1794;2062;2523;2524;3091;3604;4351;4677;5930;6047;6351;6806;7168	True;True;True;True;True;True;True;True;True;True;True;True;True;True;True;True;True;True	573;1084;1203;1497;1846;1928;2208;2697;2698;3305;3845;4660;4661;5047;6377;6499;6821;7301;7683	2750;2751;2752;4924;4925;4926;5484;5485;5486;5487;5488;5489;6869;6870;8680;9056;10167;10168;10169;10170;12463;12464;12465;15296;15297;15298;15299;15300;15301;15302;15303;15304;15305;17668;17669;21559;21560;21561;21562;21563;21564;21565;23134;23135;23136;23137;23138;23139;29139;29140;29933;29934;29935;31453;33644;33645;33646;33647;33648;33649;33650;35224;35225;35226;35227	4334;4335;4336;4337;7721;7722;7723;8567;8568;8569;8570;8571;8572;8573;8574;8575;8576;8577;8578;8579;8580;8581;8582;8583;8584;8585;10961;10962;10963;14085;14798;16789;16790;16791;16792;16793;16794;16795;16796;16797;16798;16799;20371;20372;20373;20374;20375;20376;24769;24770;24771;24772;24773;24774;24775;24776;24777;24778;24779;24780;28837;28838;28839;28840;35751;35752;35753;35754;35755;35756;35757…	4336;7721;8577;10962;14085;14798;16795;20374;20376;24780;28837;35757;38429;48204;49572;52184;55998;58534	38		170
0.725436	-0.400647	-0.00686915	-0.471349	35.3	35.756	337	1.2106e-99	0.787192	0.362337	0.984841	0.253171	108	Rv0216	Rv0216	1	12	12	12	>Rv0216 Rv0216 DOUBLE HOTDOG HYDRATASE 258913:259926 forward MW:35756	12	12	12	12	5	673;714;2017;2080;3280;4114;4196;4477;5101;5469;5753;6386	True;True;True;True;True;True;True;True;True;True;True;True	730;772;2162;2227;3503;4393;4477;4826;5493;5890;6187;6857	3354;3506;9931;9932;10220;10221;16166;16167;20374;20375;20376;20377;20378;20379;20670;20671;20672;20673;22129;25335;25336;27153;27154;27155;27156;27157;27158;28334;31627;31628	5231;5470;16285;16286;16878;16879;26432;26433;33788;33789;33790;33791;33792;33793;33794;33795;33796;33797;33798;33799;33800;33801;33802;33803;34264;34265;34266;34267;34268;36602;42173;42174;42175;44931;44932;44933;44934;44935;44936;44937;44938;46930;52509;52510;52511;52512;52513;52514;52515;52516;52517	5231;5470;16286;16879;26432;33794;34264;36602;42173;44932;46930;52511
1.94422	1.26455	0.00100953	1.1111	64.9	27.28	262	2.8536e-248	0.0649479	0.439042	0.99172	0.429282	109	Rv0222;REV__Rv0182c	Rv0222	2	15;1	15;1	15;1	>Rv0222 echA1 PROBABLE ENOYL-CoA HYDRATASE ECHA1 (ENOYL HYDRASE) (UNSATURATED ACYL-CoA HYDRATASE) (CROTONASE) 265507:266295 forward MW:27280	15	15	15	14	8	418;1347;1582;2296;2441;2493;3563;3632;3730;3767;3909;4525;5036;5080;5549	True;True;True;True;True;True;True;True;True;True;True;True;True;True;True	445;1452;1703;2452;2608;2663;3802;3876;3989;4028;4172;4883;5424;5470;5977	2241;2242;6672;6673;6674;6675;6676;6677;6678;6679;6680;6681;6682;6683;8038;8039;11524;11525;12156;12157;12386;12387;12388;17548;17549;17550;17551;17552;17809;17810;17811;17812;18779;18934;19490;19491;22362;22363;22364;24936;24937;24938;24939;25144;27457;27458	3466;3467;10652;10653;10654;10655;10656;10657;10658;10659;10660;10661;10662;10663;10664;10665;10666;10667;10668;12953;12954;12955;18864;18865;19859;19860;20269;20270;20271;28639;28640;28641;28642;28643;29052;29053;29054;29055;29056;29057;29058;29059;29060;29061;29062;31039;31331;32343;32344;32345;37015;37016;37017;41361;41362;41363;41364;41640;45430;45431	3466;10659;12953;18864;19859;20269;28639;29057;31039;31331;32343;37017;41362;41640;45430
1.84109	NaN	NaN	NaN	3.5	51.157	487	0.00017973	0.158855	1	1	1	110	Rv0223c	Rv0223c	1	2	2	2	>Rv0223c Rv0223c PROBABLE ALDEHYDE DEHYDROGENASE 266301:267764 reverse MW:51157	2	2	2	2	0	3259;5610	True;True	3480;6041	16075;27694;27695	26258;45781;45782	26258;45781
0.175557	1.09379	-0.5884	0.363564	6.9	45.527	421	6.8135e-07	0.708836	0.687435	0.595216	0.910256	111	Rv0227c	Rv0227c	1	2	2	2	>Rv0227c Rv0227c PROBABLE CONSERVED MEMBRANE PROTEIN 271574:272839 reverse MW:45528	2	2	2	2	1	5031;7199	True;True	5419;7718	24880;24881;24882;24883;35478;35479	41282;41283;41284;41285;59033;59034	41282;59033
0.390778	0.175974	0.00317045	0.0426443	18.6	25.183	226	8.4515e-25	0.898862	0.826681	0.993606	0.692363	112	Rv0229c	Rv0229c	1	5	5	5	>Rv0229c Rv0229c POSSIBLE CONSERVED MEMBRANE PROTEIN WITH PIN DOMAIN 274306:274986 reverse MW:25184	5	5	5	4	4	896;4987;5478;5971;7146	True;True;True;True;True	973;5371;5899;6419;7661	4472;4473;4474;4475;24687;27176;29683;29684;35162;35163;35164;35165;35166;35167;35168	7070;7071;7072;7073;40980;44962;49146;49147;58428;58429;58430;58431;58432;58433;58434;58435;58436;58437	7070;40980;44962;49146;58431
0.777704	-0.498047	1.19251	0.666757	25.2	35.853	326	1.5828e-79	0.735717	0.304042	0.140101	0.726849	113	Rv0230c	Rv0230c	1	8	8	8	>Rv0230c php PROBABLE PHOSPHOTRIESTERASE PHP (PARATHION HYDROLASE) (PTE) (ARYLDIALKYLPHOSPHATASE) (PARAOXONASE) (A-ESTERASE) (ARYLTRIPHOSPHATASE) (PARAOXON HYDROLASE) 274983:275963 reverse MW:35854	8	8	8	8	6	999;1219;2005;3241;4812;4813;5182;6595	True;True;True;True;True;True;True;True	1088;1313;2149;3462;5188;5189;5584;7083	4939;4940;6006;6007;6008;6009;6010;6011;6012;6013;6014;6015;6016;9898;9899;9900;9901;9902;9903;16012;16013;16014;16015;16016;16017;16018;16019;24038;24039;24040;24041;24042;24043;24044;24045;24046;24047;25748;32634	7739;7740;9446;9447;9448;9449;9450;9451;9452;9453;9454;9455;9456;9457;9458;9459;9460;9461;9462;9463;9464;16229;16230;16231;16232;16233;16234;16235;16236;16237;16238;16239;16240;16241;16242;16243;26170;26171;26172;26173;26174;26175;26176;26177;26178;26179;26180;26181;26182;26183;26184;26185;26186;26187;39789;39790;39791;39792;39793;39794;39795;39796;39797;39798;42849;42850;54260	7740;9453;16230;26180;39791;39795;42850;54260	39		310
-0.347179	0.41398	-0.420781	-0.102651	29.8	63.494	568	2.3108e-126	0.382976	0.962167	0.636967	0.54397	114	Rv0231	Rv0231	1	14	14	14	>Rv0231 fadE4 PROBABLE ACYL-CoA DEHYDROGENASE FADE4 276058:277764 forward MW:63495	14	14	14	11	11	1129;1370;1464;1658;2065;2192;2993;3247;4496;4706;5131;6539;7038;7149	True;True;True;True;True;True;True;True;True;True;True;True;True;True	1221;1478;1580;1784;2211;2346;3203;3468;4851;5079;5529;7021;7545;7664	5600;5601;6803;6804;6805;7389;7390;7391;7392;7393;7394;7395;8407;8408;8409;8410;10175;11129;11130;11131;11132;14911;16029;22247;23258;25538;25539;25540;32373;32374;34621;34622;35174;35175;35176	8776;8777;10865;10866;10867;11931;11932;11933;11934;11935;11936;11937;11938;11939;11940;11941;13578;13579;13580;13581;16805;18300;18301;18302;18303;18304;18305;18306;18307;18308;24155;26201;36834;38598;42511;42512;42513;42514;53800;53801;53802;53803;53804;53805;57589;57590;57591;58452;58453;58454;58455;58456;58457	8776;10866;11941;13578;16805;18302;24155;26201;36834;38598;42512;53805;57591;58456
0.908352	0.554019	1.04376	1.4621	32.2	35.656	314	1.0633e-60	0.612552	0.89608	0.186365	0.254758	115	Rv0233	Rv0233	1	10	10	10	>Rv0233 nrdB PROBABLE RIBONUCLEOSIDE-DIPHOSPHATE REDUCTASE (BETA CHAIN) NRDB (RIBONUCLEOTIDE REDUCTASE SMALL CHAIN) 278585:279529 forward MW:35656	10	10	10	10	7	556;1099;2003;2173;2873;3243;3857;4407;5368;7123	True;True;True;True;True;True;True;True;True;True	596;1191;2147;2326;3067;3464;4119;4735;4736;5779;7637	2824;2825;2826;5438;5439;5440;9890;10591;10592;14349;16021;19300;19301;21867;21868;21869;21870;21871;21872;26734;26735;35006;35007	4440;4441;4442;4443;4444;4445;8492;8493;8494;16217;17503;17504;23196;26189;26190;31983;36239;36240;36241;36242;36243;36244;44270;44271;44272;58195;58196;58197;58198	4443;8493;16217;17504;23196;26189;31983;36243;44272;58197	40		231
1.08059	1.35871	-0.723682	0.580435	25.8	54.299	511	0	0.465938	0.392978	0.421739	0.792067	116	Rv0234c	Rv0234c	1	10	10	10	>Rv0234c gabD1 PROBABLE SUCCINATE-SEMIALDEHYDE DEHYDROGENASE [NADP+] DEPENDENT (SSDH) GABD1 279605:281140 reverse MW:54299	10	10	10	8	10	1567;1698;1872;2745;4931;5772;6375;6376;6669;7266	True;True;True;True;True;True;True;True;True;True	1687;1827;2008;2009;2930;5314;6207;6845;6846;7161;7790	7965;7966;7967;7968;8600;8601;8602;9389;9390;9391;9392;9393;9394;9395;9396;13765;13766;24548;28398;28399;28400;28401;28402;28403;31585;31586;31587;31588;31589;31590;33080;33081;33082;35782;35783;35784;35785;35786;35787;35788	12823;12824;12825;12826;13888;13889;13890;15384;15385;15386;15387;15388;15389;15390;15391;15392;15393;15394;15395;22326;22327;22328;40798;47025;47026;47027;47028;47029;47030;47031;52416;52417;52418;52419;52420;52421;52422;52423;52424;52425;52426;52427;52428;52429;55034;55035;55036;59531;59532;59533;59534;59535;59536;59537;59538	12826;13888;15394;22328;40798;47030;52417;52429;55034;59532	41		203
-0.148593	0.845158	-0.740167	0.00504059	24	39.518	388	6.5497e-83	0.501675	0.677661	0.411391	0.652492	117	Rv0237	Rv0237	1	8	8	8	>Rv0237 lpqI PROBABLE CONSERVED LIPOPROTEIN LPQI 287186:288352 forward MW:39519	8	8	8	6	8	149;1059;1836;2009;2768;5275;5332;5428	True;True;True;True;True;True;True;True	158;1151;1972;2154;2954;5681;5741;5842	642;5186;5187;5188;5189;5190;9240;9241;9242;9912;9913;9914;13872;26158;26159;26160;26161;26162;26163;26625;26626;26627;26628;27009;27010	984;8091;8092;8093;8094;8095;8096;8097;8098;8099;8100;8101;8102;8103;8104;15140;15141;15142;15143;15144;16259;16260;16261;16262;16263;16264;16265;22495;22496;43445;43446;43447;43448;43449;43450;43451;43452;43453;44108;44109;44110;44111;44112;44113;44114;44716;44717;44718;44719;44720;44721	984;8104;15144;16261;22496;43445;44114;44721
1.55006	NaN	NaN	NaN	15.7	22.496	204	2.3541e-23	0.282118	1	1	1	118	Rv0238	Rv0238	1	3	3	3	>Rv0238 Rv0238 POSSIBLE TRANSCRIPTIONAL REGULATORY PROTEIN (PROBABLY TETR-FAMILY) 288428:289042 forward MW:22497	3	3	3	3	0	1542;1755;5556	True;True;True	1661;1888;5984	7844;8894;27471	12652;14563;45443	12652;14563;45443
0.554048	2.33825	-0.456365	1.61254	58.4	46.798	454	0	0.961408	0.0908851	0.609433	0.197674	119	Rv0242c	Rv0242c	1	24	24	24	>Rv0242c fabG4 PROBABLE 3-OXOACYL-[ACYL-CARRIER PROTEIN] REDUCTASE FABG4 (3-KETOACYL-ACYL CARRIER PROTEIN REDUCTASE) 290665:292029 reverse MW:46798	24	24	24	19	22	193;343;376;477;1144;1446;2047;2233;2436;2443;2572;3449;3864;3865;3923;4832;5028;5154;6197;6239;6487;6488;6803;6858	True;True;True;True;True;True;True;True;True;True;True;True;True;True;True;True;True;True;True;True;True;True;True;True	207;364;398;399;509;1236;1559;2192;2388;2603;2610;2748;3684;4126;4127;4187;5208;5416;5554;6661;6704;6966;6967;7298;7360	1086;1087;1088;1912;1913;1914;1915;1916;1917;1918;1919;2059;2060;2061;2062;2063;2064;2065;2066;2067;2068;2069;2070;2071;2072;2073;2074;2075;2076;2501;2502;5668;5669;5670;5671;7256;7257;7258;7259;7260;7261;10088;10089;10090;11280;11281;11282;11283;11284;11285;11286;11287;11288;11289;11290;11291;11292;12135;12136;12137;12138;12139;12140;12141;12142;12143;12144;12171;12172;12173;12174;12175;12176;12…	1615;1616;1617;1618;2981;2982;2983;2984;2985;2986;2987;2988;2989;2990;2991;2992;2993;2994;3210;3211;3212;3213;3214;3215;3216;3217;3218;3219;3220;3221;3222;3223;3224;3225;3226;3227;3228;3229;3230;3231;3232;3233;3234;3235;3236;3237;3238;3239;3240;3241;3242;3243;3244;3245;3246;3940;3941;3942;8898;8899;8900;8901;8902;8903;8904;11650;11651;11652;11653;11654;11655;11656;11657;11658;11659;16637;16638;16…	1615;2984;3225;3942;8901;11657;16644;18509;19832;19894;20622;27725;32022;32023;32433;39964;41273;42707;50940;51263;53376;53403;55951;56325	42		367
2.04362	3.02421	-0.0835692	2.80389	35	46.075	440	1.2135e-291	0.0483675	0.0228131	0.918016	0.0134786	120	Rv0243	Rv0243	1	14	14	14	>Rv0243 fadA2 PROBABLE ACETYL-CoA ACYLTRANSFERASE FADA2 (3-KETOACYL-CoA THIOLASE) (BETA-KETOTHIOLASE) 292171:293493 forward MW:46075	14	14	14	13	14	1102;1128;1990;3059;3140;3329;3457;3703;4104;4629;5185;5803;6231;6232	True;True;True;True;True;True;True;True;True;True;True;True;True;True	1194;1220;2134;3272;3356;3555;3692;3960;4381;4996;5587;6239;6696;6697	5448;5449;5450;5451;5452;5453;5597;5598;5599;9843;15127;15128;15129;15130;15131;15132;15133;15134;15511;15512;15513;15514;15515;16452;16453;16454;16455;16456;16457;17032;17033;17034;18659;18660;18661;18662;18663;20302;20303;20304;20305;20306;20307;20308;20309;20310;20311;20312;20313;20314;22931;22932;22933;25752;25753;25754;25755;28508;28509;28510;28511;30925;30926;30927;30928;30929;30930	8506;8507;8508;8509;8510;8511;8772;8773;8774;8775;16138;24501;24502;24503;24504;24505;24506;24507;24508;24509;25114;25115;25116;25117;25118;25119;25120;25121;26877;26878;26879;26880;26881;26882;26883;26884;26885;26886;26887;26888;26889;26890;26891;27801;27802;27803;27804;30754;30755;30756;30757;30758;33691;33692;33693;33694;33695;33696;33697;33698;33699;33700;33701;33702;33703;33704;33705;33706;3…	8509;8772;16138;24502;25121;26877;27801;30757;33698;38063;42855;47182;51238;51246
0.101381	0.530218	-0.0650684	0.402395	4.3	66.013	611	9.4622e-14	0.662098	0.874959	0.905472	0.952818	121	Rv0244c	Rv0244c	1	2	2	2	>Rv0244c fadE5 PROBABLE ACYL-CoA DEHYDROGENASE FADE5 293798:295633 reverse MW:66014	2	2	2	2	1	509;4559	True;True	541;4920	2618;2619;2620;2621;22527;22528	4128;4129;4130;4131;4132;4133;4134;37433;37434;37435	4132;37434
1.49738	-0.542902	1.75894	1.08624	33	70.68	646	2.5672e-250	0.20482	0.279416	0.0290766	0.443828	122	Rv0248c	Rv0248c	1	22	22	21	>Rv0248c Rv0248c PROBABLE SUCCINATE DEHYDROGENASE [IRON-SULFUR SUBUNIT] (SUCCINIC DEHYDROGENASE) 298863:300803 reverse MW:70681	22	22	21	22	10	364;915;1316;2059;2064;2460;2461;2997;3318;3567;3969;4293;4553;4631;4971;5801;5833;6341;6770;6840;7273;7274	True;True;True;True;True;True;True;True;True;True;True;True;True;True;True;True;True;True;True;True;True;True	386;994;1416;2205;2210;2627;2628;3207;3544;3806;4236;4580;4914;4998;5355;6237;6269;6811;7264;7339;7797;7798	1997;1998;4550;6484;10155;10156;10173;10174;12252;12253;14920;16390;16391;17575;19705;21243;22508;22509;22938;24656;28504;28505;28619;31401;31402;31403;31404;31405;33481;33482;33483;33808;33809;33810;33811;35809;35810;35811;35812;35813;35814;35815;35816;35817;35818;35819;35820;35821;35822;35823;35824	3108;3109;7185;10289;16767;16768;16803;16804;20016;20017;24164;26773;26774;26775;28686;32723;32724;35284;37398;37399;38070;40937;47174;47175;47176;47381;52074;52075;52076;52077;52078;55728;55729;55730;56227;56228;56229;56230;56231;59575;59576;59577;59578;59579;59580;59581;59582;59583;59584;59585;59586;59587;59588;59589;59590;59591;59592;59593;59594;59595;59596;59597;59598;59599;59600;59601	3109;7185;10289;16768;16803;20016;20017;24164;26774;28686;32723;35284;37399;38070;40937;47174;47381;52074;55730;56231;59580;59594
-0.156788	-0.825297	1.21294	0.501006	60.8	10.878	97	1.487e-66	0.496419	0.155458	0.133376	0.853403	123	Rv0250c	Rv0250c	1	8	8	8	>Rv0250c Rv0250c CONSERVED HYPOTHETICAL PROTEIN 301735:302028 reverse MW:10878	8	8	8	8	8	150;768;1030;1392;1984;3013;3014;5096	True;True;True;True;True;True;True;True	159;830;1121;1501;2128;3224;3225;5488	643;644;645;646;647;648;649;650;3767;3768;5055;5056;5057;5058;6880;6881;6882;6883;6884;6885;6886;6887;6888;6889;6890;6891;6892;6893;6894;6895;6896;6897;6898;6899;6900;6901;6902;6903;6904;6905;6906;6907;6908;6909;6910;6911;6912;6913;6914;6915;6916;6917;6918;6919;6920;6921;6922;6923;6924;6925;9824;9825;14966;14967;14968;14969;14970;14971;14972;14973;14974;25292;25293;25294	985;986;987;988;989;990;991;992;993;994;995;996;997;998;999;1000;1001;1002;1003;1004;1005;1006;1007;5846;5847;5848;7885;7886;7887;7888;7889;7890;10976;10977;10978;10979;10980;10981;10982;10983;10984;10985;10986;10987;10988;10989;10990;10991;10992;10993;10994;10995;10996;10997;10998;10999;11000;11001;11002;11003;11004;11005;11006;11007;11008;11009;11010;11011;11012;11013;11014;11015;11016;11017;11…	1004;5847;7887;11010;16101;24243;24249;42105
0.824564	1.47437	-0.722253	0.394624	31.4	17.786	159	8.6887e-70	0.690547	0.340589	0.422643	0.936896	124	Rv0251c	Rv0251c	1	4	4	4	>Rv0251c hsp HEAT SHOCK PROTEIN HSP (HEAT-STRESS-INDUCED RIBOSOME-BINDING PROTEIN A) 302173:302652 reverse MW:17785	4	4	4	4	4	1149;1423;3214;4129	True;True;True;True	1242;1535;3434;4408	5703;5704;7176;7177;7178;7179;15843;15844;15845;15846;15847;15848;15849;20424;20425;20426	8958;8959;8960;11538;11539;11540;11541;11542;11543;11544;25820;25821;25822;25823;25824;25825;25826;25827;25828;25829;25830;25831;25832;25833;25834;25835;33871;33872;33873	8960;11543;25829;33872
NaN	NaN	NaN	NaN	1.6	90.352	853	0.0033286	1	1	1	1	125	Rv0252	Rv0252	1	1	1	1	>Rv0252 nirB PROBABLE NITRITE REDUCTASE [NAD(P)H] LARGE SUBUNIT [FAD FLAVOPROTEIN] NIRB 302866:305427 forward MW:90353	1	1	1	1	1	4425	TRUE	4760	21951;21952	36362;36363	36362
0.700617	0.683321	-0.308412	0.342441	21.2	35.252	330	2.1308e-76	0.81198	0.990089	0.86356	0.887204	126	Rv0265c	Rv0265c	1	7	7	7	>Rv0265c Rv0265c PROBABLE PERIPLASMIC IRON-TRANSPORT LIPOPROTEIN 316511:317503 reverse MW:35252	7	7	7	6	3	537;538;553;2804;3312;5414;5426	True;True;True;True;True;True;True	576;577;593;2992;3537;5828;5840	2759;2760;2761;2762;2763;2813;14017;14018;14019;16362;26926;27000;27001;27002;27003;27004;27005;27006	4346;4347;4348;4349;4350;4425;22695;22696;22697;22698;26744;44584;44705;44706;44707;44708;44709;44710;44711;44712;44713	4347;4350;4425;22698;26744;44584;44711
0.962068	0.263889	0.941707	2.01878	15.7	59.892	560	3.1145e-87	0.564697	0.909667	0.24509	0.0907451	127	Rv0270	Rv0270	1	7	7	7	>Rv0270 fadD2 PROBABLE FATTY-ACID-CoA LIGASE FADD2 (FATTY-ACID-CoA SYNTHETASE) (FATTY-ACID-CoA SYNTHASE) 324567:326249 forward MW:59893	7	7	7	6	7	1260;1830;1831;3275;4266;4683;6507	True;True;True;True;True;True;True	1355;1965;1966;3498;4550;5053;6987	6194;6195;9212;9213;9214;9215;9216;9217;9218;9219;9220;9221;9222;16149;16150;16151;16152;16153;16154;16155;16156;21074;21075;21076;21077;21078;21079;21080;21081;21082;21083;21084;23150;23151;23152;32239;32240;32241	9773;9774;15092;15093;15094;15095;15096;15097;15098;15099;15100;15101;15102;15103;15104;15105;15106;15107;15108;15109;15110;15111;15112;26394;26395;26396;26397;26398;26399;26400;26401;26402;26403;26404;26405;26406;26407;26408;26409;26410;26411;26412;26413;26414;26415;26416;26417;34974;34975;34976;34977;34978;34979;34980;34981;34982;34983;34984;34985;34986;34987;34988;34989;34990;34991;34992;34993…	9774;15092;15101;26396;34988;38441;53540
-0.188282	1.05946	-0.811599	0.269871	7.5	78.476	731	1.9199e-44	0.493105	0.71158	0.413452	0.808847	128	Rv0271c	Rv0271c	1	4	4	4	>Rv0271c fadE6 PROBABLE ACYL-CoA DEHYDROGENASE FADE6 326266:328461 reverse MW:78477	4	4	4	2	4	124;4538;5394;6896	True;True;True;True	133;4898;5806;7399	529;22460;26859;26860;26861;34086;34087	796;37286;44472;44473;44474;44475;44476;56710;56711;56712	796;37286;44474;56710
2.14339	1.20779	-0.855014	0.315102	12.7	41.059	377	4.7306e-32	0.0792229	0.609604	0.382352	0.857512	129	Rv0272c	Rv0272c	1	4	4	4	>Rv0272c Rv0272c HYPOTHETICAL PROTEIN 328575:329708 reverse MW:41059	4	4	4	4	1	66;1580;4487;5978	True;True;True;True	74;1701;4837;6427	314;8036;22205;22206;29701;29702;29703;29704;29705;29706	445;12951;36771;36772;49175;49176;49177;49178;49179;49180	445;12951;36771;49175
0.242084	0.809196	-0.283071	0.342213	12.6	32.965	302	1.2974e-14	0.751715	0.894988	0.889205	0.886956	130	Rv0281	Rv0281	1	3	3	3	>Rv0281 Rv0281 POSSIBLE S-ADENOSYLMETHIONINE-DEPENDENT METHYLTRANSFERASE 340998:341906 forward MW:32966	3	3	3	3	1	3270;5384;7060	True;True;True	3492;5795;5796;7567	16133;26818;26819;26820;26821;34732	26355;44421;44422;44423;44424;57743	26355;44424;57743	43		216
-0.490436	1.56648	-1.34707	0.297837	14.3	55.942	538	1.2437e-89	0.344941	0.302229	0.13739	0.838861	131	Rv0283	Rv0283	1	5	5	5	>Rv0283 eccB3 ESX CONSERVED COMPONENT ECCB3. POSSIBLE MEMBRANE PROTEIN. 344022:345638 forward MW:55943	5	5	5	3	5	2336;3281;5505;5567;7092	True;True;True;True;True	2496;3504;5930;5996;7601	11712;11713;11714;11715;16168;16169;27287;27288;27520;34871;34872;34873;34874;34875;34876;34877;34878;34879	19130;19131;19132;19133;26434;26435;26436;26437;45154;45155;45517;57998;57999;58000;58001;58002;58003;58004;58005;58006;58007	19132;26434;45155;45517;58003
0.277152	NaN	NaN	NaN	2	145.14	1330	1.1232e-11	0.77464	1	1	1	132	Rv0284	Rv0284	1	2	2	2	>Rv0284 eccC3 ESX CONSERVED COMPONENT ECCC3. POSSIBLE MEMBRANE PROTEIN. 345635:349627 forward MW:145139	2	2	2	2	0	2674;3461	True;True	2858;3697	13517;17043;17044	21941;27813;27814	21941;27814
NaN	1.48977	-1.4922	0.0999011	96.1	9.5656	102	4.1746e-141	1	0.33397	0.100094	0.633863	133	Rv0285;Rv3022A	Rv0285	2	3;1	3;1	3;1	>Rv0285 PE5 PE FAMILY PROTEIN 349624:349932 forward MW:9565	3	3	3	0	3	403;2898;6828	True;True;True	428;3099;7324	2154;2155;2156;2157;2158;2159;2160;2161;2162;2163;2164;2165;2166;2167;2168;2169;2170;2171;2172;2173;2174;2175;2176;2177;2178;2179;14508;14509;14510;14511;33723	3337;3338;3339;3340;3341;3342;3343;3344;3345;3346;3347;3348;3349;3350;3351;3352;3353;3354;3355;3356;3357;3358;3359;3360;3361;3362;3363;23442;23443;23444;23445;23446;23447;56106	3349;23444;56106
2.10719	2.36357	-1.28132	1.08672	19.8	10.391	96	1.9586e-72	0.0397538	0.0868288	0.157472	0.443547	135	Rv0288	Rv0288	1	1	1	1	>Rv0288 esxH LOW MOLECULAR WEIGHT PROTEIN ANTIGEN 7 ESXH (10 kDa ANTIGEN) (CFP-7) (PROTEIN TB10.4) 351848:352138 forward MW:10390	1	1	1	1	1	983	TRUE	1068;1069;1070;1071	4806;4807;4808;4809;4810;4811;4812;4813;4814;4815;4816;4817;4818;4819;4820;4821;4822;4823;4824;4825;4826;4827;4828;4829;4830;4831;4832;4833;4834;4835;4836;4837;4838;4839;4840;4841;4842;4843;4844;4845;4846;4847;4848;4849;4850;4851;4852;4853;4854;4855;4856;4857;4858;4859;4860;4861;4862;4863	7564;7565;7566;7567;7568;7569;7570;7571;7572;7573;7574;7575;7576;7577;7578;7579;7580;7581;7582;7583;7584;7585;7586;7587;7588;7589;7590;7591;7592;7593;7594;7595;7596;7597;7598;7599;7600;7601;7602;7603;7604;7605;7606;7607;7608;7609;7610;7611;7612;7613;7614;7615;7616;7617;7618;7619;7620;7621;7622;7623;7624;7625;7626;7627;7628;7629;7630	7615	45;46;47;48		72;81;83;84
1.05443	1.19199	-0.764126	0.321813	16.9	46.127	461	1.0462e-41	0.486875	0.47656	0.396624	0.864783	136	Rv0291	Rv0291	1	5	5	5	>Rv0291 mycP3 PROBABLE MEMBRANE-ANCHORED MYCOSIN MYCP3 (SERINE PROTEASE) (SUBTILISIN-LIKE PROTEASE) (SUBTILASE-LIKE) (MYCOSIN-3) 354498:355883 forward MW:46127	5	5	5	4	5	4488;5089;5545;6001;6510	True;True;True;True;True	4838;4839;5479;5973;6452;6990	22207;22208;22209;22210;22211;22212;25263;25264;27441;27442;27443;29771;32244;32245;32246	36773;36774;36775;36776;36777;36778;36779;36780;36781;42060;45399;45400;45401;49265;53546;53547;53548;53549	36774;42060;45400;49265;53546	49		211
0.848398	0.804879	0.0370308	0.841973	40.2	51.813	465	1.0956e-155	0.667978	0.703011	0.973575	0.600794	137	Rv0296c	Rv0296c	1	16	16	16	>Rv0296c Rv0296c PROBABLE SULFATASE 359758:361155 reverse MW:51814	16	16	16	14	11	1199;1718;1735;1861;2049;2605;2909;3235;3236;5238;5660;6119;6612;7140;7212;7234	True;True;True;True;True;True;True;True;True;True;True;True;True;True;True;True	1293;1847;1868;1997;2195;2782;3110;3456;3457;5643;6091;6580;7100;7655;7733;7755	5935;8681;8682;8683;8684;8822;8823;9309;9310;10100;10101;12775;12776;14568;14569;14570;14571;15967;15968;26022;26023;27882;27883;30442;30443;30444;30445;30446;30447;30448;30449;32702;32703;35120;35121;35122;35123;35124;35125;35126;35127;35128;35129;35130;35131;35132;35133;35134;35559;35649;35650;35651;35652;35653	9333;14086;14087;14088;14089;14090;14091;14092;14093;14094;14095;14096;14449;14450;15261;15262;15263;15264;15265;16660;16661;16662;20874;20875;23559;23560;23561;23562;23563;23564;23565;23566;23567;26067;26068;43229;43230;46127;46128;46129;46130;50475;50476;50477;50478;50479;50480;50481;50482;50483;50484;50485;50486;54395;54396;58362;58363;58364;58365;58366;58367;58368;58369;58370;58371;58372;5837…	9333;14089;14449;15265;16660;20874;23563;26067;26068;43229;46127;50483;54395;58389;59183;59327
0.695905	0.917761	-0.27343	0.338111	29.1	15.714	141	4.3816e-33	0.922595	0.814112	0.898992	0.882489	138	Rv0301	Rv0301	1	4	4	4	>Rv0301 vapC2 POSSIBLE TOXIN VAPC2 364044:364469 forward MW:15714	4	4	4	2	3	487;1123;2498;3944	True;True;True;True	519;1215;2668;4210	2526;2527;2528;5554;12400;19653	3970;3971;3972;3973;3974;3975;3976;8699;20293;32651	3976;8699;20293;32651
1.41981	3.14484	-1.67135	1.48666	33	22.529	218	2.8232e-248	0.242948	0.0173329	0.065704	0.244729	139	Rv0309	Rv0309	1	6	6	6	>Rv0309 Rv0309 POSSIBLE CONSERVED EXPORTED PROTEIN 377931:378587 forward MW:22528	6	6	6	4	5	2857;4322;5518;5653;5804;6941	True;True;True;True;True;True	3048;3049;4621;5945;6084;6240;7446	14253;14254;14255;14256;14257;14258;14259;14260;14261;14262;14263;14264;14265;14266;14267;14268;14269;14270;21402;27337;27338;27339;27340;27341;27342;27343;27344;27345;27346;27347;27348;27349;27846;27847;28512;28513;28514;28515;28516;28517;28518;34306;34307;34308;34309	23054;23055;23056;23057;23058;23059;23060;23061;23062;23063;23064;23065;23066;23067;23068;23069;23070;23071;23072;23073;23074;23075;23076;23077;23078;35465;45247;45248;45249;45250;45251;45252;45253;45254;45255;45256;45257;45258;45259;45260;45261;45262;45263;45264;46052;46053;47183;47184;47185;47186;47187;47188;47189;47190;47191;57113;57114;57115;57116	23062;35465;45255;46053;47187;57115	50		166
0.44668	0.561324	-1.58745	-1.04293	9.8	18.21	163	3.325e-08	0.887904	0.902577	0.0696985	0.040148	140	Rv0310c	Rv0310c	1	2	2	2	>Rv0310c Rv0310c CONSERVED HYPOTHETICAL PROTEIN 378657:379148 reverse MW:18210	2	2	2	2	1	199;3852	True;True	213;4114	1114;1115;1116;1117;19283	1663;1664;1665;1666;1667;1668;1669;31957	1668;31957
NaN	0.773763	-0.66747	-0.0214236	10.2	13.916	128	5.0576e-12	1	0.921666	0.526863	0.519835	141	Rv0313	Rv0313	1	1	1	1	>Rv0313 Rv0313 CONSERVED HYPOTHETICAL PROTEIN 382490:382876 forward MW:13916	1	1	1	0	1	6326	TRUE	6795	31314	51930	51930
-0.118351	1.60051	-1.72628	-0.313477	25.5	32.186	294	8.1621e-104	0.521319	0.288815	0.0573608	0.361121	142	Rv0315	Rv0315	1	8	8	8	>Rv0315 Rv0315 POSSIBLE BETA-1,3-GLUCANASE PRECURSOR 383602:384486 forward MW:32186	8	8	8	8	7	1591;1845;2360;4648;4878;5956;6959;7065	True;True;True;True;True;True;True;True	1713;1981;2520;5017;5259;6403;7465;7572	8115;8116;9257;9258;9259;9260;9261;9262;9263;9264;11806;11807;11808;11809;11810;11811;11812;11813;11814;11815;22995;22996;22997;22998;22999;23000;23001;23002;23003;23004;23005;23006;23007;23008;23009;23010;23011;23012;23013;23014;23015;23016;23017;23018;23019;23020;23021;23022;23023;23024;24337;24338;24339;24340;24341;24342;24343;24344;24345;24346;24347;24348;24349;24350;24351;24352;24353;24354;2…	13130;13131;15161;15162;15163;15164;15165;15166;15167;15168;15169;15170;19289;19290;19291;19292;19293;19294;19295;19296;19297;19298;19299;19300;19301;19302;19303;19304;19305;19306;19307;19308;19309;19310;38158;38159;38160;38161;38162;38163;38164;38165;38166;38167;38168;38169;38170;38171;38172;38173;38174;38175;38176;38177;38178;38179;38180;38181;38182;38183;38184;38185;38186;38187;38188;38189;381…	13130;15162;19300;38215;40476;48605;57197;57767
0.989212	NaN	NaN	NaN	9.9	23.193	222	1.9184e-17	0.664914	1	1	1	143	Rv0319	Rv0319	1	1	1	1	>Rv0319 pcp PROBABLE PYRROLIDONE-CARBOXYLATE PEPTIDASE PCP (5-OXOPROLYL-PEPTIDASE) (PYROGLUTAMYL-PEPTIDASE I) (PGP-I) (PYRASE) 387148:387816 forward MW:23193	1	1	1	1	0	6552	TRUE	7034	32419	53877	53877
0.611172	-0.437441	0.433494	0.0604624	28.4	20.837	190	4.1447e-86	0.902711	0.33954	0.597502	0.711566	144	Rv0321	Rv0321	1	5	5	5	>Rv0321 dcd PROBABLE DEOXYCYTIDINE TRIPHOSPHATE DEAMINASE DCD (DCTP DEAMINASE) 388582:389154 forward MW:20837	5	5	5	5	5	3103;3331;3362;3990;7236	True;True;True;True;True	3317;3557;3590;4259;7758	15346;15347;15348;15349;15350;16459;16460;16461;16589;16590;19771;19772;19773;19774;19775;35674;35675;35676;35677;35678;35679;35680;35681	24844;24845;24846;24847;24848;24849;26893;26894;26895;27101;27102;27103;32813;32814;32815;32816;32817;32818;59365;59366;59367;59368;59369;59370;59371;59372;59373;59374;59375;59376;59377;59378	24845;26893;27101;32814;59378
-0.0364075	0.429071	-0.372972	-0.0676515	27.9	24.121	226	4.3831e-72	0.576468	0.786365	0.798935	0.479352	145	Rv0324	Rv0324	1	5	5	5	>Rv0324 Rv0324 POSSIBLE TRANSCRIPTIONAL REGULATORY PROTEIN (POSSIBLY ARSR-FAMILY) 391352:392032 forward MW:24121	5	5	5	2	5	386;2242;2969;2987;5086	True;True;True;True;True	410;2397;3176;3197;5476	2115;11324;14819;14820;14821;14822;14823;14824;14825;14891;14892;14893;14894;14895;25258	3293;18556;23966;23967;23968;23969;23970;23971;23972;23973;23974;23975;24126;24127;24128;24129;24130;24131;24132;24133;24134;42054	3293;18556;23974;24128;42054
0.234379	-0.0724488	-0.0167455	-0.231109	36.3	40.788	388	6.6939e-138	0.775598	0.605105	0.976221	0.427476	146	Rv0331	Rv0331	1	10	10	10	>Rv0331 Rv0331 POSSIBLE DEHYDROGENASE/REDUCTASE 396201:397367 forward MW:40788	10	10	10	10	8	1019;1193;2256;2770;2808;3064;4842;5923;6207;6290	True;True;True;True;True;True;True;True;True;True	1109;1287;2412;2956;2997;3277;5219;6368;6671;6756	5000;5001;5002;5003;5906;5907;11382;13874;13875;13876;13877;13878;13879;13880;14028;14029;14030;14031;14032;15144;15145;15146;15147;15148;15149;24157;24158;29082;30795;30796;30797;31148;31149;31150;31151	7813;7814;7815;7816;7817;7818;7819;9288;9289;18648;22498;22499;22500;22501;22502;22503;22504;22505;22506;22507;22508;22708;22709;22710;22711;22712;22713;22714;24518;24519;24520;24521;24522;24523;24524;24525;24526;24527;24528;24529;40006;40007;48128;50997;51608;51609;51610;51611	7813;9288;18648;22508;22708;24525;40006;48128;50997;51609
-0.619514	NaN	NaN	NaN	4.6	28.602	261	1.5972e-46	0.29137	1	1	1	147	Rv0332	Rv0332	1	1	1	1	>Rv0332 Rv0332 CONSERVED HYPOTHETICAL PROTEIN 397442:398227 forward MW:28602	1	1	1	1	1	2341	TRUE	2501	11727;11728	19147;19148	19148
0.507313	0.418408	0.43157	0.572696	28.2	13.074	124	6.6286e-21	0.992499	0.959154	0.59917	0.797993	148	Rv0333	Rv0333	1	3	3	3	>Rv0333 Rv0333 HYPOTHETICAL PROTEIN 398254:398628 forward MW:13074	3	3	3	3	3	3987;4498;6836	True;True;True	4255;4853;4854;7335	19762;19763;22249;22250;22251;22252;22253;22254;22255;22256;22257;22258;22259;22260;22261;22262;22263;22264;22265;33797;33798;33799;33800;33801	32802;32803;32804;32805;36836;36837;36838;36839;36840;36841;36842;36843;36844;36845;36846;36847;36848;36849;36850;36851;36852;36853;36854;36855;36856;36857;36858;36859;36860;36861;36862;56216;56217;56218;56219;56220	32805;36845;56217	51		63
0.451963	0.092417	0.0434844	0.110898	4.1	95.453	882	3.6822e-33	0.891484	0.516101	0.813052	0.644703	149	Rv0338c	Rv0338c	1	2	2	2	>Rv0338c Rv0338c PROBABLE IRON-SULFUR-BINDING REDUCTASE 403193:405841 reverse MW:95454	2	2	2	2	1	5376;6585	True;True	5787;7072	26784;26785;32579	44378;44379;44380;44381;44382;54149	44379;54149
NaN	2.2605	-1.45447	0.572987	24	18.351	179	2.3026e-100	1	0.104302	0.108912	0.79777	150	Rv0340	Rv0340	1	2	2	2	>Rv0340 Rv0340 CONSERVED HYPOTHETICAL PROTEIN 408634:409173 forward MW:18351	2	2	2	0	2	217;5389	True;True	233;5801	1232;1233;26833;26834;26835;26836;26837;26838;26839;26840;26841	1880;1881;44439;44440;44441;44442;44443;44444;44445;44446;44447;44448;44449	1881;44439
-1.64706	-0.328492	-0.424649	-0.966038	4.1	52.986	493	0.00025393	0.0528496	0.261697	0.748158	0.0516321	151	Rv0343	Rv0343	1	2	2	2	>Rv0343 iniC ISONIAZID INDUCTIBLE GENE PROTEIN INIC 412757:414238 forward MW:52987	2	2	2	2	1	550;3330	True;True	590;3556	2808;2809;16458	4420;26892	4420;26892
NaN	0.765695	-0.361342	0.456596	5.9	19.276	186	0.0026619	1	0.927753	0.810489	0.991069	152	Rv0344c	Rv0344c	1	1	1	1	>Rv0344c lpqJ PROBABLE LIPOPROTEIN LPQJ 414381:414941 reverse MW:19276	1	1	1	0	1	5798	TRUE	6234	28488	47143;47144	47144
1.26963	1.49106	-0.37902	1.23707	25.9	36.565	328	1.6053e-75	0.450639	0.435551	0.792944	0.43259	153	Rv0347	Rv0347	1	6	6	6	>Rv0347 Rv0347 PROBABLE CONSERVED MEMBRANE PROTEIN 417304:418290 forward MW:36565	6	6	6	5	3	2236;2466;3426;4941;5748;6973	True;True;True;True;True;True	2391;2634;3661;5324;6182;7479	11307;12279;16880;24568;28309;28310;28311;34405;34406	18535;20063;27590;40826;46888;46889;46890;46891;46892;46893;46894;46895;46896;46897;46898;46899;46900;46901;46902;57259;57260;57261;57262	18535;20063;27590;40826;46892;57260
2.05339	1.12983	-0.11115	1.2356	9.7	24.251	217	9.4827e-05	0.0985109	0.662418	0.945171	0.433445	154	Rv0348	Rv0348	1	2	2	2	>Rv0348 Rv0348 POSSIBLE TRANSCRIPTIONAL REGULATORY PROTEIN 418293:418946 forward MW:24251	2	2	2	1	1	1496;6810	True;True	1614;7305	7571;33660	12181;56015;56016	12181;56015
1.25997	0.566592	0.596554	1.143	13.2	24.67	219	0.00023519	0.457314	0.907267	0.402954	0.489235	155	Rv0349	Rv0349	1	2	2	2	>Rv0349 Rv0349 HYPOTHETICAL PROTEIN 418949:419608 forward MW:24670	2	2	2	2	1	3198;3624	True;True	3417;3868	15738;15739;17787	25528;25529;29025	25529;29025
0.0150693	-0.685357	1.17894	0.572793	50.6	66.83	625	0	0.612463	0.210358	0.14471	0.797919	156	Rv0350	Rv0350	1	32	32	32	>Rv0350 dnaK PROBABLE CHAPERONE PROTEIN DNAK (HEAT SHOCK PROTEIN 70) (HEAT SHOCK 70 KDA PROTEIN) (HSP70) 419835:421712 forward MW:66831	32	32	32	31	29	87;859;1058;1416;1486;1704;2159;2641;2642;2681;3544;3780;3808;3978;4135;4288;4419;4570;4645;4650;4651;4653;4686;5052;5138;5147;6035;6245;6622;6623;6798;7226	True;True;True;True;True;True;True;True;True;True;True;True;True;True;True;True;True;True;True;True;True;True;True;True;True;True;True;True;True;True;True;True	95;933;1150;1528;1604;1833;2311;2823;2824;2865;3783;4041;4069;4246;4414;4574;4753;4754;4931;5014;5019;5020;5022;5058;5441;5537;5546;6486;6710;7111;7112;7293;7747	390;391;392;393;394;395;396;397;398;399;400;401;402;4286;4287;4288;4289;4290;5181;5182;5183;5184;5185;7156;7157;7533;7534;7535;7536;7537;7538;8627;8628;8629;8630;8631;8632;8633;10546;13354;13355;13356;13357;13358;13359;13360;13535;13536;13537;13538;13539;13540;13541;13542;13543;13544;13545;13546;13547;17390;17391;17392;17393;17394;17395;17396;17397;17398;17399;17400;17401;17402;17403;17404;17405;…	585;586;587;588;589;590;591;592;593;594;595;596;597;598;599;600;601;602;603;604;605;606;607;608;609;610;6802;6803;6804;6805;6806;6807;6808;6809;6810;6811;6812;6813;6814;8075;8076;8077;8078;8079;8080;8081;8082;8083;8084;8085;8086;8087;8088;8089;8090;11509;11510;12128;12129;12130;12131;12132;12133;12134;12135;12136;12137;12138;12139;12140;13948;13949;13950;13951;13952;13953;13954;13955;17431;21673;…	587;6808;8078;11509;12131;13953;17431;21677;21679;21971;28395;31446;31701;32766;33908;35256;36340;37575;38143;38251;38282;38292;38456;41424;42629;42655;49510;51283;54472;54510;55919;59300	52;53		73;319
0.164915	-0.385486	1.93301	1.58439	36.6	24.5	235	6.8965e-130	0.722426	0.372003	0.0164078	0.207577	157	Rv0351	Rv0351	1	9	9	9	>Rv0351 grpE PROBABLE GRPE PROTEIN (HSP-70 COFACTOR) 421709:422416 forward MW:24500	9	9	9	8	9	584;2777;2883;4810;4977;5141;6161;6649;6650	True;True;True;True;True;True;True;True;True	626;2963;3079;3080;5186;5361;5540;6624;7141;7142	2954;2955;13929;13930;13931;13932;13933;13934;13935;14406;14407;14408;14409;14410;14411;14412;14413;14414;14415;14416;14417;14418;14419;14420;14421;14422;14423;14424;14425;14426;14427;14428;14429;14430;14431;14432;14433;14434;14435;14436;14437;14438;14439;14440;14441;24030;24031;24032;24033;24034;24035;24664;24665;25600;25601;30612;30613;30614;30615;30616;30617;30618;30619;30620;30621;30622;32909…	4642;4643;22583;22584;22585;22586;22587;22588;22589;22590;22591;22592;23280;23281;23282;23283;23284;23285;23286;23287;23288;23289;23290;23291;23292;23293;23294;23295;23296;23297;23298;23299;23300;23301;23302;23303;23304;23305;23306;23307;23308;23309;23310;23311;23312;23313;23314;23315;23316;23317;23318;23319;23320;23321;23322;23323;23324;23325;23326;23327;23328;23329;23330;23331;23332;23333;23334…	4642;22583;23324;39779;40946;42642;50721;54713;54718	54		39
0.558072	0.171563	0.724999	0.893828	22.3	41.345	395	6.6385e-174	0.96375	0.575191	0.329228	0.65664	158	Rv0352	Rv0352	1	6	6	6	>Rv0352 dnaJ1 PROBABLE CHAPERONE PROTEIN DNAJ1 422452:423639 forward MW:41345	6	6	6	6	2	944;1141;1229;2601;3242;5797	True;True;True;True;True;True	1025;1233;1323;2778;3463;6233	4662;4663;4664;4665;5650;6054;6055;12770;12771;16020;28487	7362;7363;7364;7365;7366;8869;9525;9526;20869;20870;26188;47142	7366;8869;9525;20870;26188;47142
1.64736	3.9167	-2.25539	1.10642	5.1	22.879	214	0.00083801	0.235218	0.00204283	0.00755419	0.512298	159	Rv0356c	Rv0356c	1	1	1	1	>Rv0356c Rv0356c CONSERVED HYPOTHETICAL PROTEIN 434830:435474 reverse MW:22879	1	1	1	1	1	3974	TRUE	4241	19722;19723	32743;32744;32745;32746;32747	32744
0.842858	1.39369	-0.74212	0.640528	6.9	46.822	432	7.5103e-09	0.790627	0.491938	0.466223	0.846569	160	Rv0357c	Rv0357c	1	3	3	3	>Rv0357c purA PROBABLE ADENYLOSUCCINATE SYNTHETASE PURA (IMP--ASPARTATE LIGASE) (ADSS) (AMPSASE) 435471:436769 reverse MW:46823	3	3	3	3	3	1568;3379;6154	True;True;True	1688;3613;6617	7969;7970;7971;16702;16703;16704;30594;30595	12827;12828;12829;12830;12831;12832;27345;27346;27347;50685;50686;50687	12832;27346;50687
0.569005	2.10395	-0.806695	1.45633	13.1	15.297	145	2.0677e-07	0.971224	0.173218	0.417057	0.316302	161	Rv0360c	Rv0360c	1	2	2	2	>Rv0360c Rv0360c CONSERVED HYPOTHETICAL PROTEIN 438302:438739 reverse MW:15297	2	2	2	2	1	8;2425	True;True	9;2592	46;47;48;49;12098	59;60;61;62;63;19758	61;19758
-0.0555163	-0.556307	1.31249	0.816149	3.6	29.982	275	1.4592e-07	0.567631	0.168077	0.106772	0.713197	162	Rv0361	Rv0361	1	2	2	2	>Rv0361 Rv0361 PROBABLE CONSERVED MEMBRANE PROTEIN 438822:439649 forward MW:29982	2	2	2	2	2	2127;5024	True;True	2276;5411	10418;10419;10420;24862;24863;24864	17223;17224;17225;17226;17227;41260;41261;41262	17223;41260
0.791106	0.0432147	0.182438	0.112767	71.5	36.544	344	0	0.722697	0.705227	0.83006	0.768961	164	Rv0363c	Rv0363c	1	20	20	20	>Rv0363c fba PROBABLE FRUCTOSE-BISPHOSPHATE ALDOLASE FBA 441265:442299 reverse MW:36544	20	20	20	20	20	1286;1293;2308;3160;3341;3342;3823;4233;4240;4416;4417;4877;5317;5858;6255;6256;6835;7143;7144;7202	True;True;True;True;True;True;True;True;True;True;True;True;True;True;True;True;True;True;True;True	1381;1391;1392;2466;3377;3569;3570;4084;4514;4522;4523;4748;4749;4750;4751;5258;5724;6295;6720;6721;7334;7658;7659;7721	6304;6305;6306;6307;6308;6309;6310;6311;6312;6363;6364;6365;6366;6367;6368;6369;6370;6371;6372;6373;6374;6375;6376;6377;6378;6379;6380;6381;6382;6383;6384;6385;6386;6387;6388;6389;6390;6391;6392;6393;11584;11585;11586;11587;11588;15585;15586;15587;15588;15589;15590;15591;15592;15593;15594;15595;16494;16495;16496;16497;16498;16499;16500;16501;16502;16503;19183;19184;19185;19186;19187;19188;19189;1…	9997;9998;9999;10000;10001;10002;10003;10004;10005;10006;10007;10008;10009;10010;10011;10012;10013;10014;10015;10016;10017;10018;10019;10121;10122;10123;10124;10125;10126;10127;10128;10129;10130;10131;10132;10133;10134;10135;10136;10137;10138;10139;10140;10141;10142;10143;10144;10145;10146;10147;10148;10149;10150;10151;10152;10153;10154;10155;10156;10157;10158;10159;10160;10161;10162;10163;10164;…	10016;10153;18948;25230;26942;26959;31832;34819;34842;36324;36327;40448;43956;47577;51383;51404;56211;58400;58408;59081	56;57;58		68;273;324
2.48568	-0.367707	0.451435	0.116631	85.9	7.9661	71	2.2109e-257	0.0109082	0.38354	0.582051	0.773256	165	Rv0379	Rv0379	1	6	6	6	>Rv0379 secE2 POSSIBLE PROTEIN TRANSPORT PROTEIN SECE2 455977:456192 forward MW:7966	6	6	6	6	5	763;3238;4439;6454;6470;6471	True;True;True;True;True;True	824;3459;4780;4781;6930;6947;6948;6949;6950	3745;3746;3747;3748;3749;3750;3751;3752;3753;15976;15977;15978;15979;15980;15981;15982;15983;15984;15985;15986;22017;22018;22019;22020;22021;31970;31971;31972;31973;32051;32052;32053;32054;32055;32056;32057;32058;32059;32060;32061;32062;32063;32064;32065;32066;32067;32068;32069;32070;32071;32072;32073;32074;32075;32076;32077;32078;32079;32080;32081;32082;32083;32084;32085;32086	5824;5825;5826;5827;5828;5829;5830;5831;26080;26081;26082;26083;26084;26085;26086;26087;26088;26089;26090;26091;26092;26093;26094;26095;26096;36452;36453;36454;36455;36456;53079;53080;53081;53082;53083;53084;53227;53228;53229;53230;53231;53232;53233;53234;53235;53236;53237;53238;53239;53240;53241;53242;53243;53244;53245;53246;53247;53248;53249;53250;53251;53252;53253;53254;53255;53256;53257;53258…	5825;26090;36452;53081;53261;53282	59;60	1	45;65	49
1.09255	NaN	NaN	NaN	7.8	18.86	179	8.9307e-05	0.581288	1	1	1	166	Rv0382c	Rv0382c	1	1	1	1	>Rv0382c pyrE PROBABLE OROTATE PHOSPHORIBOSYLTRANSFERASE PYRE (OPRT) (OPRTASE) 457841:458380 reverse MW:18860	1	1	1	1	0	846	TRUE	919	4214	6667	6667
-0.0347218	-0.4609	0.937947	0.237074	37.4	92.535	848	7.8743e-242	0.577631	0.325496	0.247001	0.909977	167	Rv0384c	Rv0384c	1	32	32	30	>Rv0384c clpB PROBABLE ENDOPEPTIDASE ATP BINDING PROTEIN (CHAIN B) CLPB (CLPB PROTEIN) (HEAT SHOCK PROTEIN F84.1) 459456:462002 reverse MW:92537	32	32	30	26	22	154;155;407;440;464;913;1346;1764;2970;3139;3149;3493;3508;3615;3731;3732;3834;3919;4029;4049;4092;4093;4326;4514;4635;5071;5142;5194;5910;6771;7102;7224	True;True;True;True;True;True;True;True;True;True;True;True;True;True;True;True;True;True;True;True;True;True;True;True;True;True;True;True;True;True;True;True	163;164;432;469;495;992;1451;1897;3177;3354;3355;3365;3730;3745;3857;3990;3991;4095;4183;4301;4321;4369;4370;4627;4871;5004;5460;5461;5541;5597;6353;7265;7613;7745	659;660;661;2184;2185;2338;2465;2466;2467;2468;2469;2470;2471;2472;2473;2474;4545;4546;6671;8939;14826;15504;15505;15506;15507;15508;15509;15510;15539;17166;17167;17168;17169;17170;17171;17172;17246;17247;17248;17249;17711;17712;17713;18780;18781;18782;18783;18784;18785;18786;19229;19230;19231;19232;19529;19530;19531;19532;19533;19534;19535;19909;19910;19996;20231;20232;20233;20234;21420;21421;22…	1019;1020;1021;3374;3375;3614;3874;3875;3876;3877;3878;3879;3880;3881;3882;3883;3884;3885;3886;3887;7172;7173;7174;10651;14624;23976;25107;25108;25109;25110;25111;25112;25113;25153;28043;28044;28045;28046;28047;28048;28049;28050;28051;28052;28053;28174;28175;28176;28901;28902;28903;31040;31041;31042;31043;31044;31887;31888;31889;31890;31891;32404;32405;32406;32407;32408;32409;33026;33027;33153;33…	1019;1020;3375;3614;3883;7174;10651;14624;23976;25111;25153;28045;28175;28903;31040;31043;31890;32406;33027;33153;33572;33575;35501;36972;38085;41598;42643;43012;48008;55744;58084;59292	61		636
1.08529	0.609993	0.994073	1.30906	54.3	15.36	140	4.4092e-98	0.46223	0.829901	0.219552	0.323673	168	Rv0390	Rv0390	1	5	5	5	>Rv0390 Rv0390 CONSERVED HYPOTHETICAL PROTEIN 469591:470013 forward MW:15360	5	5	5	5	3	902;931;2153;3707;5409	True;True;True;True;True	980;1011;2305;3964;5823	4497;4498;4499;4618;4619;10531;10532;10533;10534;10535;10536;18677;18678;26914	7104;7105;7106;7304;7305;7306;17396;17397;17398;17399;17400;17401;17402;17403;17404;17405;17406;17407;17408;17409;17410;17411;17412;17413;17414;17415;17416;17417;30783;30784;44573	7104;7304;17405;30783;44573
0.414677	-0.158725	0.0607391	-0.241032	33	43.345	406	6.9004e-148	0.917993	0.534858	0.949991	0.419125	169	Rv0391	Rv0391	1	13	13	13	>Rv0391 metZ PROBABLE O-SUCCINYLHOMOSERINE SULFHYDRYLASE METZ (OSH SULFHYDRYLASE) 470010:471230 forward MW:43345	13	13	13	13	13	88;296;574;1857;2432;2958;3486;5326;5468;6482;6483;7097;7203	True;True;True;True;True;True;True;True;True;True;True;True;True	96;317;615;1993;2599;3161;3723;5733;5889;6961;6962;7606;7722	403;404;405;406;1700;1701;1702;1703;1704;1705;1706;1707;2889;2890;2891;2892;2893;9299;9300;9301;9302;12125;12126;12127;12128;14747;14748;14749;14750;17131;17132;17133;17134;17135;17136;17137;26591;26592;26593;26594;26595;26596;26597;26598;26599;26600;27149;27150;27151;27152;32133;32134;32135;32136;32137;32138;32139;32140;32141;32142;32143;34889;34890;34891;34892;34893;35512;35513;35514;35515;3551…	611;612;613;614;2658;2659;2660;2661;2662;2663;2664;2665;2666;2667;2668;2669;2670;2671;2672;2673;2674;2675;2676;4539;4540;4541;4542;15247;15248;15249;15250;19803;19804;19805;19806;19807;23881;23882;23883;23884;23885;27984;27985;27986;27987;27988;27989;27990;27991;27992;27993;27994;27995;27996;27997;44052;44053;44054;44055;44056;44057;44058;44059;44060;44061;44062;44063;44064;44065;44066;44067;4406…	613;2671;4540;15248;19804;23882;27991;44067;44928;53344;53359;58023;59092
0.987394	1.91436	-1.75326	0.638306	32.6	25.278	239	2.3297e-133	0.542776	0.237272	0.0426888	0.848294	170	Rv0394c	Rv0394c	1	4	4	4	>Rv0394c Rv0394c POSSIBLE SECRETED PROTEIN 474122:474841 reverse MW:25278	4	4	4	4	2	24;1632;3455;4641	True;True;True;True	26;1758;3690;5010	134;8296;8297;16998;16999;17000;17001;17002;17003;17004;17005;22969;22970;22971	196;13390;13391;27768;27769;27770;27771;27772;27773;27774;38112;38113;38114	196;13390;27769;38114
-0.52666	0.0251918	-0.449474	-0.514532	39.4	21.655	213	1.4438e-218	0.29202	0.689228	0.614724	0.228033	171	Rv0398c	Rv0398c	1	7	7	7	>Rv0398c Rv0398c POSSIBLE SECRETED PROTEIN 476679:477320 reverse MW:21655	7	7	7	6	6	1387;5029;5159;5585;5586;5721;6481	True;True;True;True;True;True;True	1496;5417;5559;5560;6015;6016;6153;6154;6960	6861;6862;6863;6864;6865;6866;6867;6868;24873;25662;25663;25664;25665;27594;27595;27596;27597;27598;27599;27600;27601;27602;27603;27604;27605;27606;27607;27608;27609;27610;27611;27612;27613;27614;27615;28165;28166;28167;28168;28169;28170;28171;28172;32115;32116;32117;32118;32119;32120;32121;32122;32123;32124;32125;32126;32127;32128;32129;32130;32131;32132	10948;10949;10950;10951;10952;10953;10954;10955;10956;10957;10958;10959;10960;41275;42716;42717;42718;42719;42720;45615;45616;45617;45618;45619;45620;45621;45622;45623;45624;45625;45626;45627;45628;45629;45630;45631;45632;45633;45634;45635;45636;45637;45638;45639;45640;45641;45642;45643;45644;45645;45646;45647;45648;45649;45650;45651;45652;45653;45654;45655;45656;45657;45658;45659;45660;46611;466…	10959;41275;42718;45639;45658;46620;53338	62		132
0.15082	-0.0227584	0.247563	0.116631	39.5	42.297	395	7.1008e-182	0.711789	0.647352	0.767295	0.773256	172	Rv0400c	Rv0400c	1	13	13	13	>Rv0400c fadE7 ACYL-CoA DEHYDROGENASE FADE7 478566:479753 reverse MW:42297	13	13	13	11	12	699;807;1175;1345;1635;2326;3708;4054;5273;5875;5968;6392;7095	True;True;True;True;True;True;True;True;True;True;True;True;True	756;874;1269;1450;1761;2484;3965;4326;4327;5679;6312;6415;6863;7604	3446;3447;4073;4074;4075;4076;4077;5793;5794;5795;6669;6670;8308;8309;8310;8311;8312;8313;11625;11626;11627;11628;11629;11630;18679;20018;20019;20020;20021;20022;20023;20024;20025;20026;20027;20028;20029;20030;20031;26144;26145;26146;26147;28807;28808;28809;28810;29366;29367;29368;29369;31648;31649;34886;34887	5359;5360;6442;6443;6444;6445;6446;6447;9097;9098;9099;9100;10649;10650;13405;13406;13407;13408;13409;13410;13411;13412;18994;18995;18996;18997;18998;18999;19000;19001;19002;19003;19004;19005;30785;33208;33209;33210;33211;33212;33213;33214;33215;33216;33217;33218;33219;33220;33221;33222;33223;33224;33225;33226;33227;33228;43419;43420;43421;43422;43423;47716;47717;47718;47719;47720;47721;47722;487…	5359;6444;9098;10650;13410;18997;30785;33211;43422;47722;48712;52547;58017	63		299
-1.27666	0.22265	-0.322938	-0.324618	20.8	36.956	336	8.2661e-62	0.105541	0.614956	0.848923	0.288375	173	Rv0407	Rv0407	1	6	6	6	>Rv0407 fgd1 PROBABLE F420-DEPENDENT GLUCOSE-6-PHOSPHATE DEHYDROGENASE FGD1 490783:491793 forward MW:36957	6	6	6	6	6	2033;2171;2287;2855;3561;5215	True;True;True;True;True;True	2178;2324;2443;3045;3046;3800;5619	10034;10035;10036;10584;10585;10586;10587;11498;11499;11500;11501;11502;14243;14244;14245;14246;14247;14248;14249;17507;17508;17509;25944;25945	16539;16540;16541;17489;17490;17491;17492;17493;17494;17495;17496;18826;18827;18828;18829;18830;18831;18832;18833;18834;18835;18836;18837;23031;23032;23033;23034;23035;23036;23037;23038;23039;23040;23041;23042;23043;23044;23045;23046;23047;23048;28543;28544;28545;43106;43107	16541;17496;18829;23041;28545;43106	64		268
1.03492	-0.119157	0.315102	0.177089	12.6	72.93	690	6.4131e-46	0.502818	0.375006	0.595356	0.711488	174	Rv0408	Rv0408	1	8	8	8	>Rv0408 pta PROBABLE PHOSPHATE ACETYLTRANSFERASE PTA (PHOSPHOTRANSACETYLASE) 491786:493858 forward MW:72931	8	8	8	8	4	433;866;2500;3161;4127;4128;5232;6199	True;True;True;True;True;True;True;True	461;940;2670;3378;4406;4407;5636;6663	2315;4312;4313;4314;4315;4316;4317;12407;15596;20417;20418;20419;20420;20421;20422;20423;26008;26009;30766;30767	3585;6844;6845;6846;6847;6848;6849;20301;25251;33855;33856;33857;33858;33859;33860;33861;33862;33863;33864;33865;33866;33867;33868;33869;33870;43215;43216;50950;50951;50952;50953	3585;6847;20301;25251;33859;33863;43215;50950
2.2549	2.48592	-1.29184	1.23383	3.6	41.318	385	0.0020392	0.0597092	0.0845664	0.151468	0.43448	175	Rv0409	Rv0409	1	1	1	1	>Rv0409 ackA PROBABLE ACETATE KINASE ACKA (ACETOKINASE) 493851:495008 forward MW:41318	1	1	1	1	1	7085	TRUE	7594	34833;34834	57912;57913	57912
-1.17163	0.512864	0.0747794	0.297602	3.7	35.405	328	9.0833e-26	0.126386	0.895079	0.936044	0.979977	176	Rv0411c	Rv0411c	1	1	1	1	>Rv0411c glnH PROBABLE GLUTAMINE-BINDING LIPOPROTEIN GLNH (GLNBP) 497314:498300 reverse MW:35406	1	1	1	1	1	1223	TRUE	1317	6032;6033;6034;6035;6036;6037;6038;6039;6040	9490;9491;9492;9493;9494;9495;9496;9497;9498;9499;9500;9501;9502;9503;9504;9505;9506;9507;9508	9507
-1.60161	-0.620493	-0.0426797	-0.842232	4.1	47.083	439	2.929e-11	0.0578049	0.146908	0.886262	0.0758213	177	Rv0412c	Rv0412c	1	2	1	1	>Rv0412c Rv0412c POSSIBLE CONSERVED MEMBRANE PROTEIN 498300:499619 reverse MW:47084	2	1	1	2	2	2285;3111	True;False	2441;3325	11494;11495;11496;15379;15380;15381;15382;15383	18818;18819;18820;18821;18822;18823;18824;24897;24898;24899;24900;24901	18819;24898
-0.719281	0.886406	-0.833902	0.108223	16.8	52.042	500	4.028e-78	0.254011	0.837306	0.397293	0.64206	178	Rv0418	Rv0418	1	8	8	8	>Rv0418 lpqL PROBABLE LIPOPROTEIN AMINOPEPTIDASE LPQL 503496:504998 forward MW:52042	8	8	8	5	6	2571;2701;3766;3910;4718;5733;5773;6731	True;True;True;True;True;True;True;True	2747;2886;4027;4173;5092;6167;6208;7224	12625;13646;18932;18933;19492;23311;28214;28215;28216;28404;28405;28406;28407;33358	20620;20621;22152;31329;31330;32346;38686;46691;46692;46693;47032;47033;47034;47035;47036;47037;55491	20621;22152;31330;32346;38686;46693;47033;55491
0.636636	0.659609	-0.817638	-0.167863	4.4	52.949	498	3.8536e-07	0.976644	0.990463	0.409038	0.397813	179	Rv0419	Rv0419	1	2	2	2	>Rv0419 lpqM POSSIBLE LIPOPROTEIN PEPTIDASE LPQM 505086:506582 forward MW:52949	2	2	2	2	1	597;2469	True;True	639;2637	2993;2994;12283	4697;4698;4699;4700;20069	4698;20069
1.01621	-0.410667	0.869161	0.499986	39.1	59.897	547	9.3129e-225	0.51836	0.356036	0.283808	0.854197	180	Rv0423c	Rv0423c	1	17	17	17	>Rv0423c thiC PROBABLE THIAMINE BIOSYNTHESIS PROTEIN THIC 508582:510225 reverse MW:59898	17	17	17	16	10	731;923;1187;1544;1573;1637;2915;4674;5204;5535;5865;5908;6588;6876;6925;6949;7259	True;True;True;True;True;True;True;True;True;True;True;True;True;True;True;True;True	791;1003;1281;1663;1664;1694;1763;3116;5044;5608;5963;6302;6351;7076;7379;7428;7455;7782	3639;3640;3641;3642;4591;4592;4593;4594;4595;5881;5882;5883;5884;5885;5886;5887;5888;7846;7847;7848;7849;7850;7851;7852;7853;7854;7855;7856;7857;7858;7985;7986;7987;7988;7989;7990;8316;8317;14579;14580;23124;23125;23126;23127;23128;23129;23130;25897;27414;27415;28773;28774;29008;29009;29010;29011;29012;29013;32585;32586;32587;32588;32589;32590;32591;32592;33982;34233;34336;35764	5686;5687;5688;5689;5690;7264;7265;7266;7267;7268;7269;7270;7271;9257;9258;9259;9260;9261;9262;9263;12654;12655;12656;12657;12658;12659;12660;12661;12662;12663;12664;12665;12666;12667;12668;12848;12849;12850;12851;12852;12853;12854;12855;12856;12857;12858;13416;13417;23577;38399;38400;38401;38402;38403;38404;38405;38406;38407;38408;38409;38410;38411;38412;38413;38414;38415;38416;38417;38418;38419…	5689;7271;9257;12665;12856;13417;23577;38399;43046;45364;47657;47999;54165;56496;56996;57154;59507	65		105
-0.165742	1.53717	-0.834931	0.732747	7.9	32.108	291	8.1121e-09	0.505378	0.410207	0.396556	0.77572	181	Rv0427c	Rv0427c	1	2	2	2	>Rv0427c xthA PROBABLE EXODEOXYRIBONUCLEASE III PROTEIN XTHA (EXONUCLEASE III) (EXO III) (AP ENDONUCLEASE VI) 516017:516892 reverse MW:32108	2	2	2	1	2	460;3117	True;True	490;3331	2396;2397;2398;15391	3690;3691;3692;3693;24912	3693;24912
2.09538	NaN	NaN	NaN	7.6	32.65	302	4.4119e-11	0.0890896	1	1	1	182	Rv0428c	Rv0428c	1	2	2	2	>Rv0428c Rv0428c GCN5-RELATED N-ACETYLTRANSFERASE 516895:517803 reverse MW:32650	2	2	2	2	0	156;3583	True;True	165;3822	662;17618	1022;28770	1022;28770
0.792689	0.851443	-0.0419517	0.996244	18.8	20.939	197	1.9808e-29	0.835207	0.673737	0.954234	0.498784	183	Rv0429c	Rv0429c	1	3	3	3	>Rv0429c def PROBABLE POLYPEPTIDE DEFORMYLASE DEF (PDF) (FORMYLMETHIONINE DEFORMYLASE) 517803:518396 reverse MW:20938	3	3	3	2	3	960;3277;6751	True;True;True	1043;3500;7244	4734;4735;4736;16159;16160;16161;16162;16163;33421;33422	7455;7456;7457;26420;26421;26422;26423;26424;26425;26426;26427;26428;55594;55595	7455;26423;55594
-0.859719	-0.00532813	0.334454	0.293724	13.4	16.905	164	1.6894e-13	0.164503	0.662454	0.685938	0.975481	184	Rv0431	Rv0431	1	2	2	2	>Rv0431 Rv0431 PUTATIVE TUBERCULIN RELATED PEPTIDE 519073:519567 forward MW:16905	2	2	2	2	2	5864;6878	True;True	6301;7381	28760;28761;28762;28763;28764;28765;28766;28767;28768;28769;28770;28771;28772;33984;33985;33986;33987;33988;33989	47636;47637;47638;47639;47640;47641;47642;47643;47644;47645;47646;47647;47648;47649;47650;47651;47652;47653;47654;47655;56498;56499;56500;56501;56502;56503;56504;56505;56506;56507;56508;56509	47642;56505
-0.0502784	-0.314523	0.274888	-0.0910641	19.6	23.844	240	4.4606e-60	0.566942	0.268428	0.625923	0.555204	185	Rv0432	Rv0432	1	3	3	3	>Rv0432 sodC PROBABLE PERIPLASMIC SUPEROXIDE DISMUTASE [CU-ZN] SODC 519600:520322 forward MW:23844	3	3	3	3	3	3971;5178;7261	True;True;True	4238;5579;7784	19707;19708;19709;19710;25733;25734;35766;35767;35768;35769	32726;32727;32728;32729;42829;42830;42831;59511;59512;59513;59514;59515;59516;59517;59518	32726;42831;59517
0.212881	-0.0190613	-0.408033	-0.593725	2.4	31.218	286	0.0020862	0.759016	0.650543	0.646957	0.186655	186	Rv0436c	Rv0436c	1	1	1	1	>Rv0436c pssA PROBABLE CDP-DIACYLGLYCEROL--SERINE O-PHOSPHATIDYLTRANSFERASE PSSA (PS SYNTHASE) (PHOSPHATIDYLSERINE SYNTHASE) 524530:525390 reverse MW:31218	1	1	1	1	1	3470	TRUE	3706	17079;17080;17081;17082;17083;17084;17085;17086;17087;17088;17089	27905;27906;27907;27908;27909;27910;27911;27912;27913;27914;27915;27916;27917;27918;27919;27920;27921;27922;27923;27924;27925	27925
0.314523	-0.323543	0.606063	0.420294	71.7	56.726	540	0	0.838263	0.413132	0.457239	0.91665	187	Rv0440	Rv0440	1	45	45	44	>Rv0440 groEL2 60 KDA CHAPERONIN 2 GROEL2 (PROTEIN CPN60-2) (GROEL PROTEIN 2) (65 KDA ANTIGEN) (HEAT SHOCK PROTEIN 65) (CELL WALL PROTEIN A) (ANTIGEN A) 528608:530230 forward MW:56727	45	45	44	44	34	142;323;324;821;894;1121;1240;1241;1642;1643;2215;2430;2464;2585;2722;2849;2985;3203;3285;3286;3817;4278;4282;4609;4687;4705;4782;4786;4787;4788;4818;5250;5251;5252;5716;5848;5849;6184;6210;6211;6689;6735;6750;6757;6927	True;True;True;True;True;True;True;True;True;True;True;True;True;True;True;True;True;True;True;True;True;True;True;True;True;True;True;True;True;True;True;True;True;True;True;True;True;True;True;True;True;True;True;True;True	151;344;345;890;891;892;971;1213;1335;1336;1768;1769;2370;2597;2632;2761;2907;3039;3195;3422;3508;3509;4078;4564;4568;4974;5059;5078;5157;5162;5163;5164;5194;5656;5657;5658;6148;6285;6286;6648;6674;6675;7182;7228;7243;7250;7430	607;608;609;610;611;612;613;614;615;1808;1809;1810;1811;1812;1813;1814;1815;1816;1817;1818;1819;1820;4109;4110;4111;4112;4113;4114;4115;4116;4117;4118;4119;4120;4121;4122;4123;4124;4467;4468;5534;5535;5536;5537;5538;5539;5540;5541;5542;5543;5544;5545;5546;5547;5548;5549;6115;6116;6117;6118;6119;6120;6121;6122;6123;6124;6125;6126;6127;6128;6129;8332;8333;8334;8335;8336;8337;8338;11216;12114;12268;…	933;934;935;936;937;938;939;940;941;942;943;944;945;946;2820;2821;2822;2823;2824;2825;2826;2827;2828;2829;2830;2831;2832;2833;2834;2835;2836;2837;2838;2839;2840;6494;6495;6496;6497;6498;6499;6500;6501;6502;6503;6504;6505;6506;6507;6508;6509;7057;7058;7059;8669;8670;8671;8672;8673;8674;8675;8676;8677;8678;8679;8680;8681;8682;8683;8684;8685;8686;8687;8688;8689;8690;8691;8692;8693;9607;9608;9609;961…	943;2820;2840;6506;7058;8688;9624;9664;13443;13458;18427;19777;20040;20753;22226;23003;24110;25737;26499;26507;31763;35150;35238;37799;38460;38591;39199;39631;39635;39649;39859;43277;43299;43319;46561;47492;47495;50855;51002;51005;55141;55499;55584;55672;57007	66;67		535;538
NaN	2.57158	-2.42175	0.277985	7.4	47.213	487	1.1534e-65	1	0.0708946	0.00391489	0.817528	188	Rv0442c	Rv0442c	1	3	3	3	>Rv0442c PPE10 PPE FAMILY PROTEIN 530751:532214 reverse MW:47214	3	3	3	0	3	1742;4679;5503	True;True;True	1875;5049;5928	8852;23141;27285	14498;38431;45152	14498;38431;45152
1.11869	2.34051	-0.715131	1.69715	11.1	18.958	171	1.2763e-56	0.560935	0.112591	0.48769	0.214689	189	Rv0443	Rv0443	1	1	1	1	>Rv0443 Rv0443 CONSERVED HYPOTHETICAL PROTEIN 532396:532911 forward MW:18958	1	1	1	1	1	4162	TRUE	4441	20559;20560;20561;20562;20563;20564	34106;34107;34108;34109;34110;34111	34109
0.380619	-0.428786	0.826193	0.23217	40.9	23.883	232	1.6571e-85	0.890746	0.344818	0.308597	0.904328	190	Rv0444c	Rv0444c	1	6	6	6	>Rv0444c rskA ANTI-SIGMA FACTOR RSKA (REGULATOR OF SIGMA K) 533091:533789 reverse MW:23883	6	6	6	6	4	1340;1805;2647;5678;6093;6131	True;True;True;True;True;True	1445;1939;1940;2829;6109;6548;6593	6657;9080;9081;13379;13380;13381;27945;27946;27947;27948;30272;30273;30518;30519;30520;30521;30522	10632;14833;14834;14835;21703;21704;21705;21706;21707;46223;46224;46225;46226;46227;46228;46229;50177;50178;50597;50598;50599;50600;50601;50602	10632;14834;21707;46225;50177;50599	68;69		55;157
0.641546	-0.412294	0.387473	-0.0408233	25.1	21.035	187	2.1701e-23	0.871696	0.223769	0.542137	0.502634	191	Rv0445c	Rv0445c	1	5	5	5	>Rv0445c sigK PROBABLE ALTERNATIVE RNA POLYMERASE SIGMA FACTOR SIGK 533833:534396 reverse MW:21034	5	5	5	5	4	3892;3893;4524;5055;6176	True;True;True;True;True	4154;4155;4882;5444;6639	19409;19410;19411;19412;19413;19414;22359;22360;22361;25038;25039;25040;25041;25042;25043;25044;30654;30655;30656;30657;30658;30659;30660	32219;32220;32221;32222;32223;32224;32225;32226;37012;37013;37014;41489;41490;41491;41492;41493;41494;41495;50768;50769;50770;50771;50772;50773;50774;50775;50776;50777	32220;32226;37013;41493;50775
-0.800551	1.43222	-1.26885	0.136454	5.3	105.2	967	2.4217e-23	0.183411	0.35914	0.161517	0.795397	192	Rv0450c	Rv0450c	1	4	4	4	>Rv0450c mmpL4 PROBABLE CONSERVED TRANSMEMBRANE TRANSPORT PROTEIN MMPL4 538588:541491 reverse MW:105203	4	4	4	4	3	994;4492;5462;7268	True;True;True;True	1083;4845;4846;4847;5883;7792	4921;4922;4923;22229;22230;22231;22232;22233;22234;22235;22236;22237;22238;22239;22240;22241;22242;27138;27139;27140;27141;35792;35793;35794;35795;35796;35797	7718;7719;7720;36803;36804;36805;36806;36807;36808;36809;36810;36811;36812;36813;36814;36815;36816;36817;36818;36819;36820;36821;36822;36823;36824;36825;36826;36827;36828;36829;44911;44912;44913;44914;44915;44916;44917;44918;59542;59543;59544;59545;59546;59547;59548;59549;59550;59551;59552;59553;59554;59555;59556;59557	7720;36818;44911;59546	70;71		548;555
-0.629322	0.84187	0.241474	0.33754	14.3	15.371	140	1.5334e-20	0.247114	0.679717	0.773106	0.982046	193	Rv0451c	Rv0451c	1	2	2	2	>Rv0451c mmpS4 PROBABLE CONSERVED MEMBRANE PROTEIN MMPS4 541488:541910 reverse MW:15371	2	2	2	2	2	4004;6725	True;True	4274;7218	19834;19835;33338;33339;33340;33341;33342;33343;33344	32916;55461;55462;55463;55464;55465;55466;55467;55468;55469;55470;55471;55472	32916;55463
2.84215	2.89079	-0.0112826	2.89226	42.6	16.64	148	1.2422e-282	0.00264298	0.0305712	0.980989	0.0105098	194	Rv0455c	Rv0455c	1	7	7	7	>Rv0455c Rv0455c CONSERVED HYPOTHETICAL PROTEIN 545375:545821 reverse MW:16639	7	7	7	6	7	435;436;1377;3251;4370;5112;7175	True;True;True;True;True;True;True	463;464;1485;1486;3472;4684;4685;5507;5508;7690;7691	2317;2318;2319;2320;2321;2322;2323;2324;2325;2326;2327;2328;6818;6819;6820;6821;6822;6823;6824;16042;16043;16044;16045;16046;16047;16048;16049;16050;16051;16052;21646;21647;21648;21649;21650;21651;21652;21653;21654;21655;21656;21657;21658;21659;25416;25417;25418;25419;25420;25421;25422;25423;25424;25425;25426;25427;25428;25429;25430;25431;25432;25433;25434;25435;25436;25437;25438;25439;25440;2544…	3587;3588;3589;3590;3591;3592;3593;3594;3595;3596;3597;3598;3599;3600;3601;3602;3603;10881;10882;10883;10884;10885;10886;10887;10888;26216;26217;26218;26219;26220;26221;26222;26223;26224;26225;26226;26227;26228;35852;35853;35854;35855;35856;35857;35858;35859;35860;35861;35862;35863;35864;35865;35866;35867;35868;42316;42317;42318;42319;42320;42321;42322;42323;42324;42325;42326;42327;42328;42329;42…	3587;3603;10887;26217;35853;42326;58607	72;73		42;68
1.43771	1.03375	0.192952	0.856946	21.7	74.463	673	3.8086e-103	0.233736	0.729865	0.690185	0.683273	195	Rv0457c	Rv0457c	1	12	12	12	>Rv0457c Rv0457c PROBABLE PEPTIDASE 547586:549607 reverse MW:74464	12	12	12	11	4	548;1570;1981;2054;2377;2491;2537;3569;4442;4625;6030;6206	True;True;True;True;True;True;True;True;True;True;True;True	588;1690;2125;2200;2538;2661;2712;3808;4785;4992;6481;6670	2802;2803;2804;7974;9797;10136;10137;11896;12384;12498;17580;22031;22912;22913;22914;22915;22916;29879;30790;30791;30792;30793;30794	4414;4415;4416;12836;16065;16739;16740;19439;20267;20430;28692;36466;38034;38035;38036;38037;38038;49492;50990;50991;50992;50993;50994;50995;50996	4415;12836;16065;16739;19439;20267;20430;28692;36466;38035;49492;50991
-0.346885	0.141303	0.236952	0.516015	6.7	54.574	507	3.3491e-09	0.411438	0.552225	0.655361	0.944125	196	Rv0458	Rv0458	1	3	3	3	>Rv0458 Rv0458 PROBABLE ALDEHYDE DEHYDROGENASE 549675:551198 forward MW:54575	3	3	3	1	3	90;1497;6537	True;True;True	98;1615;7019	408;7572;32362;32363	616;12182;53784;53785	616;12182;53784
0.297602	-0.488721	0.263034	-0.306127	62.1	49.206	464	0	0.824932	0.309338	0.75259	0.366765	197	Rv0462	Rv0462	1	28	28	28	>Rv0462 lpdC DIHYDROLIPOAMIDE DEHYDROGENASE LPD (LIPOAMIDE REDUCTASE (NADH)) (LIPOYL DEHYDROGENASE) (DIHYDROLIPOYL DEHYDROGENASE) (DIAPHORASE) 552614:554008 forward MW:49207	28	28	28	26	24	113;304;398;399;426;521;575;576;843;1183;1184;1644;2087;2778;3392;4022;4141;4259;4505;4506;4545;4546;4715;6180;6329;6519;6906;7265	True;True;True;True;True;True;True;True;True;True;True;True;True;True;True;True;True;True;True;True;True;True;True;True;True;True;True;True	121;325;422;423;453;556;557;616;617;916;1277;1278;1770;2235;2964;3626;4293;4420;4543;4862;4863;4906;4907;5089;6643;6644;6798;7000;7409;7789	454;455;456;457;458;459;460;461;462;463;464;465;466;467;468;469;470;471;472;473;474;475;476;477;478;1724;1725;1726;1727;1728;1729;1730;2138;2139;2140;2141;2285;2286;2287;2288;2289;2290;2291;2292;2293;2294;2295;2296;2297;2681;2682;2683;2684;2685;2686;2687;2688;2689;2690;2691;2692;2693;2694;2695;2696;2697;2698;2699;2700;2701;2702;2703;2894;2895;2896;2897;2898;2899;2900;2901;2902;2903;2904;2905;2906…	677;678;679;680;681;682;683;684;685;686;687;688;689;690;691;692;693;694;695;696;697;698;699;700;701;702;703;704;705;706;707;708;709;710;711;712;713;714;715;716;717;718;719;720;721;722;723;724;725;726;2695;2696;2697;2698;2699;2700;2701;3318;3319;3320;3321;3322;3323;3324;3539;3540;3541;3542;3543;3544;3545;3546;3547;3548;3549;3550;3551;3552;3553;3554;3555;3556;3557;3558;3559;4241;4242;4243;4244;4245…	684;2699;3318;3323;3556;4268;4560;4592;6617;9211;9236;13460;16940;22593;27424;32986;33948;34933;36928;36929;37325;37357;38670;50809;51953;53622;56809;59530	74;75		101;297
0.314986	-0.822689	0.858777	-0.220463	29.7	47.086	428	0	0.838629	0.15637	0.289671	0.436542	198	Rv0467	Rv0467	1	9	9	9	>Rv0467 icl1 ISOCITRATE LYASE ICL (ISOCITRASE) (ISOCITRATASE) 557527:558813 forward MW:47086	9	9	9	9	8	535;1613;1826;2799;2907;3062;5623;5708;6504	True;True;True;True;True;True;True;True;True	574;1738;1961;2987;3108;3275;6054;6140;6984	2753;2754;2755;8233;8234;8235;8236;9199;9200;9201;9202;9203;14003;14004;14005;14561;14562;14563;14564;14565;14566;15137;15138;15139;15140;15141;27753;28116;28117;32230;32231;32232;32233;32234	4338;4339;4340;4341;4342;4343;13288;13289;13290;13291;13292;13293;13294;15070;15071;15072;15073;15074;15075;22676;22677;22678;22679;22680;23549;23550;23551;23552;23553;23554;23555;23556;23557;24512;24513;24514;24515;45912;45913;46524;46525;53527;53528;53529;53530;53531;53532;53533;53534	4343;13290;15073;22680;23551;24512;45912;46525;53530
0.629473	0.131598	-0.174377	-0.0987063	72	30.696	286	0	0.884002	0.785459	0.839679	0.547782	199	Rv0468	Rv0468	1	16	16	16	>Rv0468 fadB2 PROBABLE 3-HYDROXYBUTYRYL-CoA DEHYDROGENASE FADB2 (BETA-HYDROXYBUTYRYL-CoA DEHYDROGENASE) (BHBD) 558895:559755 forward MW:30696	16	16	16	15	16	401;512;953;1740;3859;4337;4338;4489;4490;4867;5318;5742;5917;6407;6486;6846	True;True;True;True;True;True;True;True;True;True;True;True;True;True;True;True	425;544;1035;1036;1873;4121;4638;4639;4640;4840;4841;4842;4843;5246;5725;6176;6360;6879;6880;6965;7346;7347	2144;2145;2146;2627;2628;2629;2630;2631;4692;4693;4694;4695;4696;4697;4698;4699;4700;4701;4702;4703;4704;4705;4706;4707;4708;4709;4710;4711;4712;8842;8843;8844;8845;8846;8847;8848;19305;19306;19307;19308;19309;19310;21449;21450;21451;21452;21453;21454;21455;21456;21457;21458;21459;21460;21461;21462;21463;21464;21465;21466;21467;21468;21469;21470;21471;21472;21473;21474;21475;22213;22214;22215;222…	3327;3328;3329;4143;4144;4145;4146;4147;4148;4149;4150;4151;4152;4153;7398;7399;7400;7401;7402;7403;7404;7405;7406;7407;7408;7409;7410;7411;7412;7413;7414;7415;7416;7417;7418;7419;7420;7421;7422;7423;7424;7425;14486;14487;14488;14489;14490;14491;14492;14493;14494;31990;31991;31992;31993;31994;31995;31996;31997;31998;31999;32000;32001;32002;32003;32004;32005;32006;32007;32008;32009;32010;32011;320…	3328;4146;7415;14486;31992;35558;35582;36785;36794;40125;43983;46743;48091;52661;53373;56240	76;77;78;79;80;81		16;127;207;230;251;269
0.0713507	-0.626579	1.64847	1.05582	13.6	33.095	286	1.3407e-16	0.643532	0.145011	0.0480105	0.545102	200	Rv0469	Rv0469	1	4	3	3	>Rv0469 umaA POSSIBLE MYCOLIC ACID SYNTHASE UMAA 559888:560748 forward MW:33096	4	3	3	2	4	1905;1942;4159;5633	True;True;True;False	2044;2083;4438;6064	9501;9622;20549;20550;20551;20552;27782;27783;27784;27785	15588;15770;34091;34092;34093;34094;34095;45965;45966;45967;45968	15588;15770;34092;45968
0.421156	-0.310456	0.285935	0.231678	32.1	33.027	287	9.3503e-162	0.923189	0.270409	0.617459	0.768314	201	Rv0470c	Rv0470c	1	8	8	6	>Rv0470c pcaA MYCOLIC ACID SYNTHASE PCAA (CYCLOPROPANE SYNTHASE) 560848:561711 reverse MW:33028	8	8	6	8	5	2485;3131;4161;4811;6498;7043;7117;7167	True;True;True;True;True;True;True;True	2655;3345;4440;5187;6978;7550;7629;7682	12352;12353;15461;15462;15463;15464;15465;15466;20557;20558;24036;24037;32207;32208;34642;34643;34644;34976;35221;35222;35223	20179;20180;25041;25042;25043;25044;25045;25046;25047;25048;25049;34102;34103;34104;34105;39786;39787;39788;53483;57622;57623;57624;57625;58156;58529;58530;58531	20180;25047;34104;39788;53483;57622;58156;58529
0.254715	0.38101	1.32458	1.11257	35.2	21.534	199	6.4252e-63	0.791378	0.984619	0.10095	0.428431	202	Rv0475	Rv0475	1	8	8	8	>Rv0475 hbhA IRON-REGULATED HEPARIN BINDING HEMAGGLUTININ HBHA (ADHESIN) 565797:566396 forward MW:21534	8	8	8	8	8	43;251;3778;3779;4099;5527;7178;7179	True;True;True;True;True;True;True;True	51;270;4039;4040;4376;5954;7696;7697	218;219;220;221;1465;1466;18977;18978;18979;18980;18981;18982;20277;20278;20279;27380;27381;35363;35364;35365;35366;35367;35368;35369;35370;35371;35372;35373;35374	321;322;323;324;325;2255;2256;2257;31429;31430;31431;31432;31433;31434;31435;31436;31437;33653;33654;33655;45309;45310;45311;58821;58822;58823;58824;58825;58826;58827;58828;58829;58830;58831;58832;58833;58834	321;2257;31429;31434;33653;45310;58821;58829
-0.401692	1.08758	-0.625244	0.349365	25.7	15.658	148	3.9315e-83	0.353675	0.533492	0.486625	0.972683	203	Rv0477	Rv0477	1	3	3	3	>Rv0477 Rv0477 POSSIBLE CONSERVED SECRETED PROTEIN 566776:567222 forward MW:15658	3	3	3	3	3	734;4046;6880	True;True;True	794;4318;7383	3649;3650;3651;3652;3653;3654;3655;3656;3657;3658;3659;3660;3661;3662;19983;19984;19985;33994;33995;33996;33997;33998;33999;34000	5697;5698;5699;5700;5701;5702;5703;5704;5705;5706;5707;5708;5709;5710;5711;5712;5713;5714;5715;5716;5717;33134;33135;33136;33137;33138;33139;33140;56514;56515;56516;56517;56518;56519;56520;56521;56522;56523;56524	5698;33139;56522
1.03231	0.127936	-0.423952	-0.374898	29.5	22.036	224	6.176e-52	0.629444	0.542225	0.748837	0.258044	204	Rv0478	Rv0478	1	5	5	5	>Rv0478 deoC PROBABLE DEOXYRIBOSE-PHOSPHATE ALDOLASE DEOC (PHOSPHODEOXYRIBOALDOLASE) (DEOXYRIBOALDOLASE) 567222:567896 forward MW:22036	5	5	5	4	2	41;739;892;6011;6147	True;True;True;True;True	49;799;969;6462;6610	209;210;211;212;213;214;215;3672;3673;4464;29784;29785;30574	312;313;314;315;316;317;318;5726;5727;7054;49277;49278;50661	316;5727;7054;49278;50661
1.07204	NaN	NaN	NaN	4.6	37.016	348	8.4455e-07	0.597491	1	1	1	205	Rv0479c	Rv0479c	1	1	1	1	>Rv0479c Rv0479c PROBABLE CONSERVED MEMBRANE PROTEIN 567921:568967 reverse MW:37016	1	1	1	1	0	1035	TRUE	1126	5069	7902	7902
-0.109421	0.882145	-0.61213	0.0492126	23.6	28.995	280	1.7435e-93	0.536732	0.84047	0.574282	0.584932	206	Rv0480c	Rv0480c	1	4	4	4	>Rv0480c Rv0480c POSSIBLE AMIDOHYDROLASE 568964:569806 reverse MW:28995	4	4	4	4	1	468;4662;5370;6763	True;True;True;True	500;5031;5781;7257	2483;23090;23091;23092;23093;26740;33458	3897;38341;38342;38343;38344;38345;38346;38347;38348;44278;55689	3897;38344;44278;55689
1.30352	2.01841	0.0875986	1.61046	9.3	47.858	451	1.0063e-35	0.427682	0.200308	0.776152	0.248151	207	Rv0483	Rv0483	1	3	3	3	>Rv0483 lprQ PROBABLE CONSERVED LIPOPROTEIN LPRQ 571710:573065 forward MW:47858	3	3	3	3	3	1866;6194;7217	True;True;True	2002;6658;7738	9323;9324;9325;9326;9327;9328;9329;30744;30745;35574;35575;35576;35577;35578	15281;15282;15283;15284;15285;15286;15287;15288;15289;15290;15291;15292;15293;15294;15295;15296;50920;50921;59214;59215;59216;59217;59218	15285;50921;59218
0.789187	1.83789	-0.632785	1.21288	42.6	27.215	249	1.9228e-66	0.83834	0.206429	0.48147	0.446784	208	Rv0489	Rv0489	1	8	8	8	>Rv0489 gpm1 PROBABLE PHOSPHOGLYCERATE MUTASE 1 GPM1 (PHOSPHOGLYCEROMUTASE) (PGAM) (BPG-DEPENDENT PGAM) 578426:579175 forward MW:27216	8	8	8	6	7	679;2052;2378;2613;2893;5634;6396;7034	True;True;True;True;True;True;True;True	736;2198;2539;2792;3093;6065;6867;7541	3364;3365;3366;10108;10109;10110;10111;10112;11897;11898;13236;14484;14485;14486;27786;31659;31660;31661;34610;34611	5243;5244;5245;16677;16678;16679;16680;16681;19440;19441;21423;23404;23405;23406;45969;52568;57577	5244;16679;19440;21423;23404;45969;52568;57577		2;23		177;186
1.42986	0.696471	-0.798517	-0.25515	3.2	33.092	310	0.00061634	0.348305	0.980124	0.423109	0.334095	209	Rv0497	Rv0497	1	1	1	1	>Rv0497 Rv0497 PROBABLE CONSERVED TRANSMEMBRANE PROTEIN 587377:588309 forward MW:33092	1	1	1	1	1	4862	TRUE	5241	24211;24212;24213;24214	40101;40102;40103;40104;40105	40101
NaN	2.89604	0.275961	3.03708	7.9	30.433	280	4.4543e-05	1	0.0344837	0.625099	0.0102036	210	Rv0498	Rv0498	1	2	2	2	>Rv0498 Rv0498 CONSERVED HYPOTHETICAL PROTEIN 588325:589167 forward MW:30433	2	2	2	0	2	220;1783	True;True	236;1916	1237;1238;9015	1885;1886;14735	1886;14735
0.669299	-0.00776948	0.207018	0.0936954	32.9	30.171	295	1.6104e-75	0.843527	0.660331	0.80622	0.747867	211	Rv0500	Rv0500	1	7	7	7	>Rv0500 proC PROBABLE PYRROLINE-5-CARBOXYLATE REDUCTASE PROC (P5CR) (P5C REDUCTASE) 590083:590970 forward MW:30171	7	7	7	7	5	157;657;1279;3713;4308;4330;4929	True;True;True;True;True;True;True	166;711;712;1374;3970;4600;4601;4631;5312	663;664;665;666;667;668;669;670;3264;3265;3266;3267;3268;3269;3270;3271;3272;3273;3274;3275;3276;3277;3278;3279;3280;3281;3282;3283;3284;6290;6291;18690;18691;21351;21352;21353;21354;21355;21356;21357;21358;21434;24541	1023;1024;1025;1026;1027;1028;1029;1030;5077;5078;5079;5080;5081;5082;5083;5084;5085;5086;5087;5088;5089;5090;5091;5092;5093;5094;5095;5096;5097;5098;5099;5100;5101;5102;5103;5104;5105;5106;5107;5108;5109;5110;5111;5112;5113;5114;5115;5116;5117;5118;5119;5120;5121;5122;5123;5124;5125;5126;5127;5128;5129;5130;5131;5132;5133;5134;5135;9969;9970;9971;9972;30804;30805;30806;30807;30808;35400;35401;35…	1028;5081;9970;30807;35406;35513;40783	82		126
0.603881	-0.437228	0.792772	0.379843	33.1	34.66	302	4.5819e-67	0.91018	0.339669	0.328839	0.948573	212	Rv0503c	Rv0503c	1	10	10	10	>Rv0503c cmaA2 CYCLOPROPANE-FATTY-ACYL-PHOSPHOLIPID SYNTHASE 2 CMAA2 (CYCLOPROPANE FATTY ACID SYNTHASE) (CFA SYNTHASE) (CYCLOPROPANE MYCOLIC ACID SYNTHASE 2) (MYCOLIC ACID TRANS-CYCLOPROPANE SYNTHETASE) 593871:594779 reverse MW:34660	10	10	10	9	9	649;1108;2050;2179;2247;2561;3891;4387;5488;7230	True;True;True;True;True;True;True;True;True;True	700;701;1200;2196;2332;2402;2737;4153;4707;5912;7751	3223;3224;3225;3226;3227;3228;3229;3230;3231;5478;5479;10102;10103;10104;10105;10106;10602;10603;10604;10605;10606;11335;12584;12585;19404;19405;19406;19407;19408;21712;21713;21714;27210;27211;35641;35642;35643;35644	5023;5024;5025;5026;5027;5028;5029;5030;5031;5032;5033;5034;8554;8555;8556;8557;8558;16663;16664;16665;16666;16667;16668;16669;16670;16671;16672;16673;16674;16675;17516;17517;17518;17519;18573;20566;32214;32215;32216;32217;32218;35945;35946;35947;35948;35949;35950;45006;45007;45008;45009;45010;59311;59312;59313;59314;59315;59316;59317	5028;8556;16671;17519;18573;20566;32214;35946;45010;59316	83		114
-0.630059	0.822018	-1.16893	-0.753409	16.3	18.36	166	8.6405e-10	0.287255	0.885362	0.201751	0.0983347	213	Rv0504c	Rv0504c	1	3	3	3	>Rv0504c Rv0504c CONSERVED HYPOTHETICAL PROTEIN 594802:595302 reverse MW:18360	3	3	3	3	3	692;2075;3810	True;True;True	749;2222;4071	3403;3404;10209;10210;19134;19135	5297;16858;16859;16860;31705;31706;31707;31708	5297;16859;31708
0.530271	2.73572	-1.48096	1.28582	13.6	15.931	147	2.7193e-14	0.944763	0.0497541	0.0935111	0.404801	214	Rv0506	Rv0506	1	2	2	2	>Rv0506 mmpS2 PROBABLE CONSERVED MEMBRANE PROTEIN MMPS2 596759:597202 forward MW:15931	2	2	2	2	2	3082;5209	True;True	3295;5613	15241;15242;15243;15244;25929;25930	24705;24706;24707;24708;24709;24710;24711;43087;43088	24705;43087
0.78576	0.493337	-0.34628	-0.0344263	18.4	31.906	309	6.2977e-88	0.841409	0.842411	0.825514	0.508273	215	Rv0510	Rv0510	1	4	4	4	>Rv0510 hemC PROBABLE PORPHOBILINOGEN DEAMINASE HEMC (PBG) (HYDROXYMETHYLBILANE SYNTHASE) (HMBS) (PRE-UROPORPHYRINOGEN SYNTHASE) 601857:602786 forward MW:31906	4	4	4	4	2	1170;1515;6347;6729	True;True;True;True	1263;1633;1634;6817;7222	5774;5775;5776;5777;5778;5779;5780;7657;7658;7659;7660;7661;7662;7663;31424;33355	9072;9073;9074;9075;9076;9077;9078;9079;12306;12307;12308;12309;12310;12311;12312;12313;12314;12315;12316;12317;12318;12319;12320;12321;52103;55485;55486	9072;12318;52103;55485	84		62
0.87798	-0.0472592	0.113567	-0.164674	24.6	34.871	329	1.2405e-155	0.640379	0.626368	0.897628	0.485826	216	Rv0512	Rv0512	1	9	9	9	>Rv0512 hemB PROBABLE DELTA-AMINOLEVULINIC ACID DEHYDRATASE HEMB (PORPHOBILINOGEN SYNTHASE) (ALAD) (ALADH) 604602:605591 forward MW:34871	9	9	9	9	8	9;144;145;1534;1909;2590;4035;5093;6126	True;True;True;True;True;True;True;True;True	10;153;154;1653;2048;2766;4307;5485;6587	50;51;618;619;620;621;622;623;624;7781;7782;9510;9511;9512;9513;9514;9515;9516;12716;12717;12718;12719;12720;12721;12722;12723;19944;19945;25288;25289;30501;30502;30503	64;65;948;949;950;951;952;953;954;955;956;957;958;12486;12487;12488;15596;15597;15598;15599;15600;15601;15602;20776;20777;20778;20779;20780;20781;20782;20783;20784;20785;33086;33087;42099;42100;50577;50578;50579	64;955;956;12487;15599;20782;33086;42099;50579
-1.07914	0.505042	-0.45334	0.179766	34.6	24.604	231	9.2499e-50	0.107027	0.900365	0.611753	0.844329	217	Rv0518	Rv0518	1	6	6	6	>Rv0518 Rv0518 POSSIBLE EXPORTED PROTEIN 610188:610883 forward MW:24604	6	6	6	4	5	412;938;2906;3032;4537;6679	True;True;True;True;True;True	438;1018;3107;3244;4896;4897;7172	2202;2203;4646;4647;4648;14560;15024;22456;22457;22458;22459;33116;33117;33118;33119	3410;3411;3412;7347;7348;7349;23548;24319;37281;37282;37283;37284;37285;55089;55090;55091;55092;55093;55094	3412;7348;23548;24319;37281;55090	85		124
0.798424	1.134	-0.271322	0.818442	6.5	47.515	462	2.5243e-24	0.830081	0.659545	0.901135	0.711504	218	Rv0524	Rv0524	1	2	2	2	>Rv0524 hemL PROBABLE GLUTAMATE-1-SEMIALDEHYDE 2,1-AMINOMUTASE HEML (GSA) (GLUTAMATE-1-SEMIALDEHYDE AMINOTRANSFERASE) (GSA-AT) 614835:616223 forward MW:47516	2	2	2	1	2	317;2986	True;True	338;3196	1788;1789;14890	2796;2797;24125	2797;24125
0.350384	1.50504	-1.56888	-0.168025	58.8	23.218	216	7.626e-155	0.866665	0.327485	0.0839332	0.482782	219	Rv0526	Rv0526	1	11	11	11	>Rv0526 Rv0526 POSSIBLE THIOREDOXIN PROTEIN (THIOL-DISULFIDE INTERCHANGE PROTEIN) 616846:617496 forward MW:23218	11	11	11	10	11	278;1668;2204;2587;2889;4759;5725;5872;6146;6157;7200	True;True;True;True;True;True;True;True;True;True;True	299;1794;2359;2763;3087;3088;3089;5134;6158;6309;6609;6620;7719	1597;1598;8445;8446;8447;8448;8449;8450;8451;8452;8453;8454;8455;8456;8457;8458;8459;11175;11176;11177;11178;11179;11180;11181;11182;12702;12703;12704;12705;12706;12707;12708;12709;14462;14463;14464;14465;14466;14467;14468;14469;14470;14471;14472;14473;23479;23480;23481;23482;28184;28185;28186;28187;28188;28189;28190;28796;28797;28798;28799;28800;28801;30572;30573;30605;30606;35480;35481;35482;35…	2471;2472;13637;13638;13639;13640;13641;13642;13643;13644;13645;13646;13647;13648;13649;13650;13651;13652;13653;13654;13655;13656;13657;13658;13659;13660;13661;18360;18361;18362;18363;18364;18365;18366;18367;18368;18369;18370;18371;18372;18373;18374;18375;18376;20756;20757;20758;20759;20760;20761;20762;20763;20764;20765;20766;23375;23376;23377;23378;23379;23380;23381;23382;23383;23384;23385;23386…	2471;13660;18370;20766;23385;38954;46656;47698;50659;50705;59039	86		155
0.667393	NaN	NaN	NaN	2.1	34.872	335	0.0026674	0.948567	1	1	1	220	Rv0533c	Rv0533c	1	1	1	1	>Rv0533c fabH 3-OXOACYL-[ACYL-CARRIER-PROTEIN] SYNTHASE III FABH (BETA-KETOACYL-ACP SYNTHASE III) (KAS III) 624473:625480 reverse MW:34872	1	1	1	1	1	3683	TRUE	3939	18580;18581	30642;30643	30642
-0.361769	0.0176361	0.288418	0.307778	2.9	55.075	548	4.2456e-10	0.404209	0.46331	0.615563	0.84959	221	Rv0538	Rv0538	1	1	1	1	>Rv0538 Rv0538 POSSIBLE CONSERVED MEMBRANE PROTEIN 630040:631686 forward MW:55076	1	1	1	1	1	3299	TRUE	3522	16270;16271;16272;16273;16274;16275	26591;26592;26593;26594;26595;26596;26597	26596
0.967833	-0.173383	0.239642	0.0411028	28	11.28	100	4.2571e-08	0.682797	0.343091	0.653254	0.57727	222	Rv0543c	Rv0543c	1	3	3	3	>Rv0543c Rv0543c CONSERVED HYPOTHETICAL PROTEIN 635573:635875 reverse MW:11279	3	3	3	3	1	874;2924;5088	True;True;True	949;3127;5478	4369;14622;14623;25261;25262	6918;23648;23649;23650;42057;42058;42059	6918;23648;42059
0.158208	-0.724563	0.632082	-0.0527004	34.4	14.346	128	2.749e-118	0.717358	0.193728	0.437821	0.593188	223	Rv0546c	Rv0546c	1	6	6	6	>Rv0546c Rv0546c CONSERVED HYPOTHETICAL PROTEIN 637583:637969 reverse MW:14346	6	6	6	5	5	1214;1318;4327;4390;5453;5454	True;True;True;True;True;True	1308;1418;4628;4711;5872;5873	5982;5983;5984;5985;5986;5987;5988;5989;5990;5991;6487;6488;21422;21423;21727;21728;21729;21730;27107;27108;27109	9409;9410;9411;9412;9413;9414;9415;9416;9417;9418;9419;9420;10292;10293;10294;10295;35502;35972;35973;35974;35975;35976;44871;44872;44873	9412;10292;35502;35974;44871;44873
2.57126	-0.786596	2.27184	1.59197	40.1	34.657	314	3.6926e-242	0.00790118	0.101587	0.00476272	0.204876	224	Rv0548c	Rv0548c	1	10	10	10	>Rv0548c menB PROBABLE NAPHTHOATE SYNTHASE MENB (DIHYDROXYNAPHTHOIC ACID SYNTHETASE) (DHNA SYNTHETASE) 639012:639956 reverse MW:34657	10	10	10	10	5	1647;3085;3412;4043;4457;4507;4912;5379;6169;6451	True;True;True;True;True;True;True;True;True;True	1773;3298;3299;3647;4315;4802;4864;5295;5790;6632;6926	8346;8347;15249;15250;15251;15252;15253;15254;15255;15256;15257;15258;15259;15260;15261;15262;15263;16828;16829;16830;19972;19973;22071;22306;22307;22308;24455;26796;26797;26798;26799;26800;26801;26802;30641;31960	13472;13473;24716;24717;24718;24719;24720;24721;24722;24723;24724;24725;24726;24727;24728;24729;27529;27530;27531;33120;33121;33122;36530;36931;36932;36933;40640;44398;44399;44400;44401;44402;44403;44404;50750;53061	13472;24728;27529;33120;36530;36931;40640;44400;50750;53061	87		288
1.09525	0.393349	0.279055	0.56511	13.9	14.668	137	8.4402e-18	0.579168	0.755666	0.622724	0.905476	225	Rv0549c	Rv0549c	1	1	1	1	>Rv0549c vapC3 POSSIBLE TOXIN VAPC3 640228:640641 reverse MW:14667	1	1	1	1	1	5682	TRUE	6113	27958;27959;27960	46241;46242;46243	46241
0.445727	0.865832	0.268434	1.08114	5.1	57.339	534	1.933e-09	0.942919	0.852605	0.63089	0.528559	226	Rv0552	Rv0552	1	3	3	3	>Rv0552 Rv0552 CONSERVED HYPOTHETICAL PROTEIN 642889:644493 forward MW:57340	3	3	3	2	2	4005;4726;6993	True;True;True	4275;5100;7499;7500	19836;23325;34466;34467	32917;38704;57371;57372	32917;38704;57371	88		501
0.109829	1.67355	-0.776231	0.753776	51.8	12.117	112	1.1941e-219	0.681179	0.261394	0.389286	0.663051	228	Rv0559c	Rv0559c	1	4	4	4	>Rv0559c Rv0559c POSSIBLE CONSERVED SECRETED PROTEIN 650407:650745 reverse MW:12116	4	4	4	4	4	1996;2644;2658;5266	True;True;True;True	2140;2826;2842;5672	9864;9865;9866;9867;9868;9869;9870;9871;9872;9873;9874;13362;13363;13364;13365;13366;13367;13368;13438;13439;13440;13441;13442;13443;13444;13445;13446;13447;13448;13449;13450;13451;26119;26120;26121;26122;26123;26124	16172;16173;16174;16175;16176;16177;16178;16179;16180;16181;16182;16183;16184;16185;16186;16187;16188;16189;16190;16191;16192;16193;16194;21682;21683;21684;21685;21686;21687;21688;21689;21690;21691;21692;21797;21798;21799;21800;21801;21802;21803;21804;21805;21806;21807;21808;21809;21810;21811;21812;21813;21814;21815;21816;21817;21818;21819;21820;21821;21822;43375;43376;43377;43378;43379;43380;433…	16192;21692;21817;43376
1.1157	0.821457	-0.213604	0.985428	32.8	35.528	335	5.3167e-74	0.563247	0.885783	0.960019	0.59241	229	Rv0562	Rv0562	1	9	9	9	>Rv0562 grcC1 PROBABLE POLYPRENYL-DIPHOSPHATE SYNTHASE GRCC1 (POLYPRENYL PYROPHOSPHATE SYNTHETASE) 652771:653778 forward MW:35528	9	9	9	8	5	439;555;1511;1600;2640;3317;3437;5815;6324	True;True;True;True;True;True;True;True;True	468;595;1629;1722;2822;3542;3543;3672;6251;6793	2335;2336;2337;2822;2823;7642;8148;8149;8150;13353;16380;16381;16382;16383;16384;16385;16386;16387;16388;16389;16936;28554;31309;31310;31311	3610;3611;3612;3613;4438;4439;12286;13175;13176;13177;13178;21672;26763;26764;26765;26766;26767;26768;26769;26770;26771;26772;27673;47269;51924;51925;51926;51927	3613;4439;12286;13176;21672;26763;27673;47269;51925	89		196
0.117961	-0.137241	0.262193	0.159758	47.2	18.077	163	8.1472e-221	0.687212	0.551959	0.753388	0.821639	230	Rv0566c	Rv0566c	1	9	9	9	>Rv0566c Rv0566c CONSERVED HYPOTHETICAL PROTEIN 657548:658039 reverse MW:18077	9	9	9	8	6	141;212;292;2251;2252;3075;4277;4793;6274	True;True;True;True;True;True;True;True;True	150;227;313;2407;2408;3288;4563;5169;6739	599;600;601;602;603;604;605;606;1159;1160;1161;1162;1163;1164;1165;1166;1167;1688;1689;1690;11352;11353;11354;11355;11356;11357;11358;11359;11360;11361;11362;11363;11364;15186;21142;21143;21144;23971;31072;31073;31074;31075;31076;31077;31078;31079;31080;31081;31082	919;920;921;922;923;924;925;926;927;928;929;930;931;932;1736;1737;1738;1739;1740;1741;1742;1743;1744;1745;1746;1747;1748;1749;1750;1751;1752;1753;1754;1755;1756;2642;2643;2644;2645;2646;2647;18597;18598;18599;18600;18601;18602;18603;18604;18605;18606;18607;18608;18609;18610;18611;18612;18613;18614;18615;18616;18617;18618;18619;18620;24619;35142;35143;35144;39684;51492;51493;51494;51495;51496;5149…	928;1736;2646;18611;18620;24619;35144;39684;51505
1.34392	2.14918	-1.34736	0.725872	13	50.508	463	2.3436e-70	0.40122	0.16005	0.132158	0.780946	234	Rv0573c	Rv0573c	1	5	5	5	>Rv0573c pncB2 NICOTINIC ACID PHOSPHORIBOSYLTRANSFERASE PNCB2 665851:667242 reverse MW:50509	5	5	5	4	2	2659;3156;4227;5399;6570	True;True;True;True;True	2843;3372;4508;5812;7052	13452;13453;15567;15568;20935;26877;32517	21823;21824;25195;25196;34765;44496;54066	21824;25195;34765;44496;54066
1.17677	NaN	NaN	NaN	16.6	46.407	434	7.2488e-77	0.516998	1	1	1	235	Rv0576;Rv3773c	Rv0576	2	5;1	5;1	5;1	>Rv0576 Rv0576 PROBABLE TRANSCRIPTIONAL REGULATORY PROTEIN (POSSIBLY ARSR-FAMILY) 669848:671152 forward MW:46408	5	5	5	5	0	965;2435;3442;4669;5392	True;True;True;True;True	1048;2602;3677;5038;5804	4759;12134;16947;23108;23109;26855;26856	7494;19818;27691;38380;38381;44467;44468	7494;19818;27691;38380;44467
0.562768	-0.104873	0.662479	0.351628	37.9	27.343	261	0	0.952427	0.578222	0.415748	0.970892	236	Rv0577	Rv0577	1	7	7	7	>Rv0577 TB27.3 CONSERVED HYPOTHETICAL PROTEIN TB27.3 671166:671951 forward MW:27343	7	7	7	7	7	7;1922;1923;4452;4806;4807;6829	True;True;True;True;True;True;True	8;2061;2062;4796;5182;5183;7325;7326;7327	29;30;31;32;33;34;35;36;37;38;39;40;41;42;43;44;45;9549;9550;9551;9552;9553;9554;22053;22054;22055;22056;24004;24005;24006;24007;24008;24009;24010;33724;33725;33726;33727;33728;33729;33730;33731;33732;33733;33734;33735;33736;33737;33738;33739;33740;33741;33742;33743;33744;33745;33746;33747;33748;33749;33750;33751;33752;33753	36;37;38;39;40;41;42;43;44;45;46;47;48;49;50;51;52;53;54;55;56;57;58;15649;15650;15651;15652;15653;15654;15655;15656;15657;15658;15659;15660;15661;15662;15663;15664;15665;15666;15667;15668;15669;36503;36504;36505;36506;36507;36508;36509;36510;39729;39730;39731;39732;39733;39734;39735;39736;39737;39738;39739;39740;39741;39742;39743;39744;56107;56108;56109;56110;56111;56112;56113;56114;56115;56116;…	47;15662;15668;36507;39738;39743;56113	91;92		101;102
0.418352	-0.484087	0.909965	0.46634	15.3	18.035	163	6.0031e-05	0.868751	0.194546	0.23948	0.983365	237	Rv0580c	Rv0580c	1	2	2	2	>Rv0580c Rv0580c CONSERVED HYPOTHETICAL PROTEIN 677125:677616 reverse MW:18035	2	2	2	1	2	962;2825	True;True	1045;3014	4741;4742;4743;4744;14120	7465;7466;7467;7468;7469;22849	7466;22849
NaN	NaN	NaN	NaN	18.3	7.5726	71	0.0024871	1	1	1	1	238	Rv0581	Rv0581	1	1	1	1	>Rv0581 vapB26 POSSIBLE ANTITOXIN VAPB26 677710:677925 forward MW:7572	1	1	1	0	1	6267	TRUE	6732	31053	51461	51461
1.21841	0.387732	-0.241441	0.238665	11.9	14.471	135	3.1551e-10	0.486632	0.750872	0.931573	0.775685	239	Rv0582	Rv0582	1	2	2	2	>Rv0582 vapC26 POSSIBLE TOXIN VAPC26. CONTAINS PIN DOMAIN. 677922:678329 forward MW:14471	2	2	2	2	2	3324;3325	True;True	3550;3551	16424;16425;16426;16427;16428;16429;16430	26819;26820;26821;26822;26823;26824;26825;26826	26819;26826
-0.350946	-0.000721131	0.279174	0.134221	22.8	23.682	228	7.0045e-26	0.380904	0.666469	0.737344	0.792895	240	Rv0583c	Rv0583c	1	4	4	4	>Rv0583c lpqN PROBABLE CONSERVED LIPOPROTEIN LPQN 678389:679075 reverse MW:23682	4	4	4	4	4	718;3581;3929;6522	True;True;True;True	776;3820;4193;7003	3511;3512;3513;3514;17611;17612;17613;17614;19580;19581;19582;19583;19584;19585;32298;32299;32300;32301;32302	5482;5483;5484;5485;5486;28747;28748;28749;28750;28751;28752;28753;28754;28755;32496;32497;32498;32499;32500;32501;32502;32503;32504;32505;32506;32507;32508;32509;32510;32511;32512;32513;32514;32515;32516;32517;53651;53652;53653;53654;53655;53656;53657;53658;53659;53660;53661;53662;53663;53664	5483;28751;32513;53652
1.93716	NaN	NaN	NaN	10.8	14.08	130	1.4252e-18	0.128769	1	1	1	241	Rv0595c	Rv0595c	1	1	1	1	>Rv0595c vapC4 POSSIBLE TOXIN VAPC4 694839:695231 reverse MW:14080	1	1	1	1	0	3389	TRUE	3623	16732	27394	27394
2.31017	NaN	NaN	NaN	7.3	14.786	137	0.0010937	0.0516254	1	1	1	242	Rv0598c	Rv0598c	1	1	1	1	>Rv0598c vapC27 POSSIBLE TOXIN VAPC27. CONTAINS PIN DOMAIN. 697154:697567 reverse MW:14786	1	1	1	1	0	1873	TRUE	2010	9397;9398;9399	15396;15397;15398	15396
NaN	NaN	NaN	NaN	4.3	28.138	253	0.003582	1	1	1	1	243	Rv0602c	Rv0602c	1	1	1	1	>Rv0602c tcrA PROBABLE TWO COMPONENT DNA BINDING TRANSCRIPTIONAL REGULATORY PROTEIN TCRA 699038:699799 reverse MW:28138	1	1	1	1	1	6150	TRUE	6613	30579;30580	50667	50667
-0.572394	0.38728	-0.673854	-0.564926	45.6	10.182	103	3.992e-75	0.27138	0.980348	0.521524	0.201008	244	Rv0603	Rv0603	1	2	2	2	>Rv0603 Rv0603 POSSIBLE EXPORTED PROTEIN 699856:700167 forward MW:10182	2	2	2	2	1	21;6335	True;True	23;6805	126;31363;31364;31365;31366;31367;31368	188;52007;52008;52009;52010;52011;52012;52013;52014;52015;52016;52017;52018	188;52009
0.695994	-0.0710762	-0.0835386	-0.0438392	13.9	32.887	316	1.2109e-30	0.922513	0.404787	0.921361	0.499987	245	Rv0604	Rv0604	1	4	4	4	>Rv0604 lpqO PROBABLE CONSERVED LIPOPROTEIN LPQO 700239:701189 forward MW:32887	4	4	4	4	3	137;2354;3678;5296	True;True;True;True	146;2514;3934;5703	589;11773;11774;11775;11776;18564;18565;26274;26275	908;19217;19218;19219;19220;19221;30610;30611;43619;43620	908;19221;30610;43619
0.694479	NaN	NaN	NaN	4.1	92.72	855	7.3192e-54	0.923892	1	1	1	246	Rv0613c	Rv0613c	1	3	3	3	>Rv0613c Rv0613c HYPOTHETICAL PROTEIN 706948:709515 reverse MW:92722	3	3	3	3	1	1508;3439;3497	True;True;True	1626;3674;3734	7637;16938;16939;17186;17187;17188	12279;27675;27676;28075;28076;28077	12279;27675;28076
-0.140714	NaN	NaN	NaN	14.7	8.1631	75	8.57e-05	0.519191	1	1	1	247	Rv0616A	Rv0616A	1	1	1	1	>Rv0616A vapB29 POSSIBLE ANTITOXIN VAPB29 710782:711009 forward MW:8163	1	1	1	1	1	5899	TRUE	6342	28965;28966;28967	47932;47933;47934	47932
1.00482	0.991829	-0.966912	-0.155566	17.3	13.938	133	1.3134e-15	0.651973	0.759997	0.309047	0.407344	248	Rv0617	Rv0617	1	2	2	2	>Rv0617 vapC29 POSSIBLE TOXIN VAPC29. CONTAINS PIN DOMAIN. 711006:711407 forward MW:13937	2	2	2	1	2	1436;4946	True;True	1549;5329	7218;24578;24579	11597;40841;40842	11597;40841
1.08529	1.33257	0.266277	1.43333	13.1	9.1394	84	2.9945e-19	0.586998	0.529238	0.632555	0.327437	249	Rv0623	Rv0623	1	1	1	1	>Rv0623 vapB30 POSSIBLE ANTITOXIN VAPB30 716410:716664 forward MW:9139	1	1	1	1	1	5229	TRUE	5633	25995;25996;25997;25998	43199;43200;43201;43202	43199
0.0969364	NaN	NaN	NaN	19.8	14.25	131	1.1257e-05	0.659336	1	1	1	250	Rv0624	Rv0624	1	2	2	2	>Rv0624 vapC30 POSSIBLE TOXIN VAPC30. CONTAINS PIN DOMAIN. 716664:717059 forward MW:14250	2	2	2	2	0	138;3876	True;True	147;4138	590;19368	909;32146	909;32146
1.66334	NaN	NaN	NaN	8.9	14.376	135	0.00026225	0.228074	1	1	1	251	Rv0627	Rv0627	1	1	1	1	>Rv0627 vapC5 POSSIBLE TOXIN VAPC5 718282:718689 forward MW:14376	1	1	1	1	0	6222	TRUE	6687	30900	51185	51185
0.785341	-0.452174	0.321466	-0.0471297	43.7	24.355	231	5.4959e-207	0.728287	0.330675	0.697896	0.598801	252	Rv0632c	Rv0632c	1	14	14	14	>Rv0632c echA3 PROBABLE ENOYL-CoA HYDRATASE ECHA3 (ENOYL HYDRASE) (UNSATURATED ACYL-CoA HYDRATASE) (CROTONASE) 728583:729278 reverse MW:24355	14	14	14	14	12	173;227;1354;1565;2348;3609;3619;4248;4447;5274;5301;5302;5531;6360	True;True;True;True;True;True;True;True;True;True;True;True;True;True	183;243;1460;1461;1685;2508;3850;3862;3863;4531;4532;4791;5680;5708;5709;5959;6830	730;731;1259;1260;6705;6706;6707;6708;6709;6710;6711;6712;6713;6714;6715;6716;6717;6718;6719;6720;6721;6722;6723;6724;6725;6726;6727;6728;6729;6730;6731;6732;6733;6734;6735;6736;6737;6738;6739;6740;6741;6742;6743;6744;6745;6746;6747;6748;6749;6750;6751;7939;7940;7941;7942;7943;7944;7945;7946;7947;7948;7949;7950;7951;7952;7953;7954;7955;7956;7957;11750;11751;11752;11753;11754;11755;11756;11757;117…	1116;1117;1118;1119;1120;1920;1921;10716;10717;10718;10719;10720;10721;10722;10723;10724;10725;10726;10727;10728;10729;10730;10731;10732;10733;10734;10735;10736;10737;10738;10739;10740;10741;10742;10743;10744;10745;10746;10747;10748;10749;10750;10751;10752;10753;10754;10755;10756;10757;10758;10759;10760;10761;10762;10763;10764;10765;10766;10767;10768;10769;10770;10771;10772;10773;10774;10775;1077…	1116;1921;10726;12798;19179;28862;28928;34875;36493;43438;43635;43651;45325;52221	93;94		18;78
0.151729	-0.29066	1.18574	0.734309	25.3	9.4083	83	7.187e-45	0.712474	0.436018	0.142386	0.677132	253	Rv0634A	Rv0634A	1	3	3	3	>Rv0634A Rv0634A HYPOTHETICAL PROTEIN 731113:731364 forward MW:9408	3	3	3	3	3	1533;5187;6311	True;True;True	1652;5589;6778	7778;7779;7780;25759;25760;25761;25762;31259;31260;31261;31262;31263;31264	12480;12481;12482;12483;12484;12485;42861;42862;42863;42864;51842;51843;51844;51845;51846;51847;51848;51849;51850;51851;51852;51853	12485;42861;51847
-2.44741	NaN	NaN	NaN	45.5	6.4954	55	1.5481e-11	0.00873203	1	1	1	254	Rv0634B	Rv0634B	1	3	3	3	>Rv0634B rpmG2 PROBABLE 50S RIBOSOMAL PROTEIN L33 RPMG2 731712:731879 forward MW:6495	3	3	3	3	1	2851;3946;4531	True;True;True	3041;4212;4889	14236;14237;19655;19656;19657;19658;22389;22390	23024;23025;32653;32654;32655;32656;37059;37060	23025;32655;37060
0.936892	1.23644	-0.610301	0.420078	22.4	25.896	237	1.0121e-22	0.708993	0.590683	0.575883	0.972252	255	Rv0634c	Rv0634c	1	4	4	4	>Rv0634c Rv0634c POSSIBLE GLYOXALASE II (HYDROXYACYLGLUTATHIONE HYDROLASE) (GLX II) 730320:731033 reverse MW:25896	4	4	4	4	3	4028;4552;5720;6752	True;True;True;True	4300;4913;6152;7245	19906;19907;19908;22505;22506;22507;28164;33423;33424;33425	33022;33023;33024;33025;37394;37395;37396;37397;46610;55596;55597;55598	33023;37394;46610;55597
0.0183493	-0.273695	-0.401825	-0.807276	39.2	17.448	158	6.7966e-21	0.611306	0.288777	0.770464	0.0841209	256	Rv0635	Rv0635	1	5	5	5	>Rv0635 hadA (3R)-HYDROXYACYL-ACP DEHYDRATASE SUBUNIT HADA 731930:732406 forward MW:17448	5	5	5	3	4	2739;4214;4622;7189;7190	True;True;True;True;True	2924;4495;4989;7707;7708	13752;20875;20876;20877;20878;22903;35448;35449;35450;35451;35452;35453;35454;35455	22309;34664;34665;34666;34667;34668;34669;34670;38017;58993;58994;58995;58996;58997;58998	22309;34666;38017;58995;58998
0.60046	-0.470823	-0.135523	-0.36201	14.1	14.934	142	2.5485e-06	0.992736	0.199723	0.96623	0.265599	257	Rv0636	Rv0636	1	2	2	2	>Rv0636 hadB (3R)-HYDROXYACYL-ACP DEHYDRATASE SUBUNIT HADB 732393:732821 forward MW:14934	2	2	2	2	1	2129;6377	True;True	2278;6847	10423;10424;10425;10426;31591	17230;17231;17232;17233;17234;17235;52430	17230;52430
1.92862	NaN	NaN	NaN	4.8	18.929	166	0.00020717	0.131249	1	1	1	258	Rv0637	Rv0637	1	1	1	1	>Rv0637 hadC (3R)-HYDROXYACYL-ACP DEHYDRATASE SUBUNIT HADC 732825:733325 forward MW:18929	1	1	1	1	0	7260	TRUE	7783	35765	59510	59510
0.297954	-0.446574	0.969454	0.583712	20.6	25.414	238	5.374e-35	0.825209	0.334027	0.231309	0.789561	259	Rv0639	Rv0639	1	5	5	5	>Rv0639 nusG PROBABLE TRANSCRIPTION ANTITERMINATION PROTEIN NUSG 734254:734970 forward MW:25414	5	5	5	4	5	1806;1807;5477;6514;6558	True;True;True;True;True	1941;1942;5898;6994;7040	9082;9083;9084;9085;9086;9087;9088;9089;9090;9091;9092;9093;9094;9095;9096;9097;9098;9099;27174;27175;32255;32256;32441;32442;32443;32444;32445;32446;32447;32448;32449	14836;14837;14838;14839;14840;14841;14842;14843;14844;14845;14846;14847;14848;14849;14850;14851;14852;14853;14854;14855;14856;14857;14858;14859;14860;14861;14862;14863;14864;14865;14866;14867;14868;14869;14870;14871;14872;14873;14874;14875;14876;14877;14878;14879;14880;14881;14882;14883;14884;14885;14886;14887;14888;14889;14890;14891;14892;14893;14894;14895;14896;14897;14898;14899;14900;44960;449…	14864;14896;44961;53560;53907
0.343237	-0.281787	1.08345	0.55768	9.9	15.003	142	2.6454e-22	0.860989	0.284664	0.172425	0.911313	260	Rv0640	Rv0640	1	2	2	2	>Rv0640 rplK PROBABLE 50S RIBOSOMAL PROTEIN L11 RPLK 735022:735450 forward MW:15003	2	2	2	2	1	4279;5726	True;True	4565;6159	21184;21185;21186;21187;28191	35218;35219;35220;35221;35222;35223;35224;35225;35226;35227;46662	35218;46662
0.899021	1.97596	-0.569308	2.04439	12.8	24.756	235	2.2008e-09	0.74153	0.214845	0.612308	0.112979	261	Rv0641	Rv0641	1	3	3	3	>Rv0641 rplA PROBABLE 50S RIBOSOMAL PROTEIN L1 RPLA 735517:736224 forward MW:24756	3	3	3	2	3	5823;5932;6228	True;True;True	6259;6379;6693	28579;28580;29142;29143;30916;30917	47326;48207;48208;51228;51229	47326;48208;51229
0.528871	-0.256286	0.15056	0.0370308	23.9	34.67	301	2.1451e-49	0.987364	0.460707	0.861211	0.686354	262	Rv0642c	Rv0642c	1	6	6	5	>Rv0642c mmaA4 METHOXY MYCOLIC ACID SYNTHASE 4 MMAA4 (METHYL MYCOLIC ACID SYNTHASE 4) (MMA4) (HYDROXY MYCOLIC ACID SYNTHASE) 736298:737203 reverse MW:34670	6	6	5	5	6	348;489;1952;2060;3754;6262	True;True;True;True;True;True	369;521;2095;2206;4013;4014;4015;6727	1940;1941;1942;1943;1944;2536;2537;2538;2539;2540;2541;2542;2543;2544;2545;2546;9689;10157;10158;10159;10160;10161;10162;10163;18886;18887;18888;18889;18890;18891;18892;18893;31034;31035	3022;3023;3024;3025;3026;3989;3990;3991;3992;3993;3994;3995;3996;3997;3998;3999;4000;4001;4002;4003;15901;16769;16770;16771;16772;16773;16774;16775;16776;16777;16778;16779;16780;16781;16782;16783;16784;31258;31259;31260;31261;31262;31263;31264;31265;31266;31267;31268;31269;31270;51422;51423;51424;51425;51426;51427;51428;51429	3024;3998;15901;16784;31260;51422	95		219
1.17351	0.557433	1.33445	1.69639	21.8	33.262	293	2.7671e-17	0.519415	0.899116	0.101694	0.214967	263	Rv0643c	Rv0643c	1	6	5	5	>Rv0643c mmaA3 METHOXY MYCOLIC ACID SYNTHASE 3 MMAA3 (METHYL MYCOLIC ACID SYNTHASE 3) (MMA3) (HYDROXY MYCOLIC ACID SYNTHASE) 737268:738149 reverse MW:33263	6	5	5	5	1	347;1109;3136;4364;7025;7167	True;True;True;True;True;False	368;1201;3350;4675;7532;7682	1939;5480;15482;21611;34576;35221;35222;35223	3021;8559;25076;35807;57525;58529;58530;58531	3021;8559;25076;35807;57525;58529
0.599223	-0.212756	0.22404	-0.0188488	29.3	32.724	287	6.2955e-40	0.914956	0.493062	0.665506	0.62766	264	Rv0644c	Rv0644c	1	7	5	5	>Rv0644c mmaA2 METHOXY MYCOLIC ACID SYNTHASE 2 MMAA2 (METHYL MYCOLIC ACID SYNTHASE 2) (MMA2) (HYDROXY MYCOLIC ACID SYNTHASE) 738297:739160 reverse MW:32724	7	5	5	7	5	3131;3258;3584;4160;5327;6408;7167	False;True;True;True;True;True;False	3345;3479;3823;4439;5734;5735;6881;7682	15461;15462;15463;15464;15465;15466;16074;17619;17620;17621;20553;20554;20555;20556;26601;26602;26603;26604;31726;31727;31728;31729;31730;35221;35222;35223	25041;25042;25043;25044;25045;25046;25047;25048;25049;26257;28771;28772;28773;34096;34097;34098;34099;34100;34101;44072;44073;44074;44075;44076;52669;52670;52671;52672;52673;52674;52675;52676;58529;58530;58531	25047;26257;28772;34098;44073;52669;58529	96		110
0.728138	0.745599	0.0436244	0.694033	14.3	33.149	286	1.2858e-22	0.893333	0.942934	0.812935	0.805272	265	Rv0645c	Rv0645c	1	4	4	3	>Rv0645c mmaA1 METHOXY MYCOLIC ACID SYNTHASE 1 MMAA1 (METHYL MYCOLIC ACID SYNTHASE 1) (MMA1) (HYDROXY MYCOLIC ACID SYNTHASE) 739327:740187 reverse MW:33149	4	4	3	3	2	4156;5633;7042;7166	True;True;True;True	4435;6064;7549;7681	20544;27782;27783;27784;27785;34641;35220	34085;45965;45966;45967;45968;57621;58528	34085;45968;57621;58528
2.25369	1.61852	0.488309	2.0824	31.5	18.478	178	3.5823e-19	0.0598972	0.367694	0.47217	0.104673	266	Rv0651	Rv0651	1	5	5	5	>Rv0651 rplJ PROBABLE 50S RIBOSOMAL PROTEIN L10 RPLJ 748276:748812 forward MW:18478	5	5	5	2	5	71;831;1832;2389;2900	True;True;True;True;True	79;903;1967;2552;2553;3101	330;331;4154;9223;11945;11946;14514;14515;14516;14517	473;474;475;6543;15113;19535;19536;23451;23452;23453;23454	475;6543;15113;19535;23452	97		110
-0.117427	-0.135403	0.564329	0.177344	54.6	13.44	130	1.6861e-120	0.521925	0.553435	0.489372	0.841575	267	Rv0652	Rv0652	1	11	11	11	>Rv0652 rplL PROBABLE 50S RIBOSOMAL PROTEIN L7/L12 RPLL (SA1) 748849:749241 forward MW:13440	11	11	11	11	9	632;1271;1272;1513;1514;1715;1716;1728;3178;3900;6198	True;True;True;True;True;True;True;True;True;True;True	677;1366;1367;1631;1632;1844;1845;1858;1859;3396;4163;6662	3130;3131;3132;3133;3134;3135;3136;3137;3138;3139;3140;3141;3142;3143;3144;3145;3146;3147;3148;3149;6240;6241;6242;6243;6244;6245;6246;6247;6248;6249;6250;6251;6252;6253;6254;6255;6256;6257;6258;6259;6260;6261;6262;6263;6264;6265;6266;6267;6268;6269;6270;6271;6272;6273;6274;6275;6276;6277;6278;6279;6280;7644;7645;7646;7647;7648;7649;7650;7651;7652;7653;7654;7655;7656;8656;8657;8658;8659;8660;8661…	4905;4906;4907;4908;4909;4910;4911;4912;4913;4914;4915;4916;4917;4918;4919;4920;4921;4922;4923;4924;4925;4926;4927;9843;9844;9845;9846;9847;9848;9849;9850;9851;9852;9853;9854;9855;9856;9857;9858;9859;9860;9861;9862;9863;9864;9865;9866;9867;9868;9869;9870;9871;9872;9873;9874;9875;9876;9877;9878;9879;9880;9881;9882;9883;9884;9885;9886;9887;9888;9889;9890;9891;9892;9893;9894;9895;9896;9897;9898;9899…	4916;9890;9938;12297;12301;14014;14084;14397;25339;32273;50946	98		16
2.10477	NaN	NaN	NaN	2.4	54.943	501	0.00057566	0.0870859	1	1	1	268	Rv0654	Rv0654	1	1	1	1	>Rv0654 Rv0654 PROBABLE DIOXYGENASE 750000:751505 forward MW:54944	1	1	1	1	1	4568	TRUE	4929	22592;22593	37572;37573	37572
-0.364385	-0.551491	1.90273	1.40583	9.7	39.362	359	6.7544e-32	0.402947	0.169753	0.0242557	0.341082	269	Rv0655	Rv0655	1	3	3	3	>Rv0655 mkl POSSIBLE RIBONUCLEOTIDE-TRANSPORT ATP-BINDING PROTEIN ABC TRANSPORTER MKL 751517:752596 forward MW:39362	3	3	3	3	2	719;3017;6683	True;True;True	777;3229;7176	3515;3516;14990;14991;14992;33125	5487;5488;24277;24278;24279;55102	5487;24277;55102
NaN	NaN	NaN	NaN	13.1	15.245	145	0.0027128	1	1	1	1	270	Rv0661c	Rv0661c	1	1	1	1	>Rv0661c vapC7 POSSIBLE TOXIN VAPC7 755335:755772 reverse MW:15245	1	1	1	0	1	4116	TRUE	4395	20384;20385	33812	33812
1.02297	1.0035	0.780226	1.8431	17.3	129.22	1172	6.8808e-157	0.512715	0.581718	0.336656	0.129245	271	Rv0667	Rv0667	1	17	17	17	>Rv0667 rpoB DNA-DIRECTED RNA POLYMERASE (BETA CHAIN) RPOB (TRANSCRIPTASE BETA CHAIN) (RNA POLYMERASE BETA SUBUNIT) 759807:763325 forward MW:129220	17	17	17	16	16	1151;1153;1300;1408;1987;2295;3409;3587;3851;4067;5308;6073;6361;6597;6598;6857;6870	True;True;True;True;True;True;True;True;True;True;True;True;True;True;True;True;True	1244;1246;1399;1520;2131;2451;3643;3826;4113;4340;5715;6526;6831;7085;7086;7359;7373	5707;5708;5710;5711;6419;6420;7056;7057;9837;9838;9839;9840;11520;11521;11522;11523;16804;16805;16806;16807;16808;17625;17626;19281;19282;20090;20091;26323;30080;30081;30082;30083;31494;31495;32645;32646;32647;32648;32649;32650;32651;32652;33880;33940;33941;33942	8963;8964;8965;8966;8967;8968;8970;8971;8972;10216;10217;11258;11259;16132;16133;16134;16135;18858;18859;18860;18861;18862;18863;27497;27498;27499;27500;27501;27502;27503;27504;28777;28778;31955;31956;33311;33312;43712;49894;49895;49896;49897;52254;52255;52256;54288;54289;54290;54291;54292;54293;54294;54295;54296;54297;54298;54299;54300;54301;54302;56324;56405;56406;56407	8965;8970;10216;11259;16132;18858;27501;28778;31956;33311;43712;49895;52256;54288;54300;56324;56405
1.12598	1.22658	0.615699	1.73561	26.3	146.74	1316	7.0324e-242	0.430821	0.458459	0.449992	0.158428	272	Rv0668	Rv0668	1	31	31	31	>Rv0668 rpoC DNA-DIRECTED RNA POLYMERASE (BETA CHAIN) RPOC (TRANSCRIPTASE BETA CHAIN) (RNA POLYMERASE BETA SUBUNIT). 763370:767320 forward MW:146739	31	31	31	26	19	691;700;1165;1672;1673;1737;1917;1918;2447;2501;2502;3179;3347;3397;3577;3648;3960;4062;4589;4729;4848;4952;5450;5762;5868;6530;6540;6577;6656;6785;7082	True;True;True;True;True;True;True;True;True;True;True;True;True;True;True;True;True;True;True;True;True;True;True;True;True;True;True;True;True;True;True	748;757;1258;1798;1799;1870;2056;2057;2614;2671;2672;3397;3575;3631;3816;3894;3895;4227;4335;4953;5103;5226;5336;5869;6196;6305;7012;7022;7059;7148;7280;7590;7591	3402;3448;5766;5767;8477;8478;8479;8480;8481;8482;8483;8836;9541;9542;9543;9544;9545;12186;12408;12409;12410;12411;15661;16540;16541;16542;16543;16765;16766;16767;16768;16769;17604;18405;18406;18407;18408;18409;19693;20072;22679;22680;22681;23328;24171;24172;24602;27092;27093;27094;27095;28362;28779;28780;28781;32334;32375;32376;32527;32528;32529;32944;33550;34821;34822;34823;34824;34825;34826;34…	5295;5296;5361;9063;9064;13682;13683;13684;13685;13686;13687;13688;13689;13690;14480;15641;15642;15643;15644;15645;19917;20302;20303;20304;20305;20306;25381;27027;27028;27029;27030;27031;27032;27439;27440;27441;27442;27443;27444;27445;27446;28739;30370;30371;30372;30373;30374;30375;30376;30377;30378;32711;33285;37680;37681;37682;38707;40028;40029;40875;44850;44851;44852;44853;46973;47666;47667;47…	5295;5361;9063;13688;13690;14480;15642;15644;19917;20303;20305;25381;27029;27444;28739;30372;32711;33285;37682;38707;40028;40875;44851;46973;47666;53713;53808;54082;54772;55828;57904	99;100	24	256;447	83
-1.21421	0.347344	-0.671531	-0.253808	30.6	26.813	252	1.3451e-149	0.0804442	0.98938	0.523464	0.408515	273	Rv0670	Rv0670	1	6	6	6	>Rv0670 end PROBABLE ENDONUCLEASE IV END (ENDODEOXYRIBONUCLEASE IV) (APURINASE) 769792:770550 forward MW:26813	6	6	6	6	3	64;1093;1100;2740;3228;5018	True;True;True;True;True;True	72;1185;1192;2925;3448;5404	308;309;310;311;5419;5441;5442;5443;5444;5445;5446;13753;13754;13755;13756;13757;15936;24843	439;440;441;442;8463;8495;8496;8497;8498;8499;8500;8501;8502;8503;8504;22310;22311;22312;22313;22314;22315;22316;26018;41238	442;8463;8496;22315;26018;41238
-0.956852	0.87308	-1.30682	-0.366057	3.9	29.579	280	0.0023699	0.178833	0.847209	0.146057	0.26321	274	Rv0671	Rv0671	1	1	1	1	>Rv0671 lpqP POSSIBLE CONSERVED LIPOPROTEIN LPQP 770582:771424 forward MW:29579	1	1	1	1	1	2058	TRUE	2204	10153;10154	16764;16765;16766	16764
0.71264	0.232057	1.35355	1.37796	10.7	58.534	542	5.4552e-36	0.907387	0.622409	0.0974376	0.355277	275	Rv0672	Rv0672	1	5	5	5	>Rv0672 fadE8 PROBABLE ACYL-CoA DEHYDROGENASE FADE8 771484:773112 forward MW:58535	5	5	5	3	4	301;394;1849;1850;2686	True;True;True;True;True	322;418;1985;1986;2871	1718;2132;2133;9280;9281;9282;13564;13565;13566;13567;13568;13569	2688;3310;3311;15211;15212;15213;15214;15215;15216;22008;22009;22010;22011;22012;22013;22014;22015;22016	2688;3311;15213;15216;22014
0.953004	-0.194213	0.780562	0.162339	31.1	33.541	312	3.4964e-41	0.695306	0.331307	0.300232	0.696391	276	Rv0673	Rv0673	1	7	7	7	>Rv0673 echA4 POSSIBLE ENOYL-CoA HYDRATASE ECHA4 (ENOYL HYDRASE) (UNSATURATED ACYL-CoA HYDRATASE) (CROTONASE) 773123:774061 forward MW:33541	7	7	7	3	5	191;1118;2312;2521;2870;2922;5925	True;True;True;True;True;True;True	205;1210;2470;2695;3064;3124;3125;6370	1084;5530;11596;12461;14340;14341;14607;14608;14609;14610;14611;14612;29084	1613;8665;18957;20369;23182;23183;23184;23185;23186;23629;23630;23631;23632;23633;23634;48130	1613;8665;18957;20369;23186;23632;48130	101		245
0.817541	0.341848	-0.264599	0.0221902	28.5	27.441	263	1.0391e-65	0.697251	0.984119	0.763389	0.670561	277	Rv0675	Rv0675	1	6	6	6	>Rv0675 echA5 PROBABLE ENOYL-CoA HYDRATASE ECHA5 (ENOYL HYDRASE) (UNSATURATED ACYL-CoA HYDRATASE) (CROTONASE) 774783:775574 forward MW:27441	6	6	6	6	4	642;2682;4732;5812;6172;6930	True;True;True;True;True;True	690;2866;2867;5106;6248;6635;7433	3198;3199;3200;3201;13548;13549;13550;13551;13552;13553;13554;13555;13556;23332;28547;30647;30648;34257;34258;34259;34260	4993;4994;4995;4996;4997;4998;21986;21987;21988;21989;21990;21991;21992;21993;21994;21995;21996;21997;38711;47260;50758;50759;57046;57047;57048;57049;57050;57051;57052;57053	4993;21996;38711;47260;50759;57048	102		172
-0.569543	2.35203	-1.46017	0.68455	5.9	104.78	964	2.856e-74	0.272636	0.0886586	0.10754	0.713632	278	Rv0676c	Rv0676c	1	4	4	4	>Rv0676c mmpL5 PROBABLE CONSERVED TRANSMEMBRANE TRANSPORT PROTEIN MMPL5 775586:778480 reverse MW:104786	4	4	4	3	4	2048;2431;2990;3035	True;True;True;True	2193;2194;2598;3200;3247	10091;10092;10093;10094;10095;10096;10097;10098;10099;12115;12116;12117;12118;12119;12120;12121;12122;12123;12124;14906;15034;15035	16650;16651;16652;16653;16654;16655;16656;16657;16658;16659;19779;19780;19781;19782;19783;19784;19785;19786;19787;19788;19789;19790;19791;19792;19793;19794;19795;19796;19797;19798;19799;19800;19801;19802;24148;24335;24336;24337	16658;19797;24148;24335	103		727
-0.451287	1.98719	-1.47851	0.372618	52.1	15.248	142	3.4059e-120	0.328285	0.164243	0.103226	0.954285	279	Rv0677c	Rv0677c	1	7	7	7	>Rv0677c mmpS5 POSSIBLE CONSERVED MEMBRANE PROTEIN MMPS5 778477:778905 reverse MW:15248	7	7	7	7	7	3119;4002;4003;5689;5690;6014;6340	True;True;True;True;True;True;True	3333;4272;4273;6121;6122;6465;6810	15396;15397;15398;15399;15400;15401;15402;15403;15404;19810;19811;19812;19813;19814;19815;19816;19817;19818;19819;19820;19821;19822;19823;19824;19825;19826;19827;19828;19829;19830;19831;19832;19833;27987;27988;27989;27990;27991;27992;27993;27994;27995;27996;27997;27998;27999;28000;28001;28002;28003;28004;28005;28006;28007;28008;28009;28010;28011;29802;29803;29804;29805;31397;31398;31399;31400	24918;24919;24920;24921;24922;24923;24924;24925;24926;24927;24928;24929;24930;24931;24932;24933;24934;24935;24936;24937;24938;24939;24940;24941;24942;32877;32878;32879;32880;32881;32882;32883;32884;32885;32886;32887;32888;32889;32890;32891;32892;32893;32894;32895;32896;32897;32898;32899;32900;32901;32902;32903;32904;32905;32906;32907;32908;32909;32910;32911;32912;32913;32914;32915;46279;46280;462…	24926;32894;32911;46320;46334;49332;52068
1.24744	1.07127	-0.669671	0.116365	47.3	18.346	165	4.5618e-63	0.344755	0.542687	0.456693	0.77296	280	Rv0678	Rv0678	1	6	6	6	>Rv0678 Rv0678 CONSERVED HYPOTHETICAL PROTEIN 778990:779487 forward MW:18346	6	6	6	5	4	499;635;3550;3826;4389;4908	True;True;True;True;True;True	531;680;681;3789;4087;4710;5291	2595;3157;3158;3159;3160;3161;17441;19207;19208;19209;19210;21722;21723;21724;21725;21726;24449	4083;4938;4939;4940;4941;4942;4943;28425;31850;31851;31852;35966;35967;35968;35969;35970;35971;40632	4083;4940;28425;31851;35968;40632	104;105		73;111
-2.08577	0.385488	0.0593554	0.548733	25.6	17.6	156	5.8696e-16	0.020761	0.748959	0.799724	0.918348	282	Rv0683	Rv0683	1	3	3	3	>Rv0683 rpsG PROBABLE 30S RIBOSOMAL PROTEIN S7 RPSG 781934:782404 forward MW:17600	3	3	3	1	3	4195;5126;5820	True;True;True	4476;5524;6256	20669;25530;25531;28576	34263;42503;42504;47323	34263;42503;47323
0.0453032	1.75463	-0.921609	0.763582	13.1	77.17	701	8.4483e-71	0.627605	0.302965	0.337526	0.75241	283	Rv0684	Rv0684	1	8	8	8	>Rv0684 fusA1 PROBABLE ELONGATION FACTOR G FUSA1 (EF-G) 782485:784590 forward MW:77171	8	8	8	5	8	434;777;860;1419;2956;3642;5041;7135	True;True;True;True;True;True;True;True	462;839;934;1531;3159;3887;5430;7650	2316;3794;4291;4292;7169;14744;14745;18382;18383;18384;24954;24955;24956;35094;35095	3586;5880;6815;6816;11523;23875;23876;23877;23878;23879;30336;30337;30338;30339;30340;41380;41381;41382;58315;58316	3586;5880;6815;11523;23877;30339;41380;58316
0.866077	0.112178	1.16504	1.05797	50	43.561	396	0	0.651427	0.7676	0.149548	0.460709	284	Rv0685	Rv0685	1	14	14	14	>Rv0685 tuf PROBABLE IRON-REGULATED ELONGATION FACTOR TU TUF (EF-TU) 784821:786011 forward MW:43562	14	14	14	14	12	289;1670;2084;2484;2574;2679;2871;2891;3491;3594;6018;6049;6050;6492	True;True;True;True;True;True;True;True;True;True;True;True;True;True	310;1796;2232;2653;2654;2750;2863;3065;3091;3728;3833;3834;6469;6501;6502;6972	1635;1636;1637;1638;1639;1640;1641;1642;1643;1644;1645;1646;1647;1648;1649;1650;1651;1652;1653;1654;1655;1656;1657;1658;1659;1660;8472;8473;8474;8475;10245;10246;10247;10248;12346;12347;12348;12349;12350;12351;12629;12630;12631;12632;12633;13527;13528;13529;13530;14342;14343;14344;14345;14346;14347;14478;14479;14480;14481;17156;17157;17158;17159;17160;17161;17162;17163;17164;17637;17638;17639;176…	2521;2522;2523;2524;2525;2526;2527;2528;2529;2530;2531;2532;2533;2534;2535;2536;2537;2538;2539;2540;2541;2542;2543;2544;2545;2546;2547;2548;2549;2550;2551;2552;2553;2554;2555;2556;2557;2558;2559;2560;2561;2562;2563;2564;2565;2566;2567;2568;13676;13677;13678;13679;13680;16910;16911;16912;16913;16914;16915;20171;20172;20173;20174;20175;20176;20177;20178;20626;20627;20628;20629;20630;21954;21955;219…	2557;13679;16912;20173;20628;21956;23187;23398;28035;28796;49352;49580;49582;53441	107		371
0.688046	0.428935	0.892274	1.30352	7.9	28.543	265	2.6099e-13	0.929746	0.786248	0.247232	0.394979	285	Rv0686	Rv0686	1	2	2	2	>Rv0686 Rv0686 PROBABLE MEMBRANE PROTEIN 786149:786946 forward MW:28543	2	2	2	2	2	793;2966	True;True	858;3173	4005;4006;14811;14812	6356;6357;23957;23958	6356;23957
-0.0888684	0.364979	-0.544771	-0.10967	10.3	43.017	406	1.9356e-09	0.548413	0.731553	0.634586	0.4441	286	Rv0688	Rv0688	1	3	3	3	>Rv0688 Rv0688 PUTATIVE FERREDOXIN REDUCTASE 787940:789160 forward MW:43018	3	3	3	1	3	2911;3961;5664	True;True;True	3112;4228;6095	14573;19694;19695;19696;27907;27908;27909	23570;32712;32713;46173	23570;32713;46173
-0.692152	-0.292193	0.74743	0.301939	22.8	11.399	101	8.0803e-11	0.263823	0.279432	0.317311	0.843284	288	Rv0700	Rv0700	1	3	3	3	>Rv0700 rpsJ 30S RIBOSOMAL PROTEIN S10 RPSJ (TRANSCRIPTION ANTITERMINATION FACTOR NUSE) 800487:800792 forward MW:11399	3	3	3	3	2	973;3482;5078	True;True;True	1057;3719;5468	4780;4781;17121;17122;25140;25141	7530;7531;27967;27968;27969;27970;41636;41637	7531;27968;41636
1.69439	0.658333	0.000432815	0.878137	9.7	23.09	217	9.9171e-11	0.214645	0.989319	0.849469	0.66792	289	Rv0701	Rv0701	1	2	2	2	>Rv0701 rplC PROBABLE 50S RIBOSOMAL PROTEIN L3 RPLC 800809:801462 forward MW:23090	2	2	2	2	1	2562;6833	True;True	2738;7332	12586;12587;12588;12589;33784	20567;20568;20569;56195	20569;56195
NaN	1.6122	-1.00405	0.543397	7.2	23.743	223	2.0419e-05	1	0.370896	0.286923	0.922547	290	Rv0702	Rv0702	1	1	1	1	>Rv0702 rplD PROBABLE 50S RIBOSOMAL PROTEIN L4 RPLD 801462:802133 forward MW:23743	1	1	1	1	1	3400	TRUE	3634	16782;16783	27472;27473	27473
NaN	0.415576	-0.867121	-0.562197	30	10.958	100	1.1275e-06	1	0.774726	0.373943	0.16474	291	Rv0703	Rv0703	1	2	2	2	>Rv0703 rplW PROBABLE 50S RIBOSOMAL PROTEIN L23 RPLW 802133:802435 forward MW:10957	2	2	2	0	2	625;1236	True;True	669;1330	3100;6073;6074;6075	4856;9544;9545;9546	4856;9545
0.305329	0.505779	-0.450045	0.519441	17.9	30.576	280	7.1647e-35	0.793204	0.853364	0.723585	0.941422	292	Rv0704	Rv0704	1	4	4	4	>Rv0704 rplB PROBABLE 50S RIBOSOMAL PROTEIN L2 RPLB 802528:803370 forward MW:30577	4	4	4	4	3	2229;2698;3010;6182	True;True;True;True	2384;2883;3221;6646	11256;11257;11258;13638;14952;14953;14954;14955;14956;14957;14958;14959;30697;30698;30699	18475;18476;18477;22139;24214;24215;24216;24217;24218;24219;24220;24221;24222;24223;50831;50832;50833	18477;22139;24220;50833
NaN	2.21263	-0.152131	1.80281	10.2	20.38	197	5.2781e-06	1	0.142873	0.980595	0.178463	294	Rv0706	Rv0706	1	3	3	3	>Rv0706 rplV PROBABLE 50S RIBOSOMAL PROTEIN L22 RPLV 803689:804282 forward MW:20380	3	3	3	2	1	689;4244;5617	True;True;True	746;4527;6048	3399;20989;27727;27728	5292;34855;45855;45856;45857	5292;34855;45856
0.0304067	1.31836	-0.115441	0.981341	27	29.988	274	5.3534e-39	0.618574	0.538111	0.948877	0.595214	295	Rv0707	Rv0707	1	6	6	6	>Rv0707 rpsC PROBABLE 30S RIBOSOMAL PROTEIN S3 RPSC 804282:805106 forward MW:29988	6	6	6	5	4	192;362;4643;4944;4953;5148	True;True;True;True;True;True	206;384;5012;5327;5337;5547	1085;1994;22975;22976;22977;24573;24574;24603;24604;25612;25613	1614;3105;38118;38119;38120;38121;40834;40835;40836;40837;40876;40877;40878;42656;42657	1614;3105;38119;40835;40878;42656
1.97365	NaN	NaN	NaN	19.6	15.692	138	1.6115e-32	0.118577	1	1	1	296	Rv0708	Rv0708	1	2	2	2	>Rv0708 rplP PROBABLE 50S RIBOSOMAL PROTEIN L16 RPLP 805110:805526 forward MW:15692	2	2	2	2	0	6476;6863	True;True	6955;7365	32095;32096;32097;32098;33904;33905	53290;53291;53292;53293;56350;56351;56352	53291;56352
1.68145	1.70247	0.273217	2.00357	89.6	8.8589	77	6.1333e-57	0.132092	0.251054	0.742959	0.0936636	297	Rv0709	Rv0709	1	9	9	9	>Rv0709 rpmC PROBABLE 50S RIBOSOMAL PROTEIN L29 RPMC 805526:805759 forward MW:8859	9	9	9	9	7	907;1556;1655;1702;1768;2099;2100;4234;6089	True;True;True;True;True;True;True;True;True	986;1676;1781;1831;1901;2248;2249;4515;6544	4517;4518;4519;4520;4521;7895;7896;7897;7898;7899;7900;7901;7902;7903;7904;8392;8393;8394;8395;8396;8397;8398;8399;8400;8401;8624;8625;8947;8948;8949;10321;10322;10323;10324;10325;20967;20968;30142	7136;7137;7138;7139;7140;12727;12728;12729;12730;12731;12732;12733;12734;12735;12736;12737;12738;13556;13557;13558;13559;13560;13561;13562;13563;13564;13565;13946;14635;14636;14637;17068;17069;17070;17071;17072;34828;49990	7137;12733;13565;13946;14636;17068;17070;34828;49990
-1.57493	1.02216	-1.31247	-0.175012	58.1	14.84	136	5.5071e-113	0.0346489	0.570842	0.147695	0.476472	298	Rv0710	Rv0710	1	10	10	10	>Rv0710 rpsQ PROBABLE 30S RIBOSOMAL PROTEIN S17 RPSQ 805756:806166 forward MW:14840	10	10	10	7	10	107;415;2838;3399;4069;4238;4438;5918;6571;6722	True;True;True;True;True;True;True;True;True;True	115;441;3027;3633;4342;4520;4778;4779;6361;7053;7215	443;444;445;446;2213;2214;2215;2216;2217;2218;2219;2220;2221;2222;2223;2224;2225;2226;2227;2228;2229;14172;16776;16777;16778;16779;16780;16781;20099;20100;20101;20102;20103;20104;20105;20106;20107;20976;22015;22016;29064;29065;29066;29067;29068;32518;33323;33324;33325;33326;33327	661;662;663;664;3428;3429;3430;3431;3432;3433;3434;3435;3436;3437;3438;3439;3440;3441;3442;3443;3444;3445;3446;3447;3448;3449;22933;27457;27458;27459;27460;27461;27462;27463;27464;27465;27466;27467;27468;27469;27470;27471;33329;33330;33331;33332;33333;33334;33335;33336;33337;33338;33339;33340;33341;33342;33343;33344;33345;33346;33347;33348;33349;33350;33351;33352;33353;33354;33355;33356;33357;333…	662;3434;22933;27467;33334;34838;36450;48096;54067;55425	109		82
1.44975	-0.886511	0.604071	-0.178649	21.1	86.213	787	5.1115e-169	0.227681	0.135183	0.458745	0.473205	299	Rv0711	Rv0711	1	14	14	14	>Rv0711 atsA POSSIBLE ARYLSULFATASE ATSA (ARYL-SULFATE SULPHOHYDROLASE) (ARYLSULPHATASE) 806335:808698 forward MW:86215	14	14	14	14	9	627;802;1946;3430;3709;4295;4895;5516;5517;5542;5861;6036;6932;7182	True;True;True;True;True;True;True;True;True;True;True;True;True;True	671;869;2087;2088;3665;3966;4583;5276;5943;5944;5970;6298;6487;7435;7436;7700	3104;3105;3106;3107;4063;9629;9630;9631;9632;9633;9634;9635;9636;9637;9638;9639;9640;16901;16902;16903;16904;16905;16906;16907;16908;16909;18680;18681;21312;21313;21314;24413;27328;27329;27330;27331;27332;27333;27334;27335;27336;27436;27437;28747;28748;28749;29900;29901;34283;34284;34285;34286;34287;35409	4860;4861;4862;4863;4864;4865;6430;6431;15778;15779;15780;15781;15782;15783;15784;15785;15786;15787;15788;15789;15790;15791;27619;27620;27621;27622;27623;27624;27625;27626;27627;27628;27629;27630;27631;27632;30786;30787;35353;35354;35355;40577;45233;45234;45235;45236;45237;45238;45239;45240;45241;45242;45243;45244;45245;45246;45394;45395;47615;47616;47617;47618;49523;49524;57080;57081;57082;57083…	4865;6430;15782;27627;30786;35355;40577;45236;45241;45394;47617;49523;57084;58910	110;111		152;255
1.14254	0.360194	0.252295	0.633757	20.4	32.711	299	4.8911e-31	0.542673	0.727511	0.643387	0.851828	300	Rv0712	Rv0712	1	4	4	4	>Rv0712 Rv0712 CONSERVED HYPOTHETICAL PROTEIN 808746:809645 forward MW:32711	4	4	4	4	2	360;2180;2376;5511	True;True;True;True	382;2333;2537;5937	1991;10607;10608;10609;11894;11895;27301;27302	3101;3102;17520;17521;17522;19437;19438;45170;45171	3101;17520;19437;45170
0.203514	0.00894352	0.521252	0.396817	12.8	21.019	187	2.1269e-34	0.726753	0.457375	0.450439	0.946693	302	Rv0716	Rv0716	1	2	2	2	>Rv0716 rplE PROBABLE 50S RIBOSOMAL PROTEIN L5 RPLE 812059:812622 forward MW:21019	2	2	2	2	2	502;2510	True;True	534;2680;2681	2605;2606;12434;12435;12436	4098;4099;4100;4101;4102;4103;4104;4105;4106;4107;4108;4109;4110;4111;4112;4113;4114;4115;4116;20339;20340;20341;20342	4104;20339	113		159
0.238909	1.46973	-2.10905	-0.460409	24.6	13.184	122	1.7275e-28	0.74965	0.342602	0.0203727	0.259835	303	Rv0720	Rv0720	1	4	4	4	>Rv0720 rplR PROBABLE 50S RIBOSOMAL PROTEIN L18 RPLR 813940:814308 forward MW:13184	4	4	4	2	4	70;3877;4260;4304	True;True;True;True	78;4139;4544;4595	327;328;329;19369;21053;21054;21055;21345	469;470;471;472;32147;34946;34947;34948;35393	472;32147;34946;35393
-1.4649	1.73092	-0.519425	1.26406	15	22.888	220	1.6227e-18	0.0750819	0.313658	0.657953	0.417073	304	Rv0721	Rv0721	1	2	2	2	>Rv0721 rpsE PROBABLE 30S RIBOSOMAL PROTEIN S5 RPSE 814328:814990 forward MW:22888	2	2	2	1	2	917;5415	True;True	996;5829	4554;26927;26928;26929	7195;44585;44586;44587;44588;44589	7195;44585
0.252295	1.47606	-0.347656	1.41862	21.2	15.501	146	5.7847e-44	0.758368	0.339861	0.695115	0.273209	305	Rv0723	Rv0723	1	2	2	2	>Rv0723 rplO PROBABLE 50S RIBOSOMAL PROTEIN L15 RPLO 815190:815630 forward MW:15501	2	2	2	2	2	2109;3267	True;True	2258;3489	10370;10371;10372;10373;16119;16120;16121;16122;16123;16124;16125;16126;16127;16128	17141;17142;17143;17144;26328;26329;26330;26331;26332;26333;26334;26335;26336;26337;26338;26339;26340;26341;26342;26343;26344;26345;26346;26347;26348;26349;26350	17143;26330
-0.0547219	0.84293	-0.631824	0.203139	18.3	23.066	218	6.7126e-24	0.568093	0.869699	0.557177	0.738428	306	Rv0727c	Rv0727c	1	4	4	4	>Rv0727c fucA POSSIBLE L-FUCULOSE PHOSPHATE ALDOLASE FUCA (L-FUCULOSE-1-PHOSPHATE ALDOLASE) 819843:820499 reverse MW:23066	4	4	4	3	2	507;4409;4564;4565	True;True;True;True	539;4739;4925;4926	2614;21891;22584;22585;22586	4124;36260;37563;37564;37565	4124;36260;37564;37565
0.121015	0.494292	-0.548818	-0.0839515	27.7	25.98	242	3.3832e-47	0.674351	0.907636	0.630889	0.465499	307	Rv0730	Rv0730	1	5	5	5	>Rv0730 Rv0730 GCN5-RELATED N-ACETYLTRANSFERASE 822866:823594 forward MW:25980	5	5	5	5	4	1615;3440;4858;5048;5162	True;True;True;True;True	1740;3675;5237;5437;5563	8238;8239;16940;16941;16942;16943;16944;24206;24973;24974;24975;25668;25669	13296;13297;27677;27678;27679;27680;27681;27682;27683;27684;27685;40096;41408;41409;41410;41411;42724	13297;27679;40096;41408;42724
2.18869	0.922347	0.668392	1.51465	47.8	34.95	318	2.0397e-189	0.0306442	0.630107	0.411532	0.233641	308	Rv0731c	Rv0731c	1	11	11	11	>Rv0731c Rv0731c POSSIBLE S-ADENOSYLMETHIONINE-DEPENDENT METHYLTRANSFERASE 823683:824639 reverse MW:34950	11	11	11	8	9	694;905;1250;1879;3492;4305;4767;5840;6044;6059;6121	True;True;True;True;True;True;True;True;True;True;True	751;984;1345;2016;2017;3729;4596;5142;6277;6496;6511;6582	3406;3407;3408;3409;3410;3411;3412;3413;3414;4507;4508;4509;6159;6160;6161;6162;6163;6164;6165;9411;9412;9413;17165;21346;23510;23511;23512;23513;23514;23515;23516;23517;28645;28646;28647;28648;28649;29930;29976;29977;29978;30475	5299;5300;5301;5302;5303;5304;5305;5306;5307;5308;5309;5310;5311;5312;7123;7124;7125;7126;9704;9705;9706;9707;9708;9709;9710;15423;15424;15425;28042;35394;39005;39006;39007;39008;39009;39010;39011;39012;39013;47427;47428;47429;47430;47431;49565;49566;49638;49639;49640;50542	5304;7126;9708;15424;28042;35394;39008;47427;49566;49639;50542
0.537048	0.764886	0.470719	1.09336	67.4	20.093	181	0	0.978932	0.728512	0.565655	0.439635	309	Rv0733	Rv0733	1	15	15	15	>Rv0733 adk PROBABLE ADENYLATE KINASE ADK (ATP-AMP TRANSPHOSPHORYLASE) 826122:826667 forward MW:20093	15	15	15	13	14	179;531;532;2575;2628;3344;3345;3382;3692;5043;6061;6502;6704;6883;6884	True;True;True;True;True;True;True;True;True;True;True;True;True;True;True	190;568;569;570;571;2751;2809;3572;3573;3616;3949;5432;6513;6514;6982;7197;7386;7387	745;746;747;748;749;750;751;752;753;754;755;756;757;758;759;760;761;762;763;764;765;766;767;768;769;770;771;2728;2729;2730;2731;2732;2733;2734;2735;2736;2737;2738;2739;2740;2741;2742;2743;2744;2745;12634;12635;12636;12637;12638;12639;12640;12641;13310;13311;13312;16511;16512;16513;16514;16515;16516;16517;16518;16519;16520;16521;16522;16523;16524;16525;16526;16527;16528;16529;16530;16531;16532;165…	1137;1138;1139;1140;1141;1142;1143;1144;1145;1146;1147;1148;1149;1150;1151;1152;1153;1154;1155;1156;1157;1158;1159;1160;1161;1162;1163;1164;1165;1166;1167;1168;1169;1170;4308;4309;4310;4311;4312;4313;4314;4315;4316;4317;4318;4319;4320;4321;4322;4323;4324;4325;20631;20632;20633;20634;20635;20636;20637;20638;21576;21577;21578;21579;26972;26973;26974;26975;26976;26977;26978;26979;26980;26981;26982;2…	1157;4315;4321;20631;21576;26984;27017;27380;30687;41399;49705;53516;55290;56621;56633	114;115		99;168
0.842858	0.472749	-0.0711181	0.418568	12.1	19.115	182	1.3352e-22	0.790627	0.824355	0.910672	0.970591	310	Rv0738	Rv0738	1	2	2	2	>Rv0738 Rv0738 CONSERVED HYPOTHETICAL PROTEIN 830062:830610 forward MW:19115	2	2	2	2	2	620;1772	True;True	663;1905	3076;3077;8987;8988;8989;8990	4822;4823;14700;14701;14702;14703	4822;14701
0.81975	0.65872	-0.398779	0.168	11.4	19.452	175	4.3574e-06	0.811085	0.989666	0.773457	0.702172	311	Rv0740	Rv0740	1	2	2	2	>Rv0740 Rv0740 CONSERVED HYPOTHETICAL PROTEIN 831776:832303 forward MW:19452	2	2	2	2	1	2953;3190	True;True	3156;3408	14738;14739;14740;15702	23864;23865;23866;23867;25465	23867;25465
0.583904	1.01663	-1.16288	-0.14046	7.1	29.679	294	2.2794e-11	0.981412	0.742123	0.204509	0.419237	312	Rv0751c	Rv0751c	1	1	1	1	>Rv0751c mmsB PROBABLE 3-HYDROXYISOBUTYRATE DEHYDROGENASE MMSB (HIBADH) 842347:843231 reverse MW:29679	1	1	1	1	1	2313	TRUE	2471	11597;11598	18958;18959	18958
-0.316079	NaN	NaN	NaN	2.3	41.451	390	0.0038965	0.426641	1	1	1	313	Rv0752c	Rv0752c	1	1	1	1	>Rv0752c fadE9 PROBABLE ACYL-CoA DEHYDROGENASE FADE9 843242:844414 reverse MW:41451	1	1	1	1	0	4345	TRUE	4652	21497	35618;35619	35618
0.2806	-0.696884	1.02977	0.184979	50	54.453	510	0	0.811588	0.205365	0.203273	0.850263	314	Rv0753c	Rv0753c	1	22	22	22	>Rv0753c mmsA PROBABLE METHYLMALONATE-SEMIALDEHYDE DEHYDROGENASE MMSA (METHYLMALONIC ACID SEMIALDEHYDE DEHYDROGENASE) (MMSDH) 844421:845953 reverse MW:54454	22	22	22	21	15	219;380;381;764;901;1142;1448;1531;2306;2704;3752;4982;5150;5228;5289;5349;6037;6388;6575;6632;6680;6955	True;True;True;True;True;True;True;True;True;True;True;True;True;True;True;True;True;True;True;True;True;True	235;403;404;825;979;1234;1561;1650;2464;2889;4011;5366;5549;5632;5696;5759;6488;6859;7057;7121;7173;7461	1235;1236;2097;2098;2099;2100;2101;3754;3755;4494;4495;4496;5651;5652;7263;7264;7265;7767;7768;7769;7770;7771;7772;7773;7774;7775;11578;11579;11580;11581;13650;18882;18883;24674;24675;25615;25616;25617;25618;25619;25620;25621;25622;25623;25985;25986;25987;25988;25989;25990;25991;25992;25993;25994;26243;26244;26245;26246;26247;26248;26249;26250;26251;26252;26253;26254;26255;26256;26257;26680;26681…	1883;1884;3274;3275;3276;3277;3278;5832;7101;7102;7103;8870;8871;11661;11662;11663;11664;12461;12462;12463;12464;12465;12466;12467;12468;12469;12470;12471;12472;12473;12474;12475;18930;18931;18932;18933;18934;22157;31254;31255;40956;40957;40958;40959;42659;42660;42661;42662;42663;42664;42665;42666;42667;42668;42669;43180;43181;43182;43183;43184;43185;43186;43187;43188;43189;43190;43191;43192;4319…	1883;3274;3276;5832;7103;8871;11661;12474;18930;22157;31255;40956;42668;43197;43579;44187;49526;52526;54078;54568;55095;57190
2.53702	NaN	NaN	NaN	31.8	11.927	110	3.6272e-76	0.027377	1	1	1	315	Rv0759c	Rv0759c	1	2	2	2	>Rv0759c Rv0759c CONSERVED HYPOTHETICAL PROTEIN 853825:854157 reverse MW:11926	2	2	2	2	0	5449;6583	True;True	5868;7069;7070	27091;32574;32575	44849;54143;54144;54145	44849;54145	116		37
0.0367495	NaN	NaN	NaN	4.8	39.715	375	4.1354e-07	0.622412	1	1	1	316	Rv0761c	Rv0761c	1	1	1	1	>Rv0761c adhB POSSIBLE ZINC-CONTAINING ALCOHOL DEHYDROGENASE NAD DEPENDENT ADHB 854699:855826 reverse MW:39716	1	1	1	1	0	4613	TRUE	4978	22759	37809;37810	37809
0.992986	1.69437	-0.761825	0.929791	3.1	43.476	422	0.00071222	0.661776	0.330625	0.450889	0.631084	317	Rv0772	Rv0772	1	1	1	1	>Rv0772 purD PROBABLE PHOSPHORIBOSYLAMINE--GLYCINE LIGASE PURD (GARS) (GLYCINAMIDE RIBONUCLEOTIDE SYNTHETASE) (PHOSPHORIBOSYLGLYCINAMIDE SYNTHETASE) (5-PHOSPHORIBOSYLGLYCINAMIDE SYNTHETASE) 864586:865854 forward MW:43477	1	1	1	1	1	6107	TRUE	6566	30363;30364	50320;50321	50321
1.19295	0.617322	0.0097772	0.882526	24.6	54.592	512	1.6215e-142	0.381918	0.952573	0.841535	0.664757	318	Rv0773c	Rv0773c	1	9	9	9	>Rv0773c ggtA PROBABLE BIFUNCTIONAL ACYLASE GGTA: CEPHALOSPORIN ACYLASE (GL-7ACA ACYLASE) + GAMMA-GLUTAMYLTRANSPEPTIDASE (GGT) 865851:867389 reverse MW:54593	9	9	9	9	3	654;707;2594;2926;2927;2955;2976;3105;4423	True;True;True;True;True;True;True;True;True	708;764;2770;3129;3130;3158;3183;3319;4758	3260;3467;3468;3469;3470;12733;14625;14626;14627;14743;14838;15352;15353;15354;15355;21947;21948	5073;5397;5398;5399;5400;5401;5402;20798;23652;23653;23654;23655;23656;23874;23991;24852;24853;24854;24855;24856;24857;24858;36355;36356	5073;5398;20798;23652;23655;23874;23991;24857;36355
1.69394	3.31559	-1.16527	1.33268	4.6	30.654	303	8.4634e-08	0.214833	0.0115569	0.19822	0.379116	319	Rv0774c	Rv0774c	1	1	1	1	>Rv0774c Rv0774c PROBABLE CONSERVED EXPORTED PROTEIN 867440:868351 reverse MW:30654	1	1	1	1	1	6250	TRUE	6715	30973;30974;30975;30976;30977;30978;30979	51312;51313;51314;51315;51316;51317;51318;51319;51320;51321;51322;51323;51324	51321
-1.11269	-0.715542	0.140648	-0.569522	2.1	51.008	472	7.0456e-06	0.139414	0.119385	0.732445	0.161691	320	Rv0777	Rv0777	1	1	1	1	>Rv0777 purB PROBABLE ADENYLOSUCCINATE LYASE PURB (ADENYLOSUCCINASE) (ASL) (ASASE) 870008:871426 forward MW:51009	1	1	1	1	1	1066	TRUE	1158	5236;5237;5238	8200;8201;8202	8201
1.02368	1.86997	-0.932114	0.751207	21.5	32.93	297	1.8325e-34	0.636483	0.254427	0.330777	0.761739	321	Rv0780	Rv0780	1	5	5	5	>Rv0780 purC PHOSPHORIBOSYLAMINOIMIDAZOLE- SUCCINOCARBOXAMIDE SYNTHASE PURC (SAICAR SYNTHETASE) 873343:874236 forward MW:32930	5	5	5	2	4	86;3719;5630;5895;6238	True;True;True;True;True	94;3977;6061;6336;6703	385;386;387;388;389;18751;27777;27778;28908;30941	579;580;581;582;583;584;30998;45958;45959;47871;51262	584;30998;45958;47871;51262
0.701948	-0.0284277	-0.283316	-0.730751	17.8	13.917	129	6.4969e-12	0.810645	0.432352	0.888956	0.10486	322	Rv0786c	Rv0786c	1	2	2	2	>Rv0786c Rv0786c CONSERVED HYPOTHETICAL PROTEIN 881075:881464 reverse MW:13917	2	2	2	2	2	936;3861	True;True	1016;4123	4640;4641;4642;19312;19313;19314;19315;19316	7340;7341;7342;7343;32016;32017;32018;32019	7341;32019
0.0153548	-0.0398403	-0.585821	-0.70275	25.4	34.15	319	4.6337e-195	0.612666	0.632691	0.514049	0.139141	323	Rv0787	Rv0787	1	5	5	5	>Rv0787 Rv0787 HYPOTHETICAL PROTEIN 881459:882418 forward MW:34150	5	5	5	4	5	166;1439;1986;2369;6781	True;True;True;True;True	176;1552;2130;2529;7276	703;704;705;706;707;708;7238;7239;9830;9831;9832;9833;9834;9835;9836;11867;11868;11869;11870;11871;11872;33533	1081;1082;1083;1084;1085;1086;1087;1088;1089;11624;11625;16120;16121;16122;16123;16124;16125;16126;16127;16128;16129;16130;16131;19389;19390;19391;19392;19393;19394;19395;19396;19397;19398;19399;19400;19401;19402;19403;19404;19405;19406;19407;19408;55799;55800	1089;11625;16130;19398;55799
-0.392705	0.240469	0.317304	0.351289	44.3	8.5896	79	3.3386e-44	0.358405	0.887425	0.701744	0.97116	324	Rv0787A	Rv0787A	1	3	3	3	>Rv0787A Rv0787A CONSERVED HYPOTHETICAL PROTEIN 882524:882763 forward MW:8589	3	3	3	3	3	238;3321;6855	True;True;True	254;3547;7356	1293;1294;1295;1296;1297;1298;1299;1300;1301;16401;16402;16403;16404;16405;33871;33872	1966;1967;1968;1969;1970;1971;1972;1973;1974;1975;1976;1977;1978;1979;1980;1981;1982;1983;1984;26790;26791;26792;26793;26794;26795;26796;56312;56313	1971;26791;56313
-0.816774	NaN	NaN	NaN	4.5	23.601	224	0.0029517	0.220857	1	1	1	325	Rv0788	Rv0788	1	1	1	1	>Rv0788 purQ PROBABLE PHOSPHORIBOSYLFORMYLGLYCINAMIDINE SYNTHASE I PURG (FGAM SYNTHASE I) 882760:883434 forward MW:23601	1	1	1	1	0	6446	TRUE	6921	31941	53017;53018	53018
1.18783	0.488998	0.689836	0.919073	17.4	52.476	499	6.628e-58	0.385532	0.838598	0.348485	0.638656	326	Rv0794c	Rv0794c	1	8	8	8	>Rv0794c Rv0794c PROBABLE OXIDOREDUCTASE 887137:888636 reverse MW:52477	8	8	8	8	5	470;561;564;1711;2400;3240;3519;4328	True;True;True;True;True;True;True;True	502;601;604;1840;2566;3461;3756;4629	2485;2850;2851;2852;2860;8646;8647;11993;11994;16010;16011;17282;21424;21425;21426;21427;21428;21429;21430	3899;4489;4490;4491;4505;4506;13974;13975;19597;19598;26168;26169;28223;35503;35504;35505;35506;35507;35508;35509	3899;4489;4505;13975;19597;26168;28223;35504
-0.817155	0.374112	-0.268869	0.0978804	50	12.004	108	2.1936e-35	0.177949	0.989318	0.903629	0.631879	327	Rv0795;Rv1370c;Rv1757c;Rv1763;Rv2105;Rv2168c;Rv2278;Rv2354;Rv2480c;Rv2648;Rv2815c;Rv3184;Rv3186;Rv3325;Rv3381c;Rv3474	Rv0795;Rv1370c;Rv1757c;Rv1763;Rv2105;Rv2168c;Rv2278;Rv2354;Rv2480c;Rv2648;Rv2815c;Rv3184;Rv3186;Rv3325;Rv3381c;Rv3474	16	4;4;4;4;4;4;4;4;4;4;4;4;4;4;4;4	4;4;4;4;4;4;4;4;4;4;4;4;4;4;4;4	4;4;4;4;4;4;4;4;4;4;4;4;4;4;4;4	>Rv0795 Rv0795 PUTATIVE TRANSPOSASE FOR INSERTION SEQUENCE ELEMENT IS6110 (FRAGMENT) 889072:889398 forward MW:12004;>Rv1370c Rv1370c PUTATIVE TRANSPOSASE FOR INSERTION SEQUENCE ELEMENT IS6110 (FRAGMENT) 1542929:1543255 reverse MW:12004;>Rv1757c Rv1757c PUT	4	4	4	3	4	2564;3548;4484;4761	True;True;True;True	2740;3787;4833;5136	12592;17438;17439;22140;22141;23484;23485	20574;28421;28422;28423;36613;36614;36615;36616;38956;38957	20574;28421;36615;38957
0.122209	-1.31104	0.684101	-0.699068	56.2	28.83	265	3.5972e-201	0.690372	0.0451325	0.400455	0.140577	328	Rv0798c	Rv0798c	1	14	14	14	>Rv0798c cfp29 29 KDa ANTIGEN CFP29 891472:892269 reverse MW:28830	14	14	14	14	10	715;1351;1688;2984;2994;3842;4414;4548;5211;5260;5863;6707;6708;6797	True;True;True;True;True;True;True;True;True;True;True;True;True;True	773;1457;1814;3194;3204;4103;4746;4909;5615;5666;6300;7200;7201;7292	3507;6691;6692;6693;6694;6695;6696;8539;8540;8541;8542;8543;8544;14875;14876;14877;14912;14913;14914;14915;14916;14917;19254;19255;19256;19257;19258;19259;21923;22491;25935;25936;25937;25938;25939;25940;26103;26104;26105;26106;26107;26108;28751;28752;28753;28754;28755;28756;28757;28758;28759;33235;33236;33237;33238;33239;33240;33241;33242;33243;33244;33245;33246;33598;33599;33600;33601;33602	5471;10681;10682;10683;10684;10685;10686;10687;10688;10689;10690;10691;10692;10693;10694;10695;10696;10697;10698;10699;10700;10701;10702;10703;13765;13766;13767;13768;13769;13770;24065;24066;24067;24068;24069;24070;24156;24157;24158;24159;24160;24161;31925;31926;31927;31928;31929;36320;37362;43094;43095;43096;43097;43098;43099;43100;43101;43102;43351;43352;43353;43354;43355;43356;43357;47620;4762…	5471;10685;13770;24065;24158;31926;36320;37362;43102;43357;47627;55301;55305;55907
0.293724	-1.15911	0.297954	-0.930765	46	36.015	335	0	0.821884	0.0685912	0.719734	0.0702353	329	Rv0799c	Rv0799c	1	12	12	12	>Rv0799c Rv0799c CONSERVED HYPOTHETICAL PROTEIN 892266:893273 reverse MW:36016	12	12	12	11	8	863;1235;1971;2305;2826;2861;3108;3245;4630;5479;5919;5961	True;True;True;True;True;True;True;True;True;True;True;True	937;1329;2115;2462;2463;3015;3053;3322;3466;4997;5900;5901;6362;6408	4298;4299;4300;4301;4302;4303;4304;6070;6071;6072;9758;11574;11575;11576;11577;14121;14122;14123;14282;15360;15361;15362;15363;15364;16025;16026;16027;22934;22935;22936;22937;27177;27178;27179;27180;27181;27182;27183;27184;27185;27186;27187;29069;29320;29321	6823;6824;6825;6826;6827;6828;6829;6830;6831;6832;6833;6834;6835;9541;9542;9543;16002;18926;18927;18928;18929;22850;22851;22852;22853;23095;24868;24869;24870;24871;24872;26199;38065;38066;38067;38068;38069;44963;44964;44965;44966;44967;44968;44969;44970;44971;44972;48109;48614;48615;48616	6825;9543;16002;18926;22850;23095;24868;26199;38066;44971;48109;48614	117		123
-0.773294	0.582944	0.53087	1.0895	26.8	46.012	433	5.2315e-59	0.192644	0.847955	0.515987	0.441906	330	Rv0800;Rv2018	Rv0800	2	10;1	10;1	10;1	>Rv0800 pepC PROBABLE AMINOPEPTIDASE PEPC 893318:894619 forward MW:46013	10	10	10	7	9	194;387;406;3533;4090;4111;4123;5649;6328;6637	True;True;True;True;True;True;True;True;True;True	208;411;431;3772;4367;4388;4402;6080;6797;7128	1089;2116;2183;17351;17352;20227;20228;20358;20359;20401;20402;20403;20404;20405;20406;20407;20408;27835;27836;31316;31317;32846	1619;3294;3373;28311;33567;33568;33569;33765;33766;33830;33831;33832;33833;33834;33835;33836;33837;33838;33839;33840;33841;33842;33843;33844;33845;33846;46042;46043;51932;51933;51934;51935;54615;54616;54617	1619;3294;3373;28311;33568;33765;33835;46043;51934;54615
0.996606	0.742362	0.0712136	1.03738	59.1	12.512	115	1.9309e-31	0.534909	0.74301	0.939585	0.473224	331	Rv0801	Rv0801	1	7	7	7	>Rv0801 Rv0801 CONSERVED HYPOTHETICAL PROTEIN 894631:894978 forward MW:12512	7	7	7	7	6	1210;1679;2845;4017;6321;6414;6621	True;True;True;True;True;True;True	1304;1805;3035;4287;6789;6790;6887;7110	5959;5960;5961;5962;5963;5964;8497;8498;8499;8500;8501;8502;8503;8504;14211;19864;19865;19866;19867;19868;31291;31292;31293;31294;31295;31296;31297;31298;31299;31300;31301;31302;31303;31304;31743;31744;32756;32757;32758	9359;9360;9361;9362;9363;9364;9365;9366;13710;13711;13712;13713;13714;13715;13716;13717;13718;13719;13720;13721;13722;13723;13724;13725;13726;13727;22994;32960;32961;32962;32963;32964;32965;32966;32967;32968;51896;51897;51898;51899;51900;51901;51902;51903;51904;51905;51906;51907;51908;51909;51910;51911;51912;51913;51914;51915;51916;51917;51918;51919;52689;52690;52691;52692;52693;54470;54471	9361;13727;22994;32966;51914;52692;54471	118		7
-0.46895	-0.734482	-0.0509806	-0.659723	4.6	79.474	754	7.7843e-07	0.354433	0.114418	0.893377	0.127561	332	Rv0803	Rv0803	1	3	3	3	>Rv0803 purL PHOSPHORIBOSYLFORMYLGLYCINAMIDINE SYNTHASE II PURL (FGAM SYNTHASE II) 895820:898084 forward MW:79476	3	3	3	3	1	309;853;7064	True;True;True	330;927;7571	1743;4265;34745;34746;34747;34748	2720;6766;57760;57761;57762;57763;57764;57765;57766	2720;6766;57764
NaN	1.11697	-0.0501737	0.985209	3.6	38.393	364	4.8485e-05	1	0.671299	0.892685	0.59256	333	Rv0809	Rv0809	1	1	1	1	>Rv0809 purM PROBABLE PHOSPHORIBOSYLFORMYLGLYCINAMIDINE CYCLO-LIGASE PURM (AIRS) (PHOSPHORIBOSYL-AMINOIMIDAZOLE SYNTHETASE) (AIR SYNTHASE) 903725:904819 forward MW:38393	1	1	1	0	1	2359	TRUE	2519	11805	19288	19288
0.619178	-0.00302646	1.85874	1.87456	64	10.165	100	2.3132e-81	0.894519	0.664459	0.0210542	0.121546	336	Rv0814c;Rv3118	Rv0814c;Rv3118	2	4;4	4;4	4;4	>Rv0814c sseC2 CONSERVED HYPOTHETICAL PROTEIN SSEC2 908181:908483 reverse MW:10165;>Rv3118 sseC1 CONSERVED HYPOTHETICAL PROTEIN SSEC1 3484809:3485111 forward MW:10165	4	4	4	4	4	587;1968;4803;6794	True;True;True;True	629;2112;5179;7289	2958;2959;2960;2961;9745;9746;9747;9748;9749;9750;23992;23993;23994;23995;23996;33584;33585;33586;33587;33588	4646;4647;4648;4649;4650;4651;4652;15980;15981;15982;15983;15984;15985;15986;15987;15988;15989;15990;15991;39713;39714;39715;39716;39717;39718;39719;39720;55877;55878;55879;55880;55881;55882;55883;55884	4648;15989;39714;55881
0.660564	1.57085	-0.57025	1.06343	28.5	31.014	277	1.2297e-56	0.852373	0.300485	0.525098	0.457418	337	Rv0815c;Rv3117	Rv0815c;Rv3117	2	10;10	10;10	10;10	>Rv0815c cysA2 PROBABLE THIOSULFATE SULFURTRANSFERASE CYSA2 (RHODANESE-LIKE PROTEIN) (THIOSULFATE CYANIDE TRANSSULFURASE) (THIOSULFATE THIOTRANSFERASE) 908485:909318 reverse MW:31014;>Rv3117 cysA3 PROBABLE THIOSULFATE SULFURTRANSFERASE CYSA3 (RHODANESE-LIK	10	10	10	10	8	100;101;312;1676;1802;4208;4209;4597;5498;5554	True;True;True;True;True;True;True;True;True;True	108;109;333;1802;1936;4489;4490;4961;5923;5982	427;428;429;1749;1750;1751;1752;1753;1754;1755;1756;1757;1758;8486;8487;8488;8489;8490;8491;9074;9075;9076;20730;20731;20732;20733;20734;20735;20736;20737;20738;20739;20740;22703;22704;27266;27267;27268;27467;27468;27469	638;639;640;641;2729;2730;2731;2732;2733;2734;2735;2736;2737;2738;2739;2740;2741;2742;2743;13694;13695;13696;13697;13698;13699;13700;13701;13702;13703;13704;14827;14828;14829;34365;34366;34367;34368;34369;34370;34371;34372;34373;34374;34375;34376;34377;34378;34379;34380;34381;34382;34383;34384;34385;34386;34387;34388;37712;37713;37714;45125;45126;45127;45128;45440;45441	638;639;2730;13694;14827;34382;34388;37714;45127;45441
1.50095	-0.158983	0.136848	0.0123541	78.4	23.514	213	6.8151e-203	0.203175	0.534654	0.874679	0.660174	339	Rv0821c	Rv0821c	1	13	13	13	>Rv0821c phoY2 PROBABLE PHOSPHATE-TRANSPORT SYSTEM TRANSCRIPTIONAL REGULATORY PROTEIN PHOY2 913558:914199 reverse MW:23514	13	13	13	11	8	115;228;624;856;1883;2805;3060;3307;4348;4441;5700;6226;6477	True;True;True;True;True;True;True;True;True;True;True;True;True	123;124;244;667;668;930;2021;2993;2994;3273;3530;3531;3532;4657;4784;6132;6691;6956	480;481;482;483;484;485;486;487;488;489;490;491;492;493;494;495;496;1261;3094;3095;3096;3097;3098;3099;4271;4272;4273;4274;4275;9421;14020;14021;14022;14023;15135;16347;16348;16349;16350;16351;16352;16353;16354;21553;21554;22030;28033;28034;28035;28036;28037;28038;28039;28040;28041;28042;30909;30910;30911;30912;30913;30914;32099;32100	728;729;730;731;732;733;734;735;736;737;738;739;740;741;742;743;744;745;746;747;748;749;1922;1923;4848;4849;4850;4851;4852;4853;4854;4855;6772;6773;6774;6775;6776;6777;6778;6779;6780;6781;6782;6783;15439;22699;22700;22701;22702;22703;24510;26725;26726;26727;26728;26729;26730;26731;26732;26733;35744;35745;36465;46363;46364;46365;46366;46367;46368;46369;46370;46371;46372;46373;46374;46375;46376;463…	730;1923;4855;6772;15439;22700;24510;26728;35745;36465;46379;51226;53294	121;122;123;124;125		19;27;86;157;169
-0.278776	1.56636	-1.10123	0.253868	16.1	72.904	684	9.7126e-152	0.445482	0.394629	0.234181	0.791794	340	Rv0822c	Rv0822c	1	8	8	8	>Rv0822c Rv0822c CONSERVED HYPOTHETICAL PROTEIN 914257:916311 reverse MW:72905	8	8	8	5	6	326;495;1273;1450;4197;4245;6524;7100	True;True;True;True;True;True;True;True	347;527;1368;1564;4478;4528;7005;7611	1824;2561;6281;7269;7270;7271;7272;20674;20990;20991;32308;32309;34916;34917;34918;34919;34920	2844;4024;9959;11669;11670;11671;11672;11673;11674;34269;34856;34857;53670;53671;53672;53673;53674;53675;58057;58058;58059;58060;58061;58062;58063;58064;58065;58066;58067;58068;58069;58070;58071;58072;58073;58074;58075;58076;58077;58078	2844;4024;9959;11674;34269;34856;53671;58072		5;6		338;341
2.65198	NaN	NaN	NaN	7	33.416	301	4.0138e-08	0.0193986	1	1	1	342	Rv0830	Rv0830	1	2	2	2	>Rv0830 Rv0830 POSSIBLE S-ADENOSYLMETHIONINE-DEPENDENT METHYLTRANSFERASE 921970:922875 forward MW:33416	2	2	2	2	0	437;7004	True;True	465;7511	2329;34485	3604;57397	3604;57397
0.916094	1.14934	0.0231843	1.23799	49.4	30.189	271	2.5117e-179	0.605544	0.499402	0.987361	0.359463	343	Rv0831c	Rv0831c	1	14	14	14	>Rv0831c Rv0831c CONSERVED HYPOTHETICAL PROTEIN 922894:923709 reverse MW:30189	14	14	14	13	12	756;1299;1696;2142;2155;2812;2840;3643;4652;5328;6611;7098;7099;7255	True;True;True;True;True;True;True;True;True;True;True;True;True;True	817;1398;1824;2294;2307;3001;3029;3888;5021;5736;5737;7099;7607;7608;7609;7610;7778	3727;3728;3729;3730;3731;3732;3733;6416;6417;6418;8595;10477;10478;10479;10480;10481;10482;10538;10539;10540;14043;14044;14045;14046;14047;14048;14049;14050;14051;14052;14053;14054;14055;14056;14175;14176;14177;14178;14179;14180;14181;14182;14183;14184;14185;14186;14187;18385;18386;23053;23054;23055;23056;26605;26606;26607;26608;26609;26610;26611;26612;26613;32701;34894;34895;34896;34897;34898;34…	5801;5802;5803;5804;5805;5806;5807;5808;5809;5810;5811;10213;10214;10215;13881;13882;17316;17317;17318;17319;17320;17321;17322;17419;17420;17421;17422;17423;17424;22728;22729;22730;22731;22732;22733;22734;22735;22736;22737;22738;22739;22740;22741;22742;22743;22744;22745;22746;22747;22748;22749;22750;22751;22752;22753;22754;22755;22756;22757;22938;22939;22940;22941;22942;22943;22944;22945;22946;22…	5808;10215;13882;17320;17422;22749;22947;30341;38284;44077;54394;58044;58055;59477	130;131		111;196
NaN	2.03901	-1.35174	0.550901	10.7	22.87	214	2.4325e-09	1	0.193516	0.130722	0.916643	344	Rv0835	Rv0835	1	2	2	2	>Rv0835 lpqQ POSSIBLE LIPOPROTEIN LPQQ 930953:931597 forward MW:22870	2	2	2	0	2	5761;6278	True;True	6195;6744	28361;31101	46972;51530	46972;51530
0.420186	2.62327	-0.52421	1.91296	39.8	27.289	256	6.5452e-177	0.922411	0.053095	0.558464	0.112641	345	Rv0838	Rv0838	1	8	8	8	>Rv0838 lpqR PROBABLE CONSERVED LIPOPROTEIN LPQR 934720:935490 forward MW:27289	8	8	8	4	7	826;2699;4335;4336;5149;5597;7003;7015	True;True;True;True;True;True;True;True	897;2884;4636;4637;5548;6028;7510;7522	4134;4135;4136;4137;4138;4139;4140;13639;13640;21444;21445;21446;21447;21448;25614;27652;27653;34484;34519;34520;34521;34522;34523;34524	6523;6524;6525;6526;6527;6528;6529;22140;22141;22142;22143;35533;35534;35535;35536;35537;35538;35539;35540;35541;35542;35543;42658;45712;45713;57396;57443;57444;57445;57446;57447;57448	6527;22143;35533;35542;42658;45713;57396;57448
-0.288699	1.43199	-1.04338	0.665757	10.6	22.916	216	1.6777e-07	0.440425	0.469306	0.264682	0.827037	346	Rv0844c	Rv0844c	1	2	2	2	>Rv0844c narL POSSIBLE NITRATE/NITRITE RESPONSE TRANSCRIPTIONAL REGULATORY PROTEIN NARL 940456:941106 reverse MW:22916	2	2	2	2	1	428;6853	True;True	455;7354	2299;2300;33867	3561;3562;56308	3561;56308
0.341758	1.87933	-1.91425	-0.133369	13.7	53.795	504	1.3251e-65	0.859816	0.194001	0.0351831	0.514746	347	Rv0846c	Rv0846c	1	6	6	6	>Rv0846c Rv0846c PROBABLE OXIDASE 942680:944194 reverse MW:53796	6	6	6	6	5	865;1383;3298;3576;3757;6095	True;True;True;True;True;True	939;1492;3521;3815;4018;6550;6551	4308;4309;4310;4311;6851;6852;6853;6854;6855;16267;16268;16269;17602;17603;18905;18906;18907;18908;18909;30276;30277;30278;30279;30280;30281;30282;30283;30284;30285;30286	6840;6841;6842;6843;10934;10935;10936;10937;10938;10939;10940;10941;10942;26588;26589;26590;28737;28738;31288;31289;31290;31291;31292;31293;50181;50182;50183;50184;50185;50186;50187;50188;50189;50190;50191	6840;10936;26588;28737;31293;50185
-0.431948	NaN	NaN	NaN	6.2	13.487	130	0.00057164	0.371161	1	1	1	348	Rv0847	Rv0847	1	1	1	1	>Rv0847 lpqS PROBABLE LIPOPROTEIN LPQS 944343:944735 forward MW:13486	1	1	1	1	1	3056	TRUE	3269	15120;15121	24493;24494	24493
0.304861	NaN	NaN	NaN	4.4	29.217	275	5.1158e-06	0.792895	1	1	1	349	Rv0851c	Rv0851c	1	1	1	1	>Rv0851c Rv0851c PROBABLE SHORT-CHAIN TYPE DEHYDROGENASE/REDUCTASE 947641:948468 reverse MW:29217	1	1	1	1	0	7110	TRUE	7621	34951;34952	58125;58126	58126
2.40974	NaN	NaN	NaN	5.8	30.076	278	1.0708e-14	0.0393692	1	1	1	350	Rv0852	Rv0852	1	2	2	2	>Rv0852 fadD16 POSSIBLE FATTY-ACID-CoA LIGASE FADD16 (FATTY-ACID-CoA SYNTHETASE) (FATTY-ACID-CoA SYNTHASE) 948559:949395 forward MW:30076	2	2	2	2	0	1970;5536	True;True	2114;5964	9757;27416	16001;45366	16001;45366
-0.132009	0.271688	-0.343971	-0.279879	15.9	59.75	560	4.258e-44	0.512398	0.654224	0.827824	0.317311	351	Rv0853c	Rv0853c	1	7	7	7	>Rv0853c pdc PROBABLE PYRUVATE OR INDOLE-3-PYRUVATE DECARBOXYLASE PDC 949436:951118 reverse MW:59751	7	7	7	7	5	533;595;754;2092;3543;6531;6981	True;True;True;True;True;True;True	572;637;815;2240;3782;7013;7487	2746;2747;2748;2749;2991;3723;3724;3725;10271;10272;17386;17387;17388;17389;32335;34430;34431	4326;4327;4328;4329;4330;4331;4332;4333;4692;4693;5797;5798;5799;16981;16982;16983;16984;28363;28364;28365;28366;53714;57308;57309	4332;4692;5797;16984;28365;53714;57309
1.16549	NaN	NaN	NaN	6.8	16.345	147	3.7401e-05	0.525387	1	1	1	352	Rv0854	Rv0854	1	1	1	1	>Rv0854 Rv0854 CONSERVED HYPOTHETICAL PROTEIN 951183:951626 forward MW:16345	1	1	1	1	0	6972	TRUE	7478	34404	57258	57258
0.14952	-0.444561	-0.0750944	-0.41781	27.7	42.209	397	2.5666e-132	0.710811	0.335237	0.92538	0.286936	353	Rv0858c	Rv0858c	1	10	10	10	>Rv0858c dapC PROBABLE N-SUCCINYLDIAMINOPIMELATE AMINOTRANSFERASE DAPC (DAP-AT) 953727:954920 reverse MW:42209	10	10	10	6	10	2310;2311;3292;3393;3827;3903;4343;4991;5906;6777	True;True;True;True;True;True;True;True;True;True	2468;2469;3515;3627;4088;4166;4648;5375;6349;7271	11590;11591;11592;11593;11594;11595;16228;16229;16230;16231;16232;16755;16756;16757;19211;19454;19455;21492;21493;24696;29002;29003;29004;29005;33510;33511;33512	18951;18952;18953;18954;18955;18956;26536;26537;26538;26539;26540;26541;26542;26543;26544;26545;26546;26547;26548;26549;26550;26551;26552;26553;26554;27427;27428;31853;32286;32287;35612;35613;40990;47988;47989;47990;47991;47992;55761;55762;55763;55764;55765	18952;18956;26539;27427;31853;32286;35612;40990;47988;55765
0.157432	0.222515	0.351063	0.29066	16.1	42.414	403	6.812e-26	0.697306	0.61485	0.568614	0.831135	354	Rv0859	Rv0859	1	5	5	5	>Rv0859 fadA POSSIBLE ACYL-CoA THIOLASE FADA 955077:956288 forward MW:42415	5	5	5	3	3	40;1249;1548;1927;3645	True;True;True;True;True	48;1344;1668;2066;3890	208;6158;7870;7871;7872;7873;7874;7875;7876;9562;18389	311;9701;9702;9703;12686;12687;12688;12689;12690;12691;12692;12693;12694;12695;12696;12697;12698;15679;30344	311;9701;12693;15679;30344
0.527971	0.928018	0.551196	1.25544	25	76.103	720	6.0263e-112	0.988292	0.62667	0.49973	0.350453	355	Rv0860	Rv0860	1	16	16	16	>Rv0860 fadB PROBABLE FATTY OXIDATION PROTEIN FADB 956293:958455 forward MW:76105	16	16	16	16	11	411;674;1356;1428;2200;2664;3976;4378;4382;4421;4424;5756;5862;5959;6345;7059	True;True;True;True;True;True;True;True;True;True;True;True;True;True;True;True	437;731;1463;1541;2354;2848;4244;4696;4701;4756;4759;6190;6299;6406;6815;7566	2200;2201;3355;3356;6758;6759;7193;11146;11147;11148;11149;11150;11151;13475;13476;13477;13478;19732;19733;19734;19735;21685;21697;21698;21699;21945;21949;21950;28338;28339;28340;28750;29316;31416;31417;31418;34730;34731	3408;3409;5232;5233;10807;10808;10809;11559;18329;18330;18331;18332;18333;18334;21853;21854;21855;21856;21857;21858;21859;21860;21861;21862;32759;32760;32761;32762;32763;32764;35905;35921;35922;35923;35924;35925;36353;36357;36358;36359;36360;36361;46936;46937;46938;47619;48610;52093;52094;52095;57741;57742	3408;5233;10808;11559;18334;21860;32760;35905;35921;36353;36360;46938;47619;48610;52095;57741
NaN	0.949004	0.237686	1.10454	24.7	10.079	93	9.7411e-23	1	0.79116	0.776728	0.433094	357	Rv0863	Rv0863	1	1	1	1	>Rv0863 Rv0863 CONSERVED HYPOTHETICAL PROTEIN 962599:962880 forward MW:10079	1	1	1	0	1	7250	TRUE	7773	35729;35730	59451;59452	59452
NaN	-1.80884	0.185359	-1.51738	13.8	17.598	167	5.7313e-31	1	0.00533606	0.696263	0.00680032	358	Rv0864	Rv0864	1	2	2	2	>Rv0864 moaC2 PROBABLE MOLYBDENUM COFACTOR BIOSYNTHESIS PROTEIN C 2 MOAC2 962890:963393 forward MW:17598	2	2	2	1	2	886;2184	True;True	963;2338	4439;4440;11097;11098	7018;7019;18256;18257	7018;18256
0.994362	0.0207502	0.16954	-0.0212918	48.2	15.048	141	5.554e-149	0.53682	0.685307	0.842634	0.625144	359	Rv0866	Rv0866	1	4	4	4	>Rv0866 moaE2 PROBABLE MOLYBDENUM COFACTOR BIOSYNTHESIS PROTEIN E2 MOAE2 (MOLYBDOPTERIN CONVERTING FACTOR LARGE SUBUNIT) (MOLYBDOPTERIN [MPT] CONVERTING FACTOR, SUBUNIT 2) 963869:964294 forward MW:15048	4	4	4	4	4	60;97;3390;5233	True;True;True;True	68;105;3624;5637;5638	295;296;297;298;299;421;422;423;424;16733;16734;26010;26011;26012;26013;26014;26015;26016;26017	423;424;425;426;427;428;429;632;633;634;635;27395;27396;43217;43218;43219;43220;43221;43222;43223;43224	429;634;27395;43217	132		37
-0.737398	0.476338	-0.0333185	0.345283	10.6	39.974	407	2.425e-24	0.205318	0.919798	0.961761	0.975915	360	Rv0867c	Rv0867c	1	5	5	5	>Rv0867c rpfA POSSIBLE RESUSCITATION-PROMOTING FACTOR RPFA 964312:965535 reverse MW:39974	5	5	5	5	3	1759;2240;2478;4273;6439	True;True;True;True;True	1892;2395;2646;4558;6914	8910;8911;8912;8913;11318;11319;11320;11321;12311;12312;12313;12314;12315;21132;21133;31913	14587;14588;14589;14590;14591;14592;18549;18550;18551;18552;20107;20108;20109;20110;20111;20112;35132;52968	14591;18550;20111;35132;52968
-0.0356531	-0.271545	0.100709	-0.168771	40.7	14.989	135	4.6966e-24	0.576988	0.289877	0.765279	0.397114	361	Rv0871	Rv0871	1	7	7	6	>Rv0871 cspB PROBABLE COLD SHOCK-LIKE PROTEIN B CSPB 967898:968305 forward MW:14989	7	7	6	7	2	3517;5040;5181;5546;6166;6303;6987	True;True;True;True;True;True;True	3754;5429;5583;5974;6629;6770;7493	17277;24953;25747;27444;27445;27446;27447;30636;31228;31229;34443;34444;34445	28218;41379;42847;42848;45402;45403;45404;45405;45406;45407;45408;45409;45410;45411;50745;51791;51792;51793;57325;57326;57327	28218;41379;42848;45406;50745;51792;57327
NaN	0.445205	1.11257	1.33828	6.2	70.744	650	1.566e-07	1	0.800344	0.162705	0.376114	362	Rv0873	Rv0873	1	3	3	3	>Rv0873 fadE10 PROBABLE ACYL-CoA DEHYDROGENASE FADE10 970505:972457 forward MW:70745	3	3	3	0	3	114;1530;4080	True;True;True	122;1649;4357	479;7766;20183	727;12460;33461	727;12460;33461
0.379177	1.85204	-0.829947	0.819668	13	17.8	162	1.8895e-23	0.842393	0.261592	0.40013	0.710598	363	Rv0875c	Rv0875c	1	1	1	1	>Rv0875c Rv0875c POSSIBLE CONSERVED EXPORTED PROTEIN 973806:974294 reverse MW:17800	1	1	1	1	1	3596	TRUE	3836	17647;17648;17649;17650	28807;28808;28809;28810	28808
0.175301	0.17301	-1.07516	-1.17062	28.7	40.233	376	7.8129e-130	0.730299	0.823912	0.234824	0.0308506	364	Rv0884c	Rv0884c	1	11	11	11	>Rv0884c serC POSSIBLE PHOSPHOSERINE AMINOTRANSFERASE SERC (PSAT) 981424:982554 reverse MW:40233	11	11	11	11	9	207;208;671;1911;2000;3181;3222;4231;5152;5420;6687	True;True;True;True;True;True;True;True;True;True;True	221;222;728;2050;2144;3399;3442;4512;5551;5552;5834;7180	1133;1134;1135;1136;1137;1138;1139;1140;1141;1142;3344;3345;3346;3347;3348;3349;3350;3351;9524;9525;9526;9882;15677;15678;15884;15885;20953;20954;25625;25626;25627;25628;25629;25630;25631;25632;25633;25634;25635;25636;25637;25638;25639;25640;25641;25642;25643;25644;25645;26953;26954;26955;26956;26957;26958;26959;26960;26961;26962;26963;26964;26965;33133;33134;33135	1686;1687;1688;1689;1690;1691;1692;1693;1694;1695;1696;1697;1698;1699;1700;1701;1702;1703;1704;1705;1706;1707;1708;1709;5219;5220;5221;5222;5223;5224;5225;5226;5227;5228;15617;15618;15619;16203;25417;25418;25419;25420;25916;25917;25918;34790;34791;42671;42672;42673;42674;42675;42676;42677;42678;42679;42680;42681;42682;42683;42684;42685;42686;42687;42688;42689;42690;42691;42692;42693;42694;42695;4…	1691;1704;5228;15618;16203;25418;25917;34791;42677;44635;55112
0.960215	0.00623156	0.334339	0.316609	46.1	40.146	373	0	0.566317	0.672547	0.686043	0.998623	365	Rv0889c	Rv0889c	1	15	14	14	>Rv0889c citA PROBABLE CITRATE SYNTHASE II CITA 988740:989861 reverse MW:40147	15	14	14	15	13	820;2504;2661;3474;3656;4149;5501;5672;6438;6515;6614;6958;7054;7055;7209	True;True;True;True;False;True;True;True;True;True;True;True;True;True;True	888;889;2674;2845;3711;3907;4428;5926;6103;6913;6995;6996;7102;7464;7561;7562;7730	4102;4103;4104;4105;4106;4107;4108;12416;12417;12418;12419;12420;12421;12422;13459;13460;13461;13462;13463;13464;13465;13466;13467;13468;13469;13470;17101;17102;17103;17104;18444;18445;20509;20510;20511;20512;20513;20514;20515;20516;20517;20518;20519;20520;20521;20522;20523;20524;27276;27277;27278;27279;27280;27929;27930;27931;27932;31908;31909;31910;31911;31912;32257;32258;32259;32260;32261;3226…	6485;6486;6487;6488;6489;6490;6491;6492;6493;20317;20318;20319;20320;20321;20322;20323;20324;20325;21835;21836;21837;21838;21839;21840;21841;21842;21843;21844;21845;21846;27941;27942;27943;27944;27945;27946;27947;27948;30436;30437;30438;30439;34027;34028;34029;34030;34031;34032;34033;34034;34035;34036;34037;34038;34039;34040;34041;34042;34043;34044;34045;34046;34047;34048;34049;34050;34051;34052;…	6492;20325;21835;27946;30437;34031;45147;46207;52963;53590;54400;57194;57665;57666;59139	133;134		118;221
1.17345	NaN	NaN	NaN	3.1	36.073	325	0.0040707	0.519463	1	1	1	366	Rv0893c	Rv0893c	1	1	1	1	>Rv0893c Rv0893c POSSIBLE S-ADENOSYLMETHIONINE-DEPENDENT METHYLTRANSFERASE 995318:996295 reverse MW:36073	1	1	1	1	0	5993	TRUE	6444	29746	49224	49224
1.01607	1.20088	0.577344	1.53864	42.5	47.946	431	0	0.518479	0.471869	0.479223	0.224426	367	Rv0896;Rv1131	Rv0896	2	21;1	21;1	20;0	>Rv0896 gltA2 PROBABLE CITRATE SYNTHASE I GLTA2 999472:1000767 forward MW:47946	21	21	20	19	20	465;1352;1353;1472;1640;1641;1969;2724;2869;3313;3656;3755;3756;3927;4131;4869;4870;5020;5557;5800;7210	True;True;True;True;True;True;True;True;True;True;True;True;True;True;True;True;True;True;True;True;True	496;497;1458;1459;1590;1766;1767;2113;2909;3062;3063;3538;3907;4016;4017;4191;4410;5248;5249;5250;5407;5985;6236;7731	2475;2476;2477;6697;6698;6699;6700;6701;6702;6703;6704;7435;7436;7437;7438;7439;7440;8323;8324;8325;8326;8327;8328;8329;8330;8331;9751;9752;9753;9754;9755;9756;13712;13713;13714;13715;13716;13717;14323;14324;14325;14326;14327;14328;14329;14330;14331;14332;14333;14334;14335;14336;14337;14338;14339;16363;16364;16365;16366;16367;16368;18444;18445;18894;18895;18896;18897;18898;18899;18900;18901;18902…	3888;3889;3890;3891;10704;10705;10706;10707;10708;10709;10710;10711;10712;10713;10714;10715;11993;11994;11995;11996;11997;11998;13431;13432;13433;13434;13435;13436;13437;13438;13439;13440;13441;13442;15992;15993;15994;15995;15996;15997;15998;15999;16000;22236;22237;22238;22239;22240;22241;22242;22243;22244;22245;22246;22247;22248;22249;22250;22251;23149;23150;23151;23152;23153;23154;23155;23156;2…	3888;10708;10710;11993;13434;13438;15995;22246;23175;26751;30437;31272;31287;32453;33881;40127;40135;41245;45455;47173;59154	135;136		115;224
0.304161	0.358436	-0.713474	-0.286234	33.3	9.92	87	8.7375e-40	0.830093	1	0.428223	0.382316	368	Rv0898c	Rv0898c	1	2	2	2	>Rv0898c Rv0898c CONSERVED HYPOTHETICAL PROTEIN 1002441:1002704 reverse MW:9920	2	2	2	2	2	1535;2779	True;True	1654;2965	7783;7784;7785;7786;7787;13937;13938;13939;13940;13941;13942	12489;12490;12491;12492;12493;12494;12495;12496;22594;22595;22596;22597;22598;22599;22600	12493;22594
-0.306038	0.109608	-0.0168331	-0.0239444	13.5	33.542	326	1.694e-36	0.406044	0.528663	0.86417	0.517583	369	Rv0899	Rv0899	1	3	3	3	>Rv0899 ompA OUTER MEMBRANE PROTEIN A OMPA 1002812:1003792 forward MW:33542	3	3	3	3	1	4026;5363;6327	True;True;True	4298;5774;6796	19900;19901;19902;19903;19904;26725;31315	33010;33011;33012;33013;33014;33015;33016;33017;33018;33019;33020;44259;51931	33018;44259;51931
1.29101	0.479472	0.719402	1.05624	12.6	18.909	175	1.5922e-20	0.436073	0.830241	0.332246	0.544828	370	Rv0901	Rv0901	1	2	2	2	>Rv0901 Rv0901 POSSIBLE CONSERVED EXPORTED OR MEMBRANE PROTEIN 1003957:1004484 forward MW:18909	2	2	2	1	2	300;3765	True;True	321;4026	1717;18929;18930;18931	2687;31326;31327;31328	2687;31326
0.0405417	1.88988	-0.267479	1.4479	2.5	47.829	446	2.0453e-05	0.624712	0.246629	0.905043	0.320357	371	Rv0902c	Rv0902c	1	1	1	1	>Rv0902c prrB TWO COMPONENT SENSOR HISTIDINE KINASE PRRB 1004501:1005841 reverse MW:47829	1	1	1	1	1	3775	TRUE	4036	18955;18956;18957;18958	31367;31368;31369;31370	31367
2.61046	2.97324	-0.12031	3.24969	56.4	25.254	236	1.0126e-68	0.0220083	0.0255472	0.886181	0.00357499	372	Rv0903c	Rv0903c	1	10	10	10	>Rv0903c prrA TWO COMPONENT RESPONSE TRANSCRIPTIONAL REGULATORY PROTEIN PRRA 1005852:1006562 reverse MW:25254	10	10	10	5	8	643;2616;2675;3873;4355;5005;5562;6177;6560;6591	True;True;True;True;True;True;True;True;True;True	691;2795;2859;4135;4665;5390;5990;6640;7042;7079	3202;3203;13240;13518;19352;21570;24782;24783;24784;27505;30661;30662;30663;32452;32596	4999;5000;21428;21942;32121;35768;41144;41145;41146;41147;41148;41149;41150;41151;45502;50778;50779;50780;53917;54172	5000;21428;21942;32121;35768;41149;45502;50778;53917;54172
2.4598	NaN	NaN	NaN	19.8	51.74	495	6.2399e-179	0.0342053	1	1	1	373	Rv0904c	Rv0904c	1	7	7	7	>Rv0904c accD3 PUTATIVE ACETYL-COENZYME A CARBOXYLASE CARBOXYL TRANSFERASE (SUBUNIT BETA) ACCD3 (ACCASE BETA CHAIN) 1006693:1008180 reverse MW:51740	7	7	7	7	0	127;1366;1989;3768;3886;4429;6505	True;True;True;True;True;True;True	136;1474;2133;4029;4148;4766;6985	554;6795;6796;6797;9842;18935;19393;21973;32235	853;10854;10855;10856;10857;16137;31332;31333;32199;32200;36393;53535	853;10855;16137;31332;32200;36393;53535
0.820812	2.11397	-0.577982	1.22188	15.2	26.029	243	1.5016e-15	0.694126	0.133818	0.604516	0.367912	374	Rv0905	Rv0905	1	3	3	3	>Rv0905 echA6 POSSIBLE ENOYL-CoA HYDRATASE ECHA6 (ENOYL HYDRASE) (UNSATURATED ACYL-CoA HYDRATASE) (CROTONASE) 1008207:1008938 forward MW:26029	3	3	3	2	3	3515;4515;6788	True;True;True	3752;4872;7283	17267;17268;17269;17270;17271;17272;22330;33560;33561;33562;33563	28207;28208;28209;28210;28211;28212;28213;36973;36974;36975;55840;55841;55842;55843;55844;55845	28211;36974;55840
0.604356	1.2281	-1.26962	-0.206662	13.7	56.718	532	1.0249e-79	0.995401	0.457673	0.161267	0.448458	375	Rv0907	Rv0907	1	6	6	6	>Rv0907 Rv0907 CONSERVED HYPOTHETICAL PROTEIN 1010136:1011734 forward MW:56718	6	6	6	3	5	282;842;3880;3989;5249;7153	True;True;True;True;True;True	303;915;4142;4258;5655;7668	1612;1613;1614;1615;1616;1617;1618;1619;4189;4190;4191;19378;19768;19769;19770;26061;35181	2489;2490;2491;2492;2493;2494;2495;2496;2497;2498;2499;6599;6600;6601;6602;6603;6604;6605;32163;32164;32165;32810;32811;32812;43274;58463	2490;6599;32163;32811;43274;58463
-1.03848	-0.433066	0.287236	-0.251195	32.2	6.403	59	5.3082e-18	0.15726	0.215009	0.616465	0.336831	376	Rv0909	Rv0909	1	1	1	1	>Rv0909 Rv0909 CONSERVED HYPOTHETICAL PROTEIN 1014681:1014860 forward MW:6403	1	1	1	1	1	339	TRUE	360	1875;1876;1877;1878	2925;2926;2927;2928;2929;2930;2931;2932;2933;2934	2933
0.978708	0.747948	-0.921008	-0.166616	17.5	27.594	257	6.3513e-19	0.550246	0.941159	0.337915	0.398773	377	Rv0911	Rv0911	1	4	4	4	>Rv0911 Rv0911 CONSERVED HYPOTHETICAL PROTEIN 1015398:1016171 forward MW:27594	4	4	4	3	2	52;2896;5605;6441	True;True;True;True	60;3096;3097;6036;6916	266;267;14503;14504;14505;27678;27679;27680;27681;27682;31916	388;389;23437;23438;23439;45763;45764;45765;45766;45767;45768;45769;52970	389;23437;45767;52970	137		101
0.336512	0.416346	-1.31563	-0.822095	16.3	56.638	502	1.122e-67	0.855655	0.960556	0.142946	0.0805167	378	Rv0913c	Rv0913c	1	7	7	7	>Rv0913c Rv0913c POSSIBLE DIOXYGENASE 1017217:1018725 reverse MW:56639	7	7	7	7	5	1081;2086;2405;3150;4317;5792;7164	True;True;True;True;True;True;True	1173;2234;2571;3366;4614;4615;6228;7679	5326;10250;10251;12002;15540;15541;15542;15543;15544;21392;21393;21394;21395;28470;28471;28472;28473;28474;28475;28476;35212;35213;35214;35215;35216;35217	8338;16917;16918;16919;16920;19607;25154;25155;25156;25157;25158;25159;25160;25161;25162;25163;35453;35454;35455;35456;35457;47114;47115;47116;47117;47118;47119;47120;47121;47122;47123;47124;47125;47126;47127;58511;58512;58513;58514;58515;58516;58517;58518;58519;58520;58521;58522;58523;58524;58525	8338;16917;19607;25157;35457;47119;58524
0.404794	NaN	NaN	NaN	14.1	43.874	412	1.3178e-14	0.859611	1	1	1	379	Rv0914c	Rv0914c	1	3	3	3	>Rv0914c Rv0914c POSSIBLE LIPID CARRIER PROTEIN OR KETO ACYL-CoA THIOLASE 1018727:1019965 reverse MW:43875	3	3	3	3	1	6086;6244;7091	True;True;True	6540;6709;7600	30119;30956;34869;34870	49954;51280;57996;57997	49954;51280;57997
0.899021	0.468631	0.135404	0.655352	47.3	26.944	245	2.087e-215	0.621044	0.925025	0.8761	0.735364	380	Rv0925c	Rv0925c	1	10	10	10	>Rv0925c Rv0925c CONSERVED HYPOTHETICAL PROTEIN 1031896:1032633 reverse MW:26944	10	10	10	10	9	350;494;1608;4207;4685;5153;5500;5551;6174;6898	True;True;True;True;True;True;True;True;True;True	371;526;1732;4488;5055;5056;5057;5553;5925;5979;6637;7401	1946;1947;1948;1949;1950;1951;1952;1953;2555;2556;2557;2558;2559;2560;8194;8195;8196;8197;8198;20726;20727;20728;20729;23155;23156;23157;23158;23159;23160;23161;25646;25647;25648;25649;25650;25651;25652;27271;27272;27273;27274;27275;27460;27461;30650;30651;30652;34091;34092;34093;34094;34095;34096;34097	3028;3029;3030;3031;3032;3033;3034;3035;3036;3037;3038;3039;3040;4015;4016;4017;4018;4019;4020;4021;4022;4023;13234;13235;13236;13237;13238;13239;34360;34361;34362;34363;34364;38445;38446;38447;38448;38449;38450;38451;38452;38453;42699;42700;42701;42702;42703;42704;42705;45132;45133;45134;45135;45136;45137;45433;45434;50761;50762;50763;50764;50765;50766;56719;56720;56721;56722;56723;56724;56725;5…	3040;4021;13235;34360;38448;42705;45137;45433;50761;56723	138;139;140		204;209;214
-0.534934	0.76842	-1.77088	-1.1784	3.8	26.745	263	0.0039295	0.325804	0.925697	0.0404272	0.0251537	381	Rv0927c	Rv0927c	1	1	1	1	>Rv0927c Rv0927c PROBABLE SHORT-CHAIN TYPE DEHYDROGENASE/REDUCTASE 1033840:1034631 reverse MW:26745	1	1	1	1	1	3488	TRUE	3725	17142;17143	28003;28004	28004
0.233888	-0.440952	0.335712	-0.160524	29.7	37.935	370	5.0127e-215	0.775218	0.337413	0.684784	0.489608	382	Rv0928	Rv0928	1	9	9	9	>Rv0928 pstS3 PERIPLASMIC PHOSPHATE-BINDING LIPOPROTEIN PSTS3 (PBP-3) (PSTS3) (PHOS1) 1034903:1036015 forward MW:37935	9	9	9	8	9	796;1136;3265;3429;5123;5282;5336;7155;7191	True;True;True;True;True;True;True;True;True	861;862;1228;3487;3664;5521;5688;5745;7670;7709	4009;4010;4011;4012;4013;4014;5633;5634;5635;5636;5637;5638;16112;16113;16114;16115;16899;16900;25515;25516;25517;25518;25519;25520;25521;26193;26194;26195;26196;26197;26198;26199;26200;26638;26639;26640;35184;35456;35457;35458;35459;35460;35461;35462	6360;6361;6362;6363;6364;6365;6366;6367;6368;8831;8832;8833;8834;8835;8836;8837;8838;8839;8840;8841;8842;8843;8844;8845;26320;26321;26322;26323;26324;27618;42468;42469;42470;42471;42472;42473;42474;42475;42476;42477;42478;42479;42480;42481;42482;42483;42484;42485;42486;43498;43499;43500;43501;43502;43503;43504;43505;43506;44128;44129;44130;44131;44132;58469;58470;58999;59000;59001;59002;59003;590…	6367;8843;26324;27618;42475;43499;44131;58470;58999	141		63
0.653885	0.054572	0.160533	-0.212919	31.4	37.832	370	0	0.859149	0.715376	0.851439	0.443033	383	Rv0932c	Rv0932c	1	7	7	7	>Rv0932c pstS2 PERIPLASMIC PHOSPHATE-BINDING LIPOPROTEIN PSTS2 (PBP-2) (PSTS2) 1039936:1041048 reverse MW:37832	7	7	7	6	5	310;1667;2692;2902;4849;5374;7128	True;True;True;True;True;True;True	331;1793;2877;3103;5227;5785;7642	1744;1745;1746;1747;8443;8444;13620;13621;13622;13623;13624;13625;13626;14520;24173;24174;24175;24176;26779;26780;35054;35055;35056;35057	2721;2722;2723;2724;2725;2726;2727;13635;13636;22109;22110;22111;22112;22113;22114;22115;22116;22117;22118;22119;22120;22121;23458;40030;40031;40032;40033;40034;44372;44373;44374;58259;58260;58261;58262;58263;58264;58265;58266;58267	2724;13636;22120;23458;40032;44372;58267
0.789854	-0.615887	0.404685	-0.32478	45.2	38.211	374	7.4848e-298	0.723909	0.242317	0.622693	0.352547	384	Rv0934	Rv0934	1	9	9	9	>Rv0934 pstS1 PERIPLASMIC PHOSPHATE-BINDING LIPOPROTEIN PSTS1 (PBP-1) (PSTS1) 1042115:1043239 forward MW:38211	9	9	9	9	8	790;1038;2439;2462;3856;4775;5286;6110;6422	True;True;True;True;True;True;True;True;True	855;1129;2606;2629;4118;5150;5693;6569;6895;6896	3965;3966;3967;3968;3969;3970;3971;3972;3973;3974;3975;3976;3977;3978;3979;3980;3981;3982;3983;3984;3985;3986;3987;3988;3989;3990;3991;3992;3993;3994;3995;3996;3997;3998;3999;5080;5081;12148;12149;12150;12151;12152;12153;12254;19289;19290;19291;19292;19293;19294;19295;19296;19297;19298;19299;23553;23554;23555;23556;23557;23558;23559;23560;23561;23562;26222;26223;26224;26225;26226;26227;26228;3037…	6199;6200;6201;6202;6203;6204;6205;6206;6207;6208;6209;6210;6211;6212;6213;6214;6215;6216;6217;6218;6219;6220;6221;6222;6223;6224;6225;6226;6227;6228;6229;6230;6231;6232;6233;6234;6235;6236;6237;6238;6239;6240;6241;6242;6243;6244;6245;6246;6247;6248;6249;6250;6251;6252;6253;6254;6255;6256;6257;6258;6259;6260;6261;6262;6263;6264;6265;6266;6267;6268;6269;6270;6271;6272;6273;6274;6275;6276;6277;6278…	6309;7913;19855;20018;31981;39107;43537;50330;52781	142		153
0.132379	-0.621243	0.490057	-0.0614357	29.3	30.904	273	5.8211e-37	0.697958	0.239737	0.471003	0.584435	385	Rv0937c	Rv0937c	1	8	8	8	>Rv0937c mku DNA END-BINDING PROTEIN, MKU 1045199:1046020 reverse MW:30904	8	8	8	8	4	2016;3186;3205;3475;5646;6237;6314;6885	True;True;True;True;True;True;True;True	2161;3404;3424;3712;6077;6702;6781;7388	9929;9930;15692;15693;15817;17105;17106;17107;17108;27826;27827;27828;27829;30940;31271;31272;31273;34055;34056	16283;16284;25449;25450;25451;25452;25772;27949;27950;27951;27952;46032;46033;46034;46035;46036;51261;51860;51861;51862;51863;51864;56634;56635	16283;25451;25772;27949;46032;51261;51860;56634
0.605779	-0.471344	0.484293	-0.0970543	41	59.974	553	0	0.908235	0.319367	0.554249	0.549382	386	Rv0946c	Rv0946c	1	23	23	23	>Rv0946c pgi PROBABLE GLUCOSE-6-PHOSPHATE ISOMERASE PGI (GPI) (PHOSPHOGLUCOSE ISOMERASE) (PHOSPHOHEXOSE ISOMERASE) (PHI) 1055024:1056685 reverse MW:59975	23	23	23	22	17	558;559;920;1322;1801;2082;2771;2772;2794;2890;4795;4796;4996;5050;5348;5661;5673;5770;5771;5994;6084;6581;6945	True;True;True;True;True;True;True;True;True;True;True;True;True;True;True;True;True;True;True;True;True;True;True	598;599;999;1422;1423;1935;2229;2230;2957;2958;2981;3090;5171;5172;5380;5381;5439;5758;6092;6104;6205;6206;6445;6538;7065;7066;7451	2828;2829;2830;2831;2832;2833;2834;2835;2836;2837;2838;2839;2840;2841;2842;2843;2844;2845;2846;4579;4580;6517;6518;6519;6520;6521;6522;6523;6524;6525;6526;6527;6528;6529;9072;9073;10232;10233;10234;13881;13882;13883;13884;13885;13886;13887;13888;13889;13890;13891;13892;13893;13894;13895;13896;13897;13898;13899;13900;13990;13991;13992;13993;13994;14474;14475;14476;14477;23976;23977;23978;23979;239…	4447;4448;4449;4450;4451;4452;4453;4454;4455;4456;4457;4458;4459;4460;4461;4462;4463;4464;4465;4466;4467;4468;4469;4470;4471;4472;4473;4474;4475;4476;4477;4478;4479;4480;4481;4482;4483;4484;4485;7250;7251;7252;10348;10349;10350;10351;10352;10353;10354;10355;10356;10357;10358;10359;14821;14822;14823;14824;14825;14826;16893;16894;16895;22509;22510;22511;22512;22513;22514;22515;22516;22517;22518;225…	4457;4477;7250;10350;14825;16895;22524;22534;22666;23391;39689;39697;41013;41417;44184;46154;46208;47005;47024;49234;49952;54127;57134	143;144		84;463
-0.158542	0.841249	-0.708208	0.104605	41.3	40.925	387	2.4313e-186	0.495298	0.680105	0.43159	0.759912	387	Rv0951	Rv0951	1	16	16	16	>Rv0951 sucC PROBABLE SUCCINYL-CoA SYNTHETASE (BETA CHAIN) SUCC (SCS-BETA) 1061964:1063127 forward MW:40926	16	16	16	16	15	125;453;514;515;1605;2660;2828;3122;3447;3948;3949;4316;4601;5391;6644;6992	True;True;True;True;True;True;True;True;True;True;True;True;True;True;True;True	134;482;547;548;549;550;1729;2844;3017;3336;3682;4214;4215;4612;4613;4965;5803;7136;7498	530;531;532;533;534;535;536;537;538;539;540;2379;2380;2381;2382;2383;2641;2642;2643;2644;2645;2646;2647;2648;2649;2650;2651;2652;2653;2654;8175;8176;8177;8178;8179;8180;8181;8182;8183;8184;8185;8186;8187;13454;13455;13456;13457;13458;14125;14126;14127;15415;15416;15417;15418;16966;16967;16968;16969;19661;19662;19663;19664;19665;21379;21380;21381;21382;21383;21384;21385;21386;21387;21388;21389;213…	797;798;799;800;801;802;803;804;805;806;807;808;809;810;811;812;813;814;815;816;817;818;819;820;821;822;823;824;825;826;827;828;829;830;3670;3671;3672;3673;3674;3675;3676;3677;4188;4189;4190;4191;4192;4193;4194;4195;4196;4197;4198;4199;4200;4201;4202;4203;4204;4205;13211;13212;13213;13214;13215;13216;13217;13218;13219;13220;13221;13222;13223;13224;13225;13226;13227;13228;21825;21826;21827;21828;2…	812;3673;4188;4203;13223;21826;22856;24969;27720;32659;32663;35447;37744;44464;54688;57370	145;146		1;335
0.0878702	0.875937	-1.04868	-0.19484	34.7	31.229	303	3.7243e-106	0.664991	0.658531	0.246434	0.458811	388	Rv0952	Rv0952	1	9	9	9	>Rv0952 sucD PROBABLE SUCCINYL-CoA SYNTHETASE (ALPHA CHAIN) SUCD (SCS-ALPHA) 1063140:1064051 forward MW:31229	9	9	9	9	6	393;395;396;3761;4243;4781;5922;5937;6556	True;True;True;True;True;True;True;True;True	417;419;420;4022;4526;5156;6366;6367;6384;7038	2126;2127;2128;2129;2130;2131;2134;2135;2136;18918;18919;18920;18921;18922;18923;20988;23600;23601;29079;29080;29081;29164;29165;29166;32426;32427;32428;32429;32430;32431;32432;32433;32434;32435;32436	3305;3306;3307;3308;3309;3312;3313;3314;3315;3316;31310;31311;31312;31313;31314;31315;31316;31317;31318;34854;39197;39198;48125;48126;48127;48234;48235;48236;48237;48238;53883;53884;53885;53886;53887;53888;53889;53890;53891;53892;53893	3309;3315;3316;31314;34854;39198;48125;48237;53893	147		257
-0.201361	-0.154454	-0.384132	-0.809802	24.1	30.913	282	7.0686e-27	0.486058	0.354029	0.787889	0.0834973	389	Rv0953c	Rv0953c	1	5	5	5	>Rv0953c Rv0953c POSSIBLE OXIDOREDUCTASE 1064114:1064962 reverse MW:30913	5	5	5	5	3	1169;1395;3055;5225;5776	True;True;True;True;True	1262;1505;3268;5629;6211	5773;6949;6950;15117;15118;15119;25976;25977;25978;25979;28411;28412	9071;11080;11081;11082;11083;11084;24487;24488;24489;24490;24491;24492;43156;43157;43158;43159;43160;43161;43162;43163;47041;47042	9071;11081;24489;43157;47042
1.22515	1.50734	-1.45261	0.00805652	17	55.026	523	5.5008e-91	0.359669	0.326517	0.109361	0.546544	390	Rv0957	Rv0957	1	6	6	6	>Rv0957 purH PROBABLE BIFUNCTIONAL PURINE BIOSYNTHESIS PROTEIN PURH: PHOSPHORIBOSYLAMINOIMIDAZOLECARBOXAMIDE FORMYLTRANSFERASE (AICAR TRANSFORMYLASE) (5-PHOSPHORIBOSYL-5-AMINOIMIDAZOLE-4-CARBOXAMIDE FORMYLTRANSFERASE) + INOSINEMONOPHOSPHATE CYCLOHYDROLASE	6	6	6	4	5	57;562;2741;2742;4579;5805	True;True;True;True;True;True	65;602;2926;2927;4943;6241	285;286;287;288;2853;2854;2855;13758;13759;13760;22654;28519	410;411;412;413;414;4492;4493;4494;4495;4496;4497;22317;22318;22319;37648;47192	414;4496;22317;22318;37648;47192
-0.105287	NaN	NaN	NaN	4.5	22.21	200	0.0038965	0.539072	1	1	1	391	Rv0966c	Rv0966c	1	1	1	1	>Rv0966c Rv0966c CONSERVED HYPOTHETICAL PROTEIN 1077233:1077835 reverse MW:22210	1	1	1	1	0	3787	TRUE	4048	19055	31607	31607
NaN	1.60274	-2.14925	-0.623198	9.2	12.8	119	0.00067098	1	0.375716	0.0112413	0.140637	392	Rv0967	Rv0967	1	1	1	1	>Rv0967 csoR COPPER-SENSITIVE OPERON REPRESSOR CSOR 1077975:1078334 forward MW:12799	1	1	1	0	1	2141	TRUE	2293	10475;10476	17314;17315	17315
0.220825	1.43589	-1.30979	-0.0578571	32.7	10.264	98	5.2305e-17	0.737922	0.357503	0.148519	0.487783	393	Rv0968	Rv0968	1	2	2	2	>Rv0968 Rv0968 CONSERVED HYPOTHETICAL PROTEIN 1078391:1078687 forward MW:10263	2	2	2	1	2	338;3654	True;True	359;3904	1868;1869;1870;1871;1872;1873;1874;18434	2912;2913;2914;2915;2916;2917;2918;2919;2920;2921;2922;2923;2924;30418	2916;30418
1.03147	0.389527	-0.00733303	0.318577	12.6	27.604	269	1.4332e-11	0.505669	0.752402	0.856075	0.861276	394	Rv0971c	Rv0971c	1	4	4	4	>Rv0971c echA7 PROBABLE ENOYL-CoA HYDRATASE ECHA7 (ENOYL HYDRASE) (UNSATURATED ACYL-CoA HYDRATASE) (CROTONASE) 1081775:1082584 reverse MW:27604	4	4	4	4	1	1590;1726;2611;3276	True;True;True;True	1711;1712;1856;2790;3499	8109;8110;8111;8112;8113;8114;8779;13234;16157;16158	13122;13123;13124;13125;13126;13127;13128;13129;14377;21421;26418;26419	13123;14377;21421;26418	148		248
-0.582534	0.0904958	-0.125085	-0.279091	9.5	41.483	388	1.3116e-12	0.306113	0.514706	0.957208	0.317837	395	Rv0972c	Rv0972c	1	3	3	3	>Rv0972c fadE12 PROBABLE ACYL-CoA DEHYDROGENASE FADE12 1082584:1083750 reverse MW:41483	3	3	3	2	2	130;887;4798	True;True;True	139;964;5174	566;4441;4442;23983	870;7020;7021;39699	870;7021;39699
1.83996	-0.344942	0.469052	0.153676	15	70.744	667	4.6326e-105	0.159238	0.253922	0.485135	0.687578	396	Rv0973c	Rv0973c	1	8	8	8	>Rv0973c accA2 PROBABLE ACETYL-/PROPIONYL-COENZYME A CARBOXYLASE ALPHA CHAIN (ALPHA SUBUNIT) ACCA2: BIOTIN CARBOXYLASE + BIOTIN CARBOXYL CARRIER PROTEIN (BCCP) 1083747:1085750 reverse MW:70745	8	8	8	8	2	732;1518;1686;3850;4585;4734;6127;6811	True;True;True;True;True;True;True;True	792;1637;1812;4112;4949;5108;6588;7306	3643;7734;8535;19279;19280;22672;23335;23336;23337;23338;23339;30504;30505;30506;33661	5691;12414;13761;31952;31953;31954;37673;38714;38715;38716;38717;38718;38719;38720;50580;50581;50582;50583;50584;56017;56018	5691;12414;13761;31953;37673;38716;50580;56017
1.20621	-0.171463	0.547943	0.267716	20.6	56.224	529	6.9866e-76	0.49543	0.34419	0.433255	0.806544	397	Rv0974c	Rv0974c	1	9	9	9	>Rv0974c accD2 PROBABLE ACETYL-/PROPIONYL-CoA CARBOXYLASE (BETA SUBUNIT) ACCD2 1085756:1087345 reverse MW:56224	9	9	9	9	4	857;1449;1648;2036;2643;3114;3762;4306;4725	True;True;True;True;True;True;True;True;True	931;1562;1563;1774;2181;2825;3328;4023;4597;4598;5099	4276;7266;7267;7268;8348;10042;10043;10044;13361;15387;15388;18924;18925;21347;21348;21349;23323;23324	6784;11665;11666;11667;11668;13474;16553;16554;16555;16556;21681;24905;24906;24907;24908;24909;31319;31320;35395;35396;35397;35398;38700;38701;38702;38703	6784;11668;13474;16554;21681;24907;31319;35396;38701	149;150		230;383
0.773659	2.16579	-0.794207	1.32389	36.9	46.452	464	5.432e-303	0.739661	0.122717	0.378543	0.316508	399	Rv0983	Rv0983	1	13	13	13	>Rv0983 pepD PROBABLE SERINE PROTEASE PEPD (SERINE PROTEINASE) (MTB32B) 1099066:1100460 forward MW:46453	13	13	13	12	11	695;797;2703;2933;4077;4723;5056;5684;6048;6088;6253;6661;6832	True;True;True;True;True;True;True;True;True;True;True;True;True	752;863;2888;3136;4354;5097;5445;6115;6500;6543;6718;7153;7330;7331	3415;3416;3417;3418;3419;3420;3421;3422;3423;3424;3425;3426;3427;3428;3429;3430;3431;3432;3433;4015;4016;4017;4018;4019;4020;4021;4022;4023;4024;4025;4026;4027;4028;4029;4030;4031;4032;4033;4034;4035;13648;13649;14645;14646;14647;14648;14649;14650;14651;14652;14653;14654;20147;20148;20149;20150;20151;20152;20153;20154;20155;20156;20157;20158;20159;20160;20161;20162;20163;20164;20165;20166;20167;2…	5313;5314;5315;5316;5317;5318;5319;5320;5321;5322;5323;5324;5325;5326;5327;5328;5329;5330;5331;6369;6370;6371;6372;6373;6374;6375;6376;6377;6378;6379;6380;6381;6382;6383;6384;6385;6386;6387;6388;6389;6390;6391;6392;6393;6394;6395;6396;22154;22155;22156;23687;23688;23689;23690;23691;23692;23693;23694;23695;23696;23697;23698;23699;23700;23701;23702;23703;23704;23705;23706;23707;23708;23709;23710;23…	5316;6393;22156;23692;33421;38697;41500;46246;49578;49974;51345;55002;56188	151		169
0.431356	0.843552	-0.217608	0.60483	21.5	18.441	181	1.575e-25	0.877534	0.869234	0.955923	0.874365	400	Rv0984	Rv0984	1	3	3	3	>Rv0984 moaB2 POSSIBLE PTERIN-4-ALPHA-CARBINOLAMINE DEHYDRATASE MOAB2 (PHS) (4-ALPHA- HYDROXY-TETRAHYDROPTERIN DEHYDRATASE) (PTERIN-4-A-CARBINOLAMINE DEHYDRATASE) (PHENYLALANINE HYDROXYLASE-STIMULATING PROTEIN) (PHS) (PTERIN CARBINOLAMINE DEHYDRATASE) (PCD	3	3	3	3	2	626;794;1233	True;True;True	670;859;1327	3101;3102;3103;4007;6066;6067	4857;4858;4859;6358;9537;9538	4859;6358;9537
-0.329994	0.271165	-0.846817	-1.05766	2	39.519	358	0.0011791	0.392512	0.6538	0.388111	0.0382156	401	Rv0996	Rv0996	1	1	1	1	>Rv0996 Rv0996 PROBABLE CONSERVED TRANSMEMBRANE PROTEIN 1112384:1113460 forward MW:39519	1	1	1	1	1	3384	TRUE	3618	16722;16723;16724;16725	27383;27384;27385;27386;27387	27384
1.80012	2.55954	-0.822452	1.97085	16.3	25.937	252	2.3958e-39	0.173195	0.0601457	0.362036	0.13052	402	Rv0999	Rv0999	1	3	3	3	>Rv0999 Rv0999 HYPOTHETICAL PROTEIN 1115767:1116525 forward MW:25937	3	3	3	2	3	466;2358;5793	True;True;True	498;2518;6229	2478;2479;2480;11801;11802;11803;11804;28477;28478;28479;28480	3892;3893;3894;19284;19285;19286;19287;47128;47129;47130;47131;47132;47133;47134	3893;19286;47133
0.75634	-0.483261	0.521955	-0.15938	57	43.057	402	0	0.756628	0.312466	0.523203	0.490654	403	Rv1001	Rv1001	1	16	16	16	>Rv1001 arcA PROBABLE ARGININE DEIMINASE ARCA (ADI) (AD) (ARGININE DIHYDROLASE) 1117185:1118393 forward MW:43057	16	16	16	16	11	1522;2195;2998;3343;3774;4367;4432;4681;5407;5736;5946;6034;6493;6681;6816;6818	True;True;True;True;True;True;True;True;True;True;True;True;True;True;True;True	1641;2349;3208;3209;3571;4035;4679;4770;4771;5051;5821;6170;6393;6485;6973;7174;7311;7313	7743;7744;7745;7746;11135;11136;11137;11138;11139;14921;14922;14923;16504;16505;16506;16507;16508;16509;16510;18954;21633;21634;21987;21988;21989;21990;23143;26911;26912;28231;28232;29226;29227;29228;29229;29230;29231;29232;29233;29234;29235;29236;29237;29238;29239;29240;29241;29242;29243;29244;29245;29246;29247;29886;29887;32183;33121;33122;33123;33674;33675;33676;33677;33678;33681;33682;33683;3…	12424;12425;12426;18311;18312;18313;18314;18315;18316;18317;18318;18319;18320;18321;24165;24166;24167;26960;26961;26962;26963;26964;26965;26966;26967;26968;26969;26970;26971;31366;35838;35839;36420;36421;36422;36423;38433;44570;44571;46715;46716;46717;48445;48446;48447;48448;48449;48450;48451;48452;48453;48454;48455;48456;48457;48458;48459;48460;48461;48462;48463;48464;48465;48466;48467;48468;484…	12425;18317;24166;26962;31366;35839;36421;38433;44571;46715;48448;49499;53443;55097;56039;56051	152;153		85;125
NaN	-0.0451634	-1.0687	-1.2963	3.2	29.665	285	0.0040467	1	0.421408	0.251012	0.0163234	404	Rv1003	Rv1003	1	1	1	1	>Rv1003 Rv1003 CONSERVED HYPOTHETICAL PROTEIN 1120022:1120879 forward MW:29665	1	1	1	1	1	1929	TRUE	2069	9579;9580	15721;15722	15722
NaN	2.82951	-1.53856	1.26333	6.7	38.753	419	4.5486e-13	1	0.0402502	0.0799288	0.417483	405	Rv1004c	Rv1004c	1	2	2	2	>Rv1004c Rv1004c PROBABLE MEMBRANE PROTEIN 1120889:1122148 reverse MW:38753	2	2	2	0	2	3094;6175	True;True	3308;6638	15314;15315;30653	24791;24792;24793;50767	24792;50767
0.707878	1.9438	-1.00433	0.863225	15.7	61.297	567	4.4117e-26	0.911711	0.17577	0.266773	0.67871	406	Rv1006	Rv1006	1	7	7	7	>Rv1006 Rv1006 HYPOTHETICAL PROTEIN 1123714:1125417 forward MW:61297	7	7	7	4	6	1323;1646;5548;5887;6221;6264;7030	True;True;True;True;True;True;True	1424;1772;5976;6327;6686;6729;7537	6530;8341;8342;8343;8344;8345;27455;27456;28879;30899;31038;31039;31040;31041;34601	10360;13462;13463;13464;13465;13466;13467;13468;13469;13470;13471;45428;45429;47819;51184;51433;51434;57566	10360;13470;45429;47819;51184;51433;57566
1.59383	1.11641	-0.232176	0.740884	44.7	58.092	519	0	0.163732	0.517435	0.790584	0.672363	407	Rv1007c	Rv1007c	1	18	18	18	>Rv1007c metS PROBABLE METHIONYL-TRNA SYNTHETASE METS (MetRS) (METHIONINE--tRNA LIGASE) 1125444:1127003 reverse MW:58093	18	18	18	17	14	1837;1979;2056;2920;3246;3445;3483;3700;3854;3973;4428;5325;5456;5603;6031;6205;7074;7204	True;True;True;True;True;True;True;True;True;True;True;True;True;True;True;True;True;True	1973;2123;2202;3121;3122;3467;3680;3720;3957;4116;4240;4764;4765;5732;5875;6034;6482;6669;7582;7723	9243;9244;9793;9794;10139;10140;10141;10142;10143;10144;10145;10146;10147;10148;14599;14600;14601;14602;14603;14604;16028;16952;16953;16954;16955;16956;16957;16958;17123;17124;18643;18644;18645;18646;18647;18648;18649;19286;19287;19712;19713;19714;19715;19716;19717;19718;19719;19720;19721;21966;21967;21968;21969;21970;21971;21972;26590;27117;27118;27673;29880;29881;29882;30783;30784;30785;30786;3…	15145;15146;16059;16060;16061;16062;16742;16743;16744;16745;16746;16747;16748;16749;16750;16751;16752;16753;16754;16755;16756;23603;23604;23605;23606;23607;23608;23609;23610;23611;23612;23613;23614;23615;23616;23617;23618;23619;23620;23621;23622;23623;23624;26200;27697;27698;27699;27700;27701;27702;27703;27704;27705;27706;27971;27972;27973;30733;30734;30735;30736;30737;30738;30739;30740;30741;319…	15145;16061;16749;23605;26200;27703;27972;30736;31965;32735;36388;44051;44881;45754;49493;50984;57864;59105	154;155		80;467
NaN	1.7326	-1.09323	0.60521	6.9	38.078	362	1.024e-05	1	0.312894	0.238241	0.874069	408	Rv1009	Rv1009	1	2	2	2	>Rv1009 rpfB PROBABLE RESUSCITATION-PROMOTING FACTOR RPFB 1128091:1129179 forward MW:38078	2	2	2	0	2	5186;5541	True;True	5588;5969	25756;25757;25758;27435	42858;42859;42860;45393	42859;45393
1.35315	1.25908	-0.706653	0.333195	9.8	31.349	306	1.8223e-07	0.395313	0.575917	0.494541	0.877142	409	Rv1011	Rv1011	1	3	3	3	>Rv1011 ispE PROBABLE 4-DIPHOSPHOCYTIDYL-2-C-METHYL-D-ERYTHRITOL KINASE ISPE (CMK) (4-(CYTIDINE-5-DIPHOSPHO)-2-C-METHYL-D-ERYTHRITOL KINASE) 1130191:1131111 forward MW:31349	3	3	3	2	2	693;2286;6219	True;True;True	750;2442;6684	3405;11497;30896;30897	5298;18825;51180;51181;51182	5298;18825;51180
NaN	1.77093	-0.237626	1.36871	12.6	22.441	215	1.7256e-05	1	0.295754	0.935467	0.360065	410	Rv1015c	Rv1015c	1	1	1	1	>Rv1015c rplY PROBABLE 50S RIBOSOMAL PROTEIN L25 RPLY 1133921:1134568 reverse MW:22441	1	1	1	0	1	3716	TRUE	3973	18707	30845	30845
1.05388	-0.561106	0.865681	0.360533	23.5	24.062	226	3.8821e-26	0.612008	0.166419	0.259212	0.906943	411	Rv1016c	Rv1016c	1	5	5	5	>Rv1016c lpqT PROBABLE CONSERVED LIPOPROTEIN LPQT 1134785:1135465 reverse MW:24062	5	5	5	4	3	1125;2301;2743;3421;4083	True;True;True;True;True	1217;2457;2928;3656;4360	5593;11540;13761;13762;16859;20204;20205	8766;18880;22320;22321;22322;22323;27566;33533;33534	8766;18880;22321;27566;33533
0.805788	-0.358284	0.572599	0.00504059	69.6	35.459	326	0	0.708525	0.389742	0.48291	0.652492	412	Rv1017c	Rv1017c	1	22	22	22	>Rv1017c prsA PROBABLE RIBOSE-PHOSPHATE PYROPHOSPHOKINASE PRSA (PHOSPHORIBOSYL PYROPHOSPHATE SYNTHETASE) (PRPP SYNTHETASE) 1135501:1136481 reverse MW:35459	22	22	22	22	18	430;1301;1566;1634;1833;2013;2245;2568;2569;2578;2848;3435;3436;3912;4177;4605;5022;5090;6634;6807;6890;6938	True;True;True;True;True;True;True;True;True;True;True;True;True;True;True;True;True;True;True;True;True;True	457;1400;1401;1686;1760;1968;2158;2400;2744;2745;2754;3038;3670;3671;4175;4176;4457;4458;4969;4970;5409;5480;5481;7124;7302;7393;7442;7443	2302;2303;2304;2305;2306;2307;2308;2309;6421;6422;6423;6424;6425;6426;7958;7959;7960;7961;7962;7963;7964;8299;8300;8301;8302;8303;8304;8305;8306;8307;9224;9225;9226;9227;9228;9229;9230;9231;9232;9923;9924;9925;11327;11328;11329;11330;11331;11332;12609;12610;12611;12612;12670;12671;12672;12673;14215;14216;14217;14218;14219;16926;16927;16928;16929;16930;16931;16932;16933;16934;16935;19494;19495;194…	3564;3565;3566;3567;3568;3569;3570;3571;3572;3573;3574;3575;3576;10218;10219;10220;10221;10222;10223;12816;12817;12818;12819;12820;12821;12822;13393;13394;13395;13396;13397;13398;13399;13400;13401;13402;13403;13404;15114;15115;15116;15117;15118;15119;15120;15121;15122;15123;15124;15125;15126;15127;15128;15129;15130;15131;16275;16276;16277;16278;16279;18559;18560;18561;18562;18563;18564;18565;1856…	3567;10221;12818;13393;15120;16275;18560;20598;20602;20714;23001;27669;27672;32354;34184;37770;41255;42066;54582;56007;56659;57107	156;157;158;159		13;97;153;172
NaN	NaN	NaN	NaN	3	21.701	197	0.0015771	1	1	1	1	413	Rv1019	Rv1019	1	1	1	1	>Rv1019 Rv1019 PROBABLE TRANSCRIPTIONAL REGULATORY PROTEIN (PROBABLY TETR-FAMILY) 1138315:1138908 forward MW:21701	1	1	1	0	1	5821	TRUE	6257	28577	47324	47324
-1.37718	0.812942	-1.3109	-0.650272	7	25.8	243	0.001009	0.0882408	0.892174	0.144611	0.13085	414	Rv1022	Rv1022	1	1	1	1	>Rv1022 lpqU PROBABLE CONSERVED LIPOPROTEIN LPQU 1143736:1144467 forward MW:25800	1	1	1	1	1	4056	TRUE	4329	20038;20039;20040;20041;20042;20043	33242;33243;33244;33245;33246	33244
0.524565	-0.32239	-1.2031	-1.63828	39.4	44.929	429	0	0.991805	0.413923	0.184166	0.00453009	415	Rv1023	Rv1023	1	14	14	14	>Rv1023 eno PROBABLE ENOLASE ENO 1144564:1145853 forward MW:44929	14	14	14	14	10	11;151;152;767;937;1877;2654;3200;4055;6605;6667;6668;6926;7000	True;True;True;True;True;True;True;True;True;True;True;True;True;True	12;160;161;829;1017;2014;2838;3419;4328;7093;7159;7160;7429;7507	57;58;59;60;61;62;63;64;65;66;651;652;653;654;655;656;3766;4643;4644;4645;9408;13413;13414;13415;13416;13417;13418;13419;13420;15741;15742;15743;15744;15745;15746;15747;15748;15749;15750;20032;20033;20034;20035;20036;20037;32672;32673;32674;32675;33076;33077;33078;33079;34234;34235;34236;34237;34238;34239;34477;34478;34479;34480	73;74;75;76;77;78;79;80;81;82;83;84;85;86;87;1008;1009;1010;1011;1012;1013;1014;5845;7344;7345;7346;15420;21747;21748;21749;21750;21751;21752;21753;21754;21755;21756;21757;21758;21759;21760;21761;21762;21763;25531;25532;25533;25534;25535;25536;25537;25538;25539;25540;25541;25542;25543;25544;25545;33229;33230;33231;33232;33233;33234;33235;33236;33237;33238;33239;33240;33241;54342;54343;54344;54345…	87;1009;1014;5845;7345;15420;21760;25538;33237;54347;55030;55033;57001;57390
-1.55135	1.34234	-2.64774	-1.10129	1.4	74.601	709	0.0017995	0.0367412	0.400769	0.00362701	0.0395684	417	Rv1030	Rv1030	1	1	1	1	>Rv1030 kdpB PROBABLE POTASSIUM-TRANSPORTING P-TYPE ATPase B CHAIN KDPB (POTASSIUM-TRANSLOCATING ATPase B CHAIN) (ATP PHOSPHOHYDROLASE [POTASSIUM-TRANSPORTING] B CHAIN) (POTASSIUM BINDING AND TRANSLOCATING SUBUNIT B) 1153724:1155853 forward MW:74602	1	1	1	1	1	3702	TRUE	3959	18651;18652;18653;18654;18655;18656;18657;18658	30743;30744;30745;30746;30747;30748;30749;30750;30751;30752;30753	30743	160		635
-1.41839	1.34894	-1.84296	-1.24308	62.2	10.993	98	8.0384e-155	0.0506615	0.397617	0.0425369	0.0235555	418	Rv1038c;Rv1197;Rv1792;Rv2347c;Rv3620c	Rv1038c;Rv1197;Rv1792;Rv2347c;Rv3620c	5	8;8;8;8;8	8;8;8;8;8	8;8;8;8;8	>Rv1038c esxJ ESAT-6 LIKE PROTEIN ESXJ (ESAT-6 LIKE PROTEIN 2) 1160855:1161151 reverse MW:10993;>Rv1197 esxK ESAT-6 LIKE PROTEIN ESXK (ESAT-6 LIKE PROTEIN 3) 1340659:1340955 forward MW:10963;>Rv1792 esxM ESAT-6 LIKE PROTEIN ESXM 2030347:2030643 forward MW:	8	8	8	6	8	1080;1173;1287;1965;1966;2066;4620;4621	True;True;True;True;True;True;True;True	1172;1266;1382;1383;2109;2110;2212;4985;4986;4987;4988	5298;5299;5300;5301;5302;5303;5304;5305;5306;5307;5308;5309;5310;5311;5312;5313;5314;5315;5316;5317;5318;5319;5320;5321;5322;5323;5324;5325;5788;5789;6313;6314;6315;6316;6317;6318;6319;6320;9724;9725;9726;9727;9728;9729;9730;9731;9732;9733;9734;9735;9736;9737;9738;9739;9740;9741;9742;10176;10177;22775;22776;22777;22778;22779;22780;22781;22782;22783;22784;22785;22786;22787;22788;22789;22790;22791;…	8289;8290;8291;8292;8293;8294;8295;8296;8297;8298;8299;8300;8301;8302;8303;8304;8305;8306;8307;8308;8309;8310;8311;8312;8313;8314;8315;8316;8317;8318;8319;8320;8321;8322;8323;8324;8325;8326;8327;8328;8329;8330;8331;8332;8333;8334;8335;8336;8337;9090;9091;10020;10021;10022;10023;10024;10025;10026;10027;10028;15952;15953;15954;15955;15956;15957;15958;15959;15960;15961;15962;15963;15964;15965;15966;…	8333;9091;10024;15961;15974;16806;37940;37964	161;162		15;70
NaN	NaN	NaN	NaN	10.8	15.98	148	0.0047886	1	1	1	1	419	Rv1049	Rv1049	1	1	1	1	>Rv1049 Rv1049 PROBABLE TRANSCRIPTIONAL REPRESSOR PROTEIN 1172386:1172832 forward MW:15980	1	1	1	0	1	3385	TRUE	3619	16726	27388	27388		31;32;33		71;72;74
NaN	NaN	NaN	NaN	9.8	28.945	254	0.00017183	1	1	1	1	420	Rv1056	Rv1056	1	2	2	2	>Rv1056 Rv1056 CONSERVED HYPOTHETICAL PROTEIN 1177628:1178392 forward MW:28945	2	2	2	1	1	4461;5513	True;True	4806;5940	22078;22079;22080;22081;27311	36536;36537;36538;36539;36540;45191	36536;45191
2.40841	1.27477	0.263034	1.55537	4.1	59.624	543	2.1061e-16	0.039515	0.565788	0.63506	0.271223	421	Rv1058	Rv1058	1	2	2	2	>Rv1058 fadD14 PROBABLE MEDIUM CHAIN FATTY-ACID-CoA LIGASE FADD14 (FATTY-ACID-CoA SYNTHETASE) (FATTY-ACID-CoA SYNTHASE) 1180684:1182315 forward MW:59625	2	2	2	1	2	6893;6995	True;True	7396;7502	34079;34469;34470	56700;57374;57375;57376;57377	56700;57375
1.8821	0.470409	0.593306	1.01328	37.7	27.273	257	4.0121e-228	0.0775135	0.923819	0.466934	0.488109	423	Rv1070c;Rv3373	Rv1070c	2	12;1	12;1	12;1	>Rv1070c echA8 PROBABLE ENOYL-CoA HYDRATASE ECHA8 (ENOYL HYDRASE) (UNSATURATED ACYL-CoA HYDRATASE) (CROTONASE) 1194270:1195043 reverse MW:27273	12	12	12	12	8	279;294;295;641;712;830;1999;3388;4481;4981;6117;6826	True;True;True;True;True;True;True;True;True;True;True;True	300;315;316;688;689;770;901;902;2143;3622;4830;5365;6578;7322	1599;1600;1601;1602;1603;1604;1693;1694;1695;1696;1697;1698;1699;3191;3192;3193;3194;3195;3196;3197;3504;4145;4146;4147;4148;4149;4150;4151;4152;4153;9880;9881;16730;16731;22134;22135;24670;24671;24672;24673;30436;30437;30438;33712;33713;33714;33715;33716;33717;33718;33719;33720	2473;2474;2475;2476;2477;2478;2479;2480;2481;2650;2651;2652;2653;2654;2655;2656;2657;4983;4984;4985;4986;4987;4988;4989;4990;4991;4992;5467;6533;6534;6535;6536;6537;6538;6539;6540;6541;6542;16200;16201;16202;27392;27393;36607;36608;40951;40952;40953;40954;40955;50467;50468;50469;50470;50471;50472;56094;56095;56096;56097;56098;56099;56100;56101;56102;56103	2480;2654;2655;4989;5467;6533;16200;27392;36607;40955;50468;56101	163;164		156;199
0.55719	0.855353	-0.430742	0.332737	23.5	36.322	345	1.8153e-81	0.958172	0.6713	0.629207	0.98585	424	Rv1071c	Rv1071c	1	6	6	6	>Rv1071c echA9 POSSIBLE ENOYL-CoA HYDRATASE ECHA9 (ENOYL HYDRASE) (UNSATURATED ACYL-CoA HYDRATASE) (CROTONASE) 1195055:1196092 reverse MW:36322	6	6	6	5	5	743;2762;3163;4174;4802;5380	True;True;True;True;True;True	804;2948;3380;4454;5178;5791	3692;3693;13827;13828;13829;13830;15598;15599;15600;20600;20601;20602;20603;20604;20605;20606;20607;20608;23991;26803	5750;5751;22398;22399;22400;22401;22402;22403;22404;22405;22406;25253;25254;25255;25256;34155;34156;34157;34158;34159;34160;39712;44405	5750;22402;25254;34155;39712;44405
0.465504	1.09974	0.96192	1.9483	61.7	42.655	405	0	0.958826	0.526688	0.234996	0.104906	425	Rv1074c	Rv1074c	1	17	17	17	>Rv1074c fadA3 PROBABLE BETA-KETOACYL CoA THIOLASE FADA3 1198156:1199373 reverse MW:42655	17	17	17	15	17	340;1656;1660;1706;2531;2608;3690;3721;3999;4165;4166;4296;4644;5222;5526;6613;7020	True;True;True;True;True;True;True;True;True;True;True;True;True;True;True;True;True	361;1782;1786;1835;2706;2785;2786;2787;3946;3947;3979;4269;4444;4445;4446;4584;5013;5626;5953;7101;7527	1879;1880;1881;1882;1883;1884;1885;1886;1887;1888;1889;1890;1891;1892;1893;1894;1895;1896;8402;8403;8404;8405;8412;8413;8414;8635;8636;12484;12485;12486;13213;13214;13215;13216;13217;13218;13219;13220;13221;13222;13223;13224;13225;13226;13227;13228;13229;13230;18598;18599;18600;18601;18602;18603;18604;18605;18606;18607;18608;18609;18610;18611;18612;18753;19798;19799;19800;19801;19802;19803;19804;…	2935;2936;2937;2938;2939;2940;2941;2942;2943;2944;2945;2946;2947;2948;2949;2950;2951;2952;2953;2954;2955;2956;2957;2958;2959;2960;13566;13567;13568;13569;13570;13571;13572;13573;13574;13575;13583;13584;13585;13586;13587;13588;13957;13958;13959;13960;13961;13962;20408;20409;20410;20411;20412;20413;20414;20415;20416;21393;21394;21395;21396;21397;21398;21399;21400;21401;21402;21403;21404;21405;21406…	2947;13572;13585;13958;20413;21414;30674;31000;32864;34123;34125;35357;38124;43144;45304;54398;57511	165;166;167;168		25;34;300;364
-0.544245	1.0604	-0.89076	0.169925	28.4	48.635	464	1.6476e-110	0.283962	0.548859	0.324015	0.833151	426	Rv1077	Rv1077	1	10	10	10	>Rv1077 cbs PROBABLE CYSTATHIONINE BETA-SYNTHASE CBS (SERINE SULFHYDRASE) (BETA-THIONASE) (HEMOPROTEIN H-450) 1201717:1203111 forward MW:48635	10	10	10	8	8	1067;1683;2931;3045;3699;4376;4384;6156;6338;7035	True;True;True;True;True;True;True;True;True;True	1159;1809;3134;3258;3956;4694;4703;6619;6808;7542	5239;5240;5241;8516;8517;8518;8519;8520;8521;8522;8523;8524;14642;15081;15082;18642;21683;21701;21702;21703;21704;30604;31374;31375;31376;31377;31378;31379;31380;31381;31382;31383;34612;34613;34614;34615	8203;8204;8205;8206;13740;13741;13742;13743;13744;13745;13746;13747;13748;13749;13750;23684;24426;24427;24428;30731;30732;35903;35927;35928;35929;35930;35931;35932;35933;35934;50704;52023;52024;52025;52026;52027;52028;52029;52030;52031;52032;57578;57579;57580;57581;57582	8204;13744;23684;24427;30732;35903;35928;50704;52026;57579
0.95114	-1.63543	0.888772	-0.540694	9.2	25.076	240	5.7746e-05	0.696885	0.00956598	0.248787	0.173939	427	Rv1078	Rv1078	1	2	2	2	>Rv1078 pra PROBABLE PROLINE-RICH ANTIGEN HOMOLOG PRA 1203313:1204035 forward MW:25076	2	2	2	2	1	3668;5924	True;True	3923;6369	18508;18509;18510;18511;18512;29083	30525;30526;30527;30528;30529;30530;48129	30527;48129
0.485118	-0.627046	0.398898	-0.151234	46.1	40.982	388	2.8308e-261	0.974618	0.236965	0.627809	0.498133	428	Rv1079	Rv1079	1	14	14	14	>Rv1079 metB PROBABLE CYSTATHIONINE GAMMA-SYNTHASE METB (CGS) (O-SUCCINYLHOMOSERINE [THIOL]-LYASE) 1204067:1205233 forward MW:40982	14	14	14	13	8	84;111;315;529;653;2319;2349;2940;3284;4961;5311;5799;6549;6908	True;True;True;True;True;True;True;True;True;True;True;True;True;True	92;119;336;566;706;707;2477;2509;3143;3507;5345;5718;6235;7031;7411	373;450;1782;1783;1784;1785;2725;3246;3247;3248;3249;3250;3251;3252;3253;3254;3255;3256;3257;3258;3259;11607;11608;11609;11760;14683;14684;14685;14686;14687;14688;14689;14690;14691;14692;14693;14694;14695;14696;14697;14698;16185;16186;16187;16188;16189;16190;16191;16192;16193;16194;16195;16196;16197;16198;24634;24635;24636;24637;26329;26330;26331;28489;28490;28491;28492;28493;32405;32406;32407;32…	545;670;671;2789;2790;2791;2792;2793;4305;5057;5058;5059;5060;5061;5062;5063;5064;5065;5066;5067;5068;5069;5070;5071;5072;18971;18972;18973;19204;23747;23748;23749;23750;23751;23752;23753;23754;23755;23756;23757;23758;23759;23760;23761;23762;23763;23764;23765;23766;23767;23768;23769;23770;23771;23772;23773;23774;23775;23776;23777;23778;23779;26473;26474;26475;26476;26477;26478;26479;26480;26481;2…	545;671;2793;4305;5064;18971;19204;23775;26474;40912;43721;47149;53868;56834	169		97
-0.323353	-0.316957	0.683023	0.357271	56.7	17.854	164	1.4383e-194	0.396236	0.417658	0.401209	0.966426	429	Rv1080c	Rv1080c	1	9	9	9	>Rv1080c greA PROBABLE TRANSCRIPTION ELONGATION FACTOR GREA (TRANSCRIPT CLEAVAGE FACTOR GREA) 1205304:1205798 reverse MW:17854	9	9	9	9	8	3239;3829;4854;4904;5002;5306;5734;5735;6889	True;True;True;True;True;True;True;True;True	3460;4090;5232;5287;5387;5713;6168;6169;7392	15987;15988;15989;15990;15991;15992;15993;15994;15995;15996;15997;15998;15999;16000;16001;16002;16003;16004;16005;16006;16007;16008;16009;19216;19217;19218;19219;19220;19221;19222;24189;24190;24191;24192;24193;24194;24195;24440;24441;24442;24775;26303;26304;26305;26306;26307;26308;26309;26310;26311;26312;26313;26314;28217;28218;28219;28220;28221;28222;28223;28224;28225;28226;28227;28228;28229;282…	26097;26098;26099;26100;26101;26102;26103;26104;26105;26106;26107;26108;26109;26110;26111;26112;26113;26114;26115;26116;26117;26118;26119;26120;26121;26122;26123;26124;26125;26126;26127;26128;26129;26130;26131;26132;26133;26134;26135;26136;26137;26138;26139;26140;26141;26142;26143;26144;26145;26146;26147;26148;26149;26150;26151;26152;26153;26154;26155;26156;26157;26158;26159;26160;26161;26162;261…	26156;31870;40075;40620;41133;43682;46695;46709;56645
2.72951	1.65086	0.626486	2.25668	20.7	71.049	673	6.2111e-66	0.00422514	0.351581	0.384945	0.0725978	430	Rv1084	Rv1084	1	10	10	10	>Rv1084 Rv1084 CONSERVED HYPOTHETICAL PROTEIN 1207636:1209657 forward MW:71050	10	10	10	10	6	1752;2041;2091;3481;3663;4400;4969;5989;6170;6917	True;True;True;True;True;True;True;True;True;True	1885;2186;2239;3718;3916;4726;5353;6440;6633;7420	8883;8884;8885;10054;10055;10056;10269;10270;17119;17120;18465;21825;21826;24653;24654;29730;29731;30642;30643;34215;34216	14545;14546;14547;16566;16567;16568;16569;16570;16571;16572;16573;16978;16979;16980;27965;27966;30461;36185;36186;36187;40934;40935;49204;49205;50751;50752;56961	14545;16568;16980;27966;30461;36186;40935;49205;50752;56961
1.74045	0.877075	-0.428682	0.530071	63.8	45.029	426	0	0.113608	0.657827	0.630808	0.830835	431	Rv1093	Rv1093	1	22	22	21	>Rv1093 glyA1 PROBABLE SERINE HYDROXYMETHYLTRANSFERASE 1 glyA1 1220574:1221854 forward MW:45029	22	22	21	22	15	492;572;828;927;1358;1374;2928;3538;3626;3649;3685;4526;4900;5169;5221;5359;5386;6449;6495;6996;6997;7271	True;True;True;True;True;True;True;True;True;True;True;True;True;True;True;True;True;True;True;True;True;True	524;612;613;899;1007;1466;1482;3131;3777;3870;3896;3897;3941;4884;5282;5283;5570;5625;5770;5798;6924;6975;7503;7504;7795	2551;2552;2881;2882;2883;4142;4143;4602;4603;4604;4605;4606;4607;4608;4609;4610;6770;6771;6814;6815;14628;14629;14630;17369;17370;17371;17791;17792;18410;18411;18412;18413;18584;18585;22365;22366;24422;24423;24424;24425;24426;24427;25696;25957;25958;25959;26711;26712;26826;26827;26828;26829;31950;31951;31952;31953;31954;31955;31956;31957;32192;32193;32194;32195;34471;34472;35802;35803;35804;35805…	4010;4011;4531;4532;4533;6531;7283;7284;7285;7286;7287;7288;7289;7290;7291;7292;10821;10822;10823;10877;10878;23657;23658;23659;23660;28346;28347;28348;29031;29032;30379;30380;30381;30382;30383;30384;30648;30649;37018;37019;40585;40586;40587;40588;40589;40590;42780;43126;43127;43128;44233;44234;44235;44236;44237;44429;44430;44431;44432;44433;44434;44435;53035;53036;53037;53038;53039;53040;53041;5…	4010;4533;6531;7287;10821;10878;23657;28347;29032;30382;30648;37019;40585;42780;43127;44235;44429;53046;53456;57379;57380;59569	170;171;172		29;261;298
0.166073	2.52185	-2.1252	0.391108	35.4	31.077	291	1.2197e-100	0.723302	0.0646694	0.0194349	0.939673	433	Rv1096	Rv1096	1	10	10	10	>Rv1096 Rv1096 POSSIBLE GLYCOSYL HYDROLASE 1224385:1225260 forward MW:31077	10	10	10	9	9	668;845;1026;1732;2823;3553;4179;5960;6141;6142	True;True;True;True;True;True;True;True;True;True	725;918;1117;1865;3012;3792;4460;6407;6604;6605	3332;3333;3334;4203;4204;4205;4206;4207;4208;4209;4210;4211;4212;4213;5043;5044;5045;8813;8814;14117;17444;17445;17446;17447;17448;17449;17450;17451;17452;17453;17454;17455;17456;17457;17458;17459;17460;17461;17462;17463;17464;20628;20629;20630;20631;20632;20633;29317;29318;29319;30552;30553;30554;30555;30556	5203;5204;5205;6628;6629;6630;6631;6632;6633;6634;6635;6636;6637;6638;6639;6640;6641;6642;6643;6644;6645;6646;6647;6648;6649;6650;6651;6652;6653;6654;6655;6656;6657;6658;6659;6660;6661;6662;6663;6664;6665;6666;7871;7872;7873;14432;14433;22846;28428;28429;28430;28431;28432;28433;28434;28435;28436;28437;28438;28439;28440;28441;28442;28443;28444;28445;28446;28447;28448;28449;28450;28451;28452;28453;…	5203;6650;7872;14432;22846;28436;34190;48612;50638;50640
0.577924	0.249565	-0.0144122	0.202261	9.6	29.873	293	7.6181e-11	0.93683	0.896054	0.862105	0.869995	434	Rv1097c	Rv1097c	1	3	3	3	>Rv1097c Rv1097c PROBABLE MEMBRANE GLYCINE AND PROLINE RICH PROTEIN 1225263:1226144 reverse MW:29873	3	3	3	3	1	6010;6246;6464	True;True;True	6461;6711;6940	29783;30967;30968;32016;32017;32018;32019;32020;32021;32022;32023	49276;51306;51307;53144;53145;53146;53147;53148;53149;53150;53151;53152;53153;53154;53155	49276;51307;53147
1.76664	1.31534	-0.149585	0.96451	61.2	50.14	474	0	0.106087	0.413819	0.860943	0.518991	435	Rv1098c	Rv1098c	1	32	32	32	>Rv1098c fum PROBABLE FUMARASE FUM (FUMARATE HYDRATASE) 1226141:1227565 reverse MW:50141	32	32	32	32	28	260;472;511;880;881;882;895;1014;1015;1171;2187;2450;2451;2972;3172;3208;3209;3304;3618;3878;3879;4598;4750;4826;4922;5060;5068;5656;5836;5847;6790;6947	True;True;True;True;True;True;True;True;True;True;True;True;True;True;True;True;True;True;True;True;True;True;True;True;True;True;True;True;True;True;True;True	279;504;543;955;956;957;958;959;972;1103;1104;1264;2341;2617;2618;3179;3389;3390;3427;3428;3429;3527;3861;4140;4141;4962;5124;5202;5305;5449;5457;6087;6272;6273;6284;7285;7453	1503;1504;1505;1506;1507;2488;2489;2623;2624;2625;2626;4394;4395;4396;4397;4398;4399;4400;4401;4402;4403;4404;4405;4406;4407;4408;4409;4410;4411;4412;4413;4414;4415;4416;4417;4418;4419;4420;4421;4422;4423;4424;4425;4469;4470;4471;4977;4978;4979;4980;4981;4982;4983;4984;4985;4986;4987;4988;4989;4990;5781;5782;5783;5784;5785;11108;11109;11110;11111;11112;12191;12192;12193;12194;12195;12196;14830;14…	2320;2321;2322;2323;2324;3907;3908;3909;4136;4137;4138;4139;4140;4141;4142;6955;6956;6957;6958;6959;6960;6961;6962;6963;6964;6965;6966;6967;6968;6969;6970;6971;6972;6973;6974;6975;6976;6977;6978;6979;6980;6981;6982;6983;6984;6985;6986;6987;6988;6989;6990;6991;6992;6993;6994;6995;6996;6997;7060;7061;7062;7063;7064;7065;7066;7067;7068;7069;7787;7788;7789;7790;7791;7792;7793;7794;7795;7796;7797;7798…	2322;3908;4142;6959;6968;6990;7067;7791;7798;9081;18275;19923;19926;23984;25297;25805;25810;26717;28925;32150;32162;37726;38916;39930;40737;41510;41576;46077;47415;47466;55858;57152	173;174;175		17;189;463
0.74786	1.06468	-0.578155	0.663299	24.3	38.084	362	3.4241e-31	0.875498	0.707894	0.604361	0.828935	436	Rv1099c	Rv1099c	1	7	7	7	>Rv1099c glpX POSSIBLE FRUCTOSE 1,6-BISPHOSPHATASE GLPX 1227596:1228684 reverse MW:38084	7	7	7	4	3	1714;2518;2637;2702;3067;4584;6745	True;True;True;True;True;True;True	1843;2692;2819;2887;3280;4948;7238	8655;12456;12457;13343;13647;15160;15161;22671;33403	13987;20364;20365;21634;22153;24560;24561;37672;55559	13987;20364;21634;22153;24561;37672;55559
0.507719	0.471769	1.06778	2.15202	45.5	24.562	233	8.6485e-123	0.929383	0.823497	0.186929	0.0681894	437	Rv1100	Rv1100	1	7	7	7	>Rv1100 Rv1100 CONSERVED HYPOTHETICAL PROTEIN 1228683:1229384 forward MW:24562	7	7	7	4	6	2547;3936;4102;4501;5845;5866;7161	True;True;True;True;True;True;True	2722;4200;4379;4858;6282;6303;7676	12537;12538;19610;20292;22278;28661;28662;28775;35194;35195;35196;35197;35198;35199;35200;35201	20498;20499;32567;33673;36880;47450;47658;58479;58480;58481;58482;58483;58484;58485;58486;58487;58488;58489;58490;58491;58492;58493;58494;58495;58496;58497	20498;32567;33673;36880;47450;47658;58482
-0.512678	-0.149259	0.556993	0.570269	38.8	9.3222	85	6.4284e-20	0.298535	0.357068	0.427516	0.901426	438	Rv1107c	Rv1107c	1	3	3	3	>Rv1107c xseB PROBABLE EXODEOXYRIBONUCLEASE VII (SMALL SUBUNIT) XSEA (EXONUCLEASE VII SMALL SUBUNIT) 1233966:1234223 reverse MW:9322	3	3	3	2	2	4198;4990;6702	True;True;True	4479;5374;7195	20675;24690;24691;24692;24693;24694;24695;33217;33218;33219	34270;40983;40984;40985;40986;40987;40988;40989;55276;55277	34270;40983;55277
1.16491	-0.576571	0.745625	0.179129	3.6	38.065	357	0.0011831	0.52582	0.16116	0.318259	0.713586	439	Rv1112	Rv1112	1	1	1	1	>Rv1112 Rv1112 PROBABLE GTP BINDING PROTEIN 1238255:1239328 forward MW:38065	1	1	1	1	1	6365	TRUE	6835	31555;31556	52372;52373	52373
NaN	NaN	NaN	NaN	24.6	6.9729	65	4.9576e-19	1	1	1	1	440	Rv1113	Rv1113	1	1	1	1	>Rv1113 vapB32 POSSIBLE ANTITOXIN VAPB32 1239416:1239613 forward MW:6973	1	1	1	1	0	2919	TRUE	3120	14598	23602	23602
0.867738	0.572587	0.262674	0.794437	29.9	12.049	107	2.3631e-13	0.768762	0.912609	0.635339	0.729309	441	Rv1117	Rv1117	1	3	3	3	>Rv1117 Rv1117 CONSERVED HYPOTHETICAL PROTEIN 1241633:1241956 forward MW:12049	3	3	3	3	2	1155;1964;4383	True;True;True	1248;2108;4702	5713;5714;5715;5716;5717;9721;9722;9723;21700	8974;8975;8976;8977;8978;15947;15948;15949;15950;15951;35926	8974;15948;35926
0.773068	-1.09471	0.777199	-0.431092	55.6	36.358	340	6.0984e-174	0.740238	0.0811911	0.338559	0.278288	442	Rv1122	Rv1122	1	17	17	17	>Rv1122 gnd2 PROBABLE 6-PHOSPHOGLUCONATE DEHYDROGENASE, DECARBOXYLATING GND2 1245129:1246151 forward MW:36358	17	17	17	17	9	255;589;637;1159;1211;1769;1785;2356;2715;4276;4350;4434;4494;4797;5953;6026;6968	True;True;True;True;True;True;True;True;True;True;True;True;True;True;True;True;True	274;631;684;1252;1305;1902;1918;2516;2900;4562;4659;4773;4774;4849;5173;6400;6477;7474	1476;1477;1478;1479;1480;1481;1482;1483;2972;3187;5739;5740;5741;5742;5743;5965;5966;5967;5968;5969;5970;5971;5972;5973;5974;5975;5976;5977;8950;9017;9018;9019;9020;9021;9022;9023;9024;9025;9026;11778;11779;11780;11781;11782;11783;11784;11785;11786;11787;11788;11789;11790;11791;11792;11793;11794;11795;11796;11797;11798;11799;13680;21141;21557;21558;21994;21995;21996;21997;21998;21999;22000;22001;…	2268;2269;2270;2271;2272;2273;2274;2275;2276;2277;2278;2279;2280;2281;2282;2283;2284;2285;2286;2287;2288;2289;4664;4979;9019;9020;9021;9022;9023;9024;9367;9368;9369;9370;9371;9372;9373;9374;9375;9376;9377;9378;9379;9380;9381;9382;9383;9384;9385;9386;9387;9388;9389;9390;9391;9392;9393;9394;9395;9396;9397;9398;9399;9400;9401;9402;9403;14638;14737;14738;14739;14740;14741;14742;14743;14744;14745;1474…	2271;4664;4979;9020;9381;14638;14745;19252;22191;35141;35749;36434;36831;39698;48594;49436;57252	176;177;178;179		1;5;135;327
0.801821	0.192596	0.184471	0.376513	44.5	81.548	759	0	0.712344	0.842253	0.828082	0.951206	443	Rv1133c	Rv1133c	1	35	35	35	>Rv1133c metE PROBABLE 5-METHYLTETRAHYDROPTEROYLTRIGLUTAMATE--HOMOCYSTEINE METHYLTRANSFERASE METE (METHIONINE SYNTHASE, VITAMIN-B12 INDEPENDENT ISOZYME) 1259067:1261346 reverse MW:81550	35	35	35	35	26	341;342;583;659;771;883;1029;1163;1504;1680;1681;2629;3183;3332;3413;3414;4205;4440;4689;4791;4881;4965;5137;5315;5316;5628;5909;5986;6008;6638;6684;6727;6728;6897;6918	True;True;True;True;True;True;True;True;True;True;True;True;True;True;True;True;True;True;True;True;True;True;True;True;True;True;True;True;True;True;True;True;True;True;True	362;363;625;714;833;960;1120;1256;1622;1806;1807;2810;2811;3401;3558;3648;3649;4486;4782;4783;5061;5062;5167;5262;5349;5536;5722;5723;6059;6352;6436;6437;6459;7129;7130;7177;7220;7221;7400;7421	1897;1898;1899;1900;1901;1902;1903;1904;1905;1906;1907;1908;1909;1910;1911;2942;2943;2944;2945;2946;2947;2948;2949;2950;2951;2952;2953;3286;3776;3777;3778;3779;3780;3781;4426;4427;4428;5054;5755;5756;5757;5758;7627;7628;7629;7630;7631;8505;8506;8507;8508;8509;13313;13314;13315;15680;15681;15682;16462;16831;16832;16833;16834;16835;20708;20709;20710;22022;22023;22024;22025;22026;22027;22028;22029;2…	2961;2962;2963;2964;2965;2966;2967;2968;2969;2970;2971;2972;2973;2974;2975;2976;2977;2978;2979;2980;4631;4632;4633;4634;4635;4636;4637;4638;4639;4640;4641;5137;5857;5858;5859;5860;5861;5862;6998;6999;7000;7001;7002;7003;7884;9044;9045;9046;9047;9048;9049;12261;12262;12263;12264;12265;12266;12267;12268;12269;13728;13729;13730;13731;21580;21581;21582;21583;21584;21585;21586;25422;25423;25424;26896;…	2961;2969;4640;5137;5862;7002;7884;9047;12269;13729;13730;21584;25423;26896;27532;27540;34320;36464;38484;39657;40515;40920;42627;43953;43954;45949;48007;49196;49274;54623;55103;55475;55481;56715;56962	180;181;182;183		116;467;710;749
0.986739	0.216686	-0.447269	-0.547679	22.2	38.684	360	3.6309e-74	0.543338	0.864929	0.726258	0.209981	444	Rv1143	Rv1143	1	6	6	6	>Rv1143 mcr PROBABLE ALPHA-METHYLACYL-CoA RACEMASE MCR (2-METHYLACYL-CoA RACEMASE) (2-ARYLPROPIONYL-CoA EPIMERASE ) 1270062:1271144 forward MW:38685	6	6	6	6	3	216;3154;3335;4169;5303;6801	True;True;True;True;True;True	232;3370;3561;4449;5710;7296	1226;1227;1228;1229;1230;1231;15561;16468;16469;16470;16471;20587;26299;26300;33623	1871;1872;1873;1874;1875;1876;1877;1878;1879;25181;26903;26904;26905;26906;34139;43654;43655;43656;43657;43658;43659;43660;55945	1876;25181;26903;34139;43654;55945
-0.51202	-0.0207689	-0.437447	-0.327475	36.7	16.3	147	2.2281e-22	0.335571	0.437414	0.735741	0.28659	445	Rv1155	Rv1155	1	4	4	4	>Rv1155 Rv1155 POSSIBLE PYRIDOXAMINE 5-PHOSPHATE OXIDASE (PNP/PMP OXIDASE) (PYRIDOXINEPHOSPHATE OXIDASE) (PNPOX) (PYRIDOXINE 5-PHOSPHATE OXIDASE) 1281429:1281872 forward MW:16300	4	4	4	4	3	2753;4583;4933;6506	True;True;True;True	2939;4947;5316;6986	13783;13784;22667;22668;22669;22670;24550;32236;32237;32238	22344;22345;37664;37665;37666;37667;37668;37669;37670;37671;40800;53536;53537;53538	22344;37666;40800;53536	184		146
NaN	NaN	NaN	NaN	4.1	20.84	195	0.0028731	1	1	1	1	446	Rv1156	Rv1156	1	1	1	1	>Rv1156 Rv1156 CONSERVED HYPOTHETICAL PROTEIN 1282306:1282893 forward MW:20840	1	1	1	0	1	3255	TRUE	3476	16069	26251	26251
0.127765	0.565716	-0.560345	0.0315363	6.7	36.448	371	7.5149e-11	0.678584	0.906487	0.620406	0.568292	447	Rv1157c	Rv1157c	1	3	3	3	>Rv1157c Rv1157c CONSERVED HYPOTHETICAL ALA-, PRO-RICH PROTEIN 1283056:1284171 reverse MW:36448	3	3	3	3	2	1344;4768;5367	True;True;True	1449;5143;5778	6666;6667;6668;23518;23519;26733	10646;10647;10648;39014;39015;39016;39017;39018;44269	10646;39016;44269
0.61664	0.618495	0.463936	1.23156	53.2	10.38	94	1.6402e-109	0.897115	0.824245	0.571397	0.362823	448	Rv1159A	Rv1159A	1	5	5	5	>Rv1159A Rv1159A HYPOTHETICAL PROTEIN 1286284:1286568 reverse MW:10379	5	5	5	5	4	229;929;2093;2094;6163	True;True;True;True;True	245;1009;2241;2242;2243;6626	1262;1263;1264;1265;1266;1267;1268;1269;1270;1271;1272;1273;1274;4616;10273;10274;10275;10276;10277;10278;10279;10280;10281;10282;10283;10284;10285;10286;10287;10288;10289;10290;30625;30626;30627;30628;30629;30630;30631;30632	1924;1925;1926;1927;1928;1929;1930;1931;1932;1933;1934;1935;1936;1937;1938;1939;1940;1941;1942;1943;1944;1945;1946;7302;16985;16986;16987;16988;16989;16990;16991;16992;16993;16994;16995;16996;16997;16998;16999;17000;17001;17002;17003;17004;17005;17006;17007;17008;17009;17010;17011;17012;17013;17014;17015;17016;50731;50732;50733;50734;50735;50736;50737;50738;50739;50740	1940;7302;16997;17016;50737
0.864572	0.395834	-0.6212	-0.000966952	18.4	66.129	635	2.23e-42	0.652829	0.757789	0.566374	0.538297	449	Rv1166	Rv1166	1	11	11	11	>Rv1166 lpqW PROBABLE CONSERVED LIPOPROTEIN LPQW 1296152:1298059 forward MW:66130	11	11	11	10	6	329;579;1649;2950;4362;4607;4742;4970;5128;5445;6322	True;True;True;True;True;True;True;True;True;True;True	350;620;1775;3153;4673;4972;5116;5354;5526;5863;6791	1848;1849;2930;2931;8349;8350;8351;8352;8353;8354;8355;8356;14735;21597;21598;21599;21600;21601;21602;21603;21604;21605;21606;21607;21608;21609;22744;22745;23371;23372;24655;25533;25534;27078;31305	2887;2888;4614;4615;13475;13476;13477;13478;13479;13480;13481;13482;13483;13484;13485;13486;13487;13488;13489;13490;13491;13492;23861;35800;35801;35802;35803;35804;35805;37777;37778;38779;38780;40936;42506;42507;44837;51920	2887;4614;13480;23861;35804;37777;38779;40936;42507;44837;51920
-1.03999	0.0529398	0.545573	0.304745	9.1	10.881	110	2.5786e-09	0.115913	0.713914	0.5042	0.988258	450	Rv1174c	Rv1174c	1	1	1	1	>Rv1174c TB8.4 LOW MOLECULAR WEIGHT T-CELL ANTIGEN TB8.4 1305669:1306001 reverse MW:10881	1	1	1	1	1	4554	TRUE	4915	22510;22511;22512;22513;22514;22515;22516	37400;37401;37402;37403;37404;37405;37406;37407;37408;37409;37410;37411;37412;37413;37414;37415;37416;37417;37418;37419;37420;37421	37404
0.331132	-1.48882	2.04089	0.535655	27.8	11.807	108	1.2276e-118	0.851393	0.0266391	0.0112646	0.826514	451	Rv1177	Rv1177	1	3	3	3	>Rv1177 fdxC PROBABLE FERREDOXIN FDXC 1309005:1309331 forward MW:11807	3	3	3	3	2	163;1284;6397	True;True;True	172;1379;6868;6869	680;681;682;683;684;685;686;687;688;689;690;691;692;6300;31662;31663;31664;31665;31666;31667;31668;31669;31670;31671;31672;31673;31674;31675;31676;31677;31678;31679;31680;31681;31682;31683;31684;31685;31686;31687;31688;31689;31690;31691;31692	1046;1047;1048;1049;1050;1051;1052;1053;1054;1055;1056;1057;1058;1059;1060;1061;9993;52569;52570;52571;52572;52573;52574;52575;52576;52577;52578;52579;52580;52581;52582;52583;52584;52585;52586;52587;52588;52589;52590;52591;52592;52593;52594;52595;52596;52597;52598;52599;52600;52601;52602;52603;52604;52605;52606;52607;52608;52609;52610;52611;52612;52613;52614;52615;52616;52617;52618;52619;52620;52…	1057;9993;52611	185		90
0.527471	-1.67536	1.30574	-0.367378	33.1	58.841	543	3.1996e-98	0.988808	0.00838861	0.108373	0.262433	453	Rv1187	Rv1187	1	15	15	15	>Rv1187 rocA PROBABLE PYRROLINE-5-CARBOXYLATE DEHYDROGENASE ROCA 1329390:1331021 forward MW:58841	15	15	15	14	3	27;305;388;1139;1795;1868;2079;2198;2901;3173;3377;4310;4352;4879;7118	True;True;True;True;True;True;True;True;True;True;True;True;True;True;True	29;326;412;1231;1929;2004;2226;2352;3102;3391;3610;3611;4603;4604;4662;5260;7630	141;1731;2117;2118;2119;5647;5648;9057;9333;10219;11142;14518;14519;15637;16695;16696;21363;21364;21566;21567;24362;34977	203;2702;3295;3296;3297;3298;8866;8867;14799;15299;16877;18324;23455;23456;23457;25305;27332;27333;35415;35416;35764;35765;40505;58157	203;2702;3297;8867;14799;15299;16877;18324;23457;25305;27332;35416;35764;40505;58157	186;187		1;89
-0.344044	0.092971	0.116098	0.226015	5.3	49.488	473	2.5091e-06	0.412827	0.516503	0.752573	0.762355	454	Rv1193	Rv1193	1	2	2	2	>Rv1193 fadD36 PROBABLE FATTY-ACID-CoA LIGASE FADD36 (FATTY-ACID-CoA SYNTHETASE) (FATTY-ACID-CoA SYNTHASE) 1335794:1337215 forward MW:49488	2	2	2	2	1	1787;4041	True;True	1920;4313	9028;19965;19966;19967;19968;19969	14762;33108;33109;33110;33111;33112;33113;33114;33115;33116;33117	14762;33110
0.536351	-1.23493	0.488824	-0.745358	71.3	9.9279	94	1.0645e-189	0.97965	0.0558651	0.550467	0.123336	455	Rv1198	Rv1198	1	4	1	1	>Rv1198 esxL PUTATIVE ESAT-6 LIKE PROTEIN ESXL (ESAT-6 LIKE PROTEIN 4) 1341006:1341290 forward MW:9928	4	1	1	4	4	723;4560;5886;6648	True;False;False;False	781;4921;6324;6325;6326;7140	3539;3540;3541;3542;3543;3544;3545;3546;3547;3548;3549;22529;22530;22531;22532;22533;22534;22535;22536;22537;22538;22539;22540;22541;22542;22543;22544;22545;22546;22547;22548;22549;22550;22551;22552;22553;22554;22555;22556;22557;22558;22559;22560;22561;22562;22563;22564;22565;22566;22567;22568;22569;22570;22571;22572;22573;28861;28862;28863;28864;28865;28866;28867;28868;28869;28870;28871;28872;28…	5518;5519;5520;5521;5522;5523;5524;5525;5526;5527;5528;5529;5530;5531;5532;5533;5534;5535;37436;37437;37438;37439;37440;37441;37442;37443;37444;37445;37446;37447;37448;37449;37450;37451;37452;37453;37454;37455;37456;37457;37458;37459;37460;37461;37462;37463;37464;37465;37466;37467;37468;37469;37470;37471;37472;37473;37474;37475;37476;37477;37478;37479;37480;37481;37482;37483;37484;37485;37486;374…	5532;37494;47807;54710	188	34	16	2
0.795185	1.26458	0.619366	1.97977	2.8	37.241	354	0.00067047	0.832975	0.572357	0.389183	0.128287	456	Rv1202	Rv1202	1	1	1	1	>Rv1202 dapE PROBABLE SUCCINYL-DIAMINOPIMELATE DESUCCINYLASE DAPE 1345260:1346324 forward MW:37241	1	1	1	1	1	2935	TRUE	3138	14657;14658;14659;14660;14661	23714;23715;23716;23717;23718	23717
1.68809	NaN	NaN	NaN	4.3	20.014	187	0.0026583	0.217322	1	1	1	457	Rv1205	Rv1205	1	1	1	1	>Rv1205 Rv1205 CONSERVED HYPOTHETICAL PROTEIN 1348719:1349282 forward MW:20013	1	1	1	1	0	4193	TRUE	4474	20663	34257	34257
-0.173498	0.294349	-0.480418	-0.104186	26.2	13.089	122	2.7528e-41	0.501137	0.672708	0.694567	0.448616	458	Rv1209	Rv1209	1	2	2	2	>Rv1209 Rv1209 CONSERVED HYPOTHETICAL PROTEIN 1353157:1353525 forward MW:13089	2	2	2	1	1	5524;5525	True;True	5951;5952	27372;27373	45297;45298	45297;45298
-0.656103	0.694438	-0.289316	0.318693	54.7	7.8099	75	7.8227e-82	0.23624	0.774156	0.74285	0.996972	459	Rv1211	Rv1211	1	4	4	4	>Rv1211 Rv1211 CONSERVED HYPOTHETICAL PROTEIN 1354243:1354470 forward MW:7810	4	4	4	4	4	2499;4184;5787;6627	True;True;True;True	2669;4465;6223;7116	12401;12402;12403;12404;12405;12406;20646;20647;20648;20649;28452;28453;28454;28455;28456;28457;28458;32793;32794;32795;32796	20294;20295;20296;20297;20298;20299;20300;34220;34221;34222;34223;34224;34225;34226;34227;34228;34229;34230;34231;34232;34233;34234;34235;34236;34237;34238;34239;47092;47093;47094;47095;47096;47097;47098;47099;47100;47101;54530;54531;54532;54533;54534	20297;34237;47097;54532
0.488309	0.0513991	0.850719	1.00877	20.5	43.8	404	6.7009e-34	0.916167	0.486765	0.266126	0.576513	460	Rv1213	Rv1213	1	6	6	6	>Rv1213 glgC PROBABLE GLUCOSE-1-PHOSPHATE ADENYLYLTRANSFERASE GLGC (ADP-GLUCOSE SYNTHASE) (ADP-GLUCOSE PYROPHOSPHORYLASE) 1355836:1357050 forward MW:43800	6	6	6	3	5	169;2738;3874;4319;4675;6497	True;True;True;True;True;True	179;2923;4136;4618;5045;6977	713;714;715;716;13750;13751;19353;19354;21399;23131;32205;32206	1094;1095;1096;1097;22306;22307;22308;32122;32123;35461;38421;53481;53482	1095;22308;32122;35461;38421;53482
0.288654	1.57119	-0.414749	0.891652	36.6	54.157	528	0	0.817903	0.300349	0.641686	0.566932	461	Rv1223	Rv1223	1	16	16	16	>Rv1223 htrA PROBABLE SERINE PROTEASE HTRA (DEGP PROTEIN) 1365875:1367461 forward MW:54158	16	16	16	16	16	871;1835;2361;2723;2836;2887;3036;4032;4109;5451;5620;5723;6051;6268;6372;6694	True;True;True;True;True;True;True;True;True;True;True;True;True;True;True;True	945;1971;2521;2908;3025;3085;3248;4304;4386;5870;6051;6156;6503;6733;6842;7187	4331;4332;4333;4334;4335;4336;4337;4338;4339;4340;4341;4342;4343;4344;4345;4346;4347;9237;9238;9239;11816;11817;11818;11819;11820;11821;11822;13708;13709;13710;13711;14164;14165;14166;14167;14455;14456;14457;14458;14459;14460;15036;15037;19929;19930;19931;19932;20339;20340;20341;20342;20343;20344;20345;20346;20347;20348;20349;20350;20351;20352;20353;20354;20355;20356;27096;27097;27098;27099;27100…	6868;6869;6870;6871;6872;6873;6874;6875;6876;6877;6878;6879;6880;6881;6882;6883;6884;6885;6886;6887;6888;6889;6890;6891;6892;15137;15138;15139;19311;19312;19313;19314;19315;19316;19317;19318;19319;19320;19321;19322;19323;19324;19325;22230;22231;22232;22233;22234;22235;22920;22921;22922;22923;22924;22925;22926;22927;23363;23364;23365;23366;23367;23368;23369;23370;23371;23372;23373;24338;24339;2434…	6887;15139;19318;22230;22923;23366;24339;33070;33744;44860;45892;46635;49584;51462;52405;55149
NaN	NaN	NaN	NaN	6.5	19.513	185	7.8837e-05	1	1	1	1	462	Rv1228	Rv1228	1	1	1	1	>Rv1228 lpqX PROBABLE LIPOPROTEIN LPQX 1370920:1371477 forward MW:19513	1	1	1	0	1	286	TRUE	307	1632	2517	2517
0.936892	1.13959	-1.27998	0.0734089	12.2	49.761	468	6.567e-25	0.708993	0.655709	0.155856	0.608071	463	Rv1235	Rv1235	1	5	5	5	>Rv1235 lpqY PROBABLE SUGAR-BINDING LIPOPROTEIN LPQY 1377524:1378930 forward MW:49761	5	5	5	2	4	134;809;2134;2384;5590	True;True;True;True;True	143;876;2284;2285;2547;6020	576;4079;10440;10441;11911;11912;27627	881;6449;17252;17253;19459;19460;45674	881;6449;17253;19460;45674
0.0374524	-0.0791562	-0.298655	-0.418466	28.6	34.289	329	4.8947e-163	0.628419	0.599498	0.735136	0.286505	464	Rv1240	Rv1240	1	7	7	7	>Rv1240 mdh PROBABLE MALATE DEHYDROGENASE MDH 1383213:1384202 forward MW:34289	7	7	7	5	6	568;599;2227;3049;5025;5270;6406	True;True;True;True;True;True;True	608;642;2382;3262;5412;5676;6878	2871;2872;3003;3004;11251;11252;11253;11254;15097;15098;24865;24866;26132;26133;26134;26135;26136;26137;26138;26139;26140;26141;31717	4517;4518;4711;4712;18470;18471;18472;18473;24452;24453;24454;41263;43401;43402;43403;43404;43405;43406;43407;43408;43409;43410;43411;43412;43413;43414;43415;43416;52660	4517;4711;18473;24454;41263;43402;52660
2.42672	1.80788	0.280719	1.88339	38.4	9.9181	86	4.4626e-14	0.0375481	0.279837	0.621449	0.154053	465	Rv1241	Rv1241	1	3	3	3	>Rv1241 vapB33 POSSIBLE ANTITOXIN VAPB33 1384278:1384538 forward MW:9918	3	3	3	2	2	451;2932;5356	True;True;True	480;3135;5767	2372;14643;14644;26707;26708	3658;23685;23686;44228;44229	3658;23685;44228
2.51982	1.3317	0.273098	1.63455	20.3	15.873	143	3.0832e-19	0.0287868	0.52978	0.627299	0.238508	466	Rv1242	Rv1242	1	2	2	2	>Rv1242 vapC33 POSSIBLE TOXIN VAPC33. CONTAINS PIN DOMAIN. 1384535:1384966 forward MW:15873	2	2	2	2	1	3350;6423	True;True	3578;6897	16548;31822;31823;31824;31825;31826	27040;52824;52825;52826;52827;52828	27040;52825
0.311271	0.968294	-1.0315	-0.00307618	9.1	29.57	286	4.5056e-20	0.797134	0.777078	0.271268	0.536378	467	Rv1244	Rv1244	1	2	2	2	>Rv1244 lpqZ PROBABLE LIPOPROTEIN LPQZ 1386857:1387717 forward MW:29570	2	2	2	2	2	250;5637	True;True	269;6068	1463;1464;27790;27791	2253;2254;45974;45975;45976;45977;45978	2253;45976
0.153287	NaN	NaN	NaN	8.7	29.215	276	3.2229e-13	0.694678	1	1	1	468	Rv1245c	Rv1245c	1	2	2	2	>Rv1245c Rv1245c PROBABLE SHORT-CHAIN TYPE DEHYDROGENASE/REDUCTASE 1387798:1388628 reverse MW:29215	2	2	2	2	0	600;6191	True;True	643;6655	3005;3006;30738	4713;4714;50911	4713;50911
0.305562	0.767241	-0.0843185	0.607105	36	9.7669	89	3.5366e-21	0.793358	0.926586	0.922033	0.872589	469	Rv1247c	Rv1247c	1	3	3	3	>Rv1247c relB ANTITOXIN RELB 1388975:1389244 reverse MW:9767	3	3	3	3	3	1588;2164;3869	True;True;True	1709;2316;4131	8105;8106;8107;10554;10555;19330;19331	13117;13118;13119;13120;17445;17446;17447;32045;32046;32047	13118;17445;32045
-0.488957	0.450557	1.12777	1.57899	9.3	135.87	1231	8.3883e-33	0.345589	0.804996	0.157798	0.26116	470	Rv1248c	Rv1248c	1	10	10	10	>Rv1248c Rv1248c 2-HYDROXY-3-OXOADIPATE (HOA) SYNTHASE 1389357:1393052 reverse MW:135871	10	10	10	4	7	1133;1485;1701;1906;2967;3590;3701;4236;4771;5607	True;True;True;True;True;True;True;True;True;True	1225;1603;1830;2045;3174;3829;3958;4517;5146;6038	5630;7530;7531;7532;8623;9502;14813;14814;17632;18650;20972;20973;23523;27684	8828;12124;12125;12126;12127;13945;15589;23959;23960;28787;30742;34834;34835;39022;45771	8828;12127;13945;15589;23960;28787;30742;34834;39022;45771
0.617299	NaN	NaN	NaN	9.4	20.41	202	2.8432e-10	0.994315	1	1	1	471	Rv1252c	Rv1252c	1	2	2	2	>Rv1252c lprE PROBABLE LIPOPROTEIN LPRE 1399296:1399904 reverse MW:20409	2	2	2	1	1	680;932	True;True	737;1012	3367;4620	5246;5247;7307	5247;7307
1.1375	0.18825	-0.189417	0.191689	23.3	47.237	455	2.1366e-82	0.422158	0.588046	0.984779	0.726545	472	Rv1257c	Rv1257c	1	10	10	10	>Rv1257c Rv1257c PROBABLE OXIDOREDUCTASE 1404717:1406084 reverse MW:47238	10	10	10	9	4	287;288;1032;1899;2203;4315;4748;5015;5163;5694	True;True;True;True;True;True;True;True;True;True	308;309;1123;2037;2358;4611;5122;5400;5564;6126	1633;1634;5060;9465;9466;9467;9468;11174;21378;23453;23454;24823;24824;25670;25671;28021;28022	2518;2519;2520;7892;15515;15516;15517;15518;18359;35434;38908;38909;41213;41214;41215;42725;42726;46347;46348;46349	2518;2520;7892;15515;18359;35434;38908;41215;42725;46348
0.587845	1.1633	-0.655467	0.681854	3.8	41.297	372	0.00093047	0.984107	0.639518	0.536976	0.814629	473	Rv1260	Rv1260	1	1	1	1	>Rv1260 Rv1260 PROBABLE OXIDOREDUCTASE 1408240:1409358 forward MW:41297	1	1	1	1	1	2224	TRUE	2379	11243;11244;11245	18463;18464	18464
NaN	0.924152	-0.989106	-0.138045	23.5	16.756	149	7.0595e-10	1	0.809403	0.295692	0.421157	474	Rv1261c	Rv1261c	1	3	3	3	>Rv1261c Rv1261c CONSERVED HYPOTHETICAL PROTEIN 1409484:1409933 reverse MW:16756	3	3	3	0	3	675;1148;6007	True;True;True	732;1241;6458	3357;5702;29779	5234;8957;49273	5234;8957;49273
-1.07625	-1.30223	-0.706865	-1.84835	40.7	25.229	226	8.2515e-80	0.107665	0.0462779	0.432451	0.00166659	475	Rv1265	Rv1265	1	9	9	9	>Rv1265 Rv1265 HYPOTHETICAL PROTEIN 1413260:1413940 forward MW:25229	9	9	9	7	8	2103;3528;3734;4095;4471;4940;5280;5543;5683	True;True;True;True;True;True;True;True;True	2252;3766;3993;4372;4819;5323;5686;5971;6114	10340;10341;10342;17326;17327;17328;17329;18793;18794;18795;18796;18797;18798;18799;18800;20237;20238;20239;20240;20241;20242;20243;22109;24565;24566;24567;26189;27438;27439;27961;27962	17089;17090;17091;17092;28283;28284;28285;28286;28287;28288;31055;31056;31057;31058;31059;31060;31061;31062;31063;31064;31065;31066;31067;31068;31069;31070;31071;31072;33578;33579;33580;33581;33582;33583;33584;33585;33586;36570;40822;40823;40824;40825;43492;45396;45397;46244;46245	17090;28287;31071;33586;36570;40823;43492;45396;46245
0.390007	2.26639	-1.42051	0.819259	31.5	12.55	124	4.9779e-22	0.898246	0.103234	0.117361	0.616575	476	Rv1269c	Rv1269c	1	4	4	4	>Rv1269c Rv1269c CONSERVED PROBABLE SECRETED PROTEIN 1418579:1418953 reverse MW:12550	4	4	4	3	2	987;4478;6032;6544	True;True;True;True	1075;1076;4827;6483;7026	4883;4884;4885;4886;4887;4888;4889;4890;4891;4892;4893;4894;4895;4896;4897;4898;22130;29883;32389;32390	7661;7662;7663;7664;7665;7666;7667;7668;7669;7670;7671;7672;7673;7674;7675;7676;7677;7678;7679;7680;7681;7682;7683;7684;7685;7686;36603;49496;53831;53832	7677;36603;49496;53831	189		106
-0.405012	0.00933556	0.0588013	-0.120561	44.7	24.874	244	2.2039e-200	0.351938	0.675267	0.951918	0.526832	477	Rv1270c	Rv1270c	1	9	9	9	>Rv1270c lprA POSSIBLE LIPOPROTEIN LPRA 1419014:1419748 reverse MW:24874	9	9	9	9	8	1082;2409;3074;3204;3935;3986;4764;4945;6753	True;True;True;True;True;True;True;True;True	1174;2575;3287;3423;4199;4254;5139;5328;7246	5327;5328;5329;5330;5331;5332;5333;5334;5335;5336;12014;12015;12016;12017;12018;12019;12020;12021;15182;15183;15184;15185;15814;15815;15816;19598;19599;19600;19601;19602;19603;19604;19605;19606;19607;19608;19609;19757;19758;19759;19760;19761;23495;24575;24576;24577;33426;33427	8339;8340;8341;8342;8343;8344;8345;8346;8347;8348;8349;19626;19627;19628;19629;19630;19631;19632;19633;19634;19635;19636;19637;19638;19639;19640;19641;19642;19643;19644;19645;19646;19647;24604;24605;24606;24607;24608;24609;24610;24611;24612;24613;24614;24615;24616;24617;24618;25760;25761;25762;25763;25764;25765;25766;25767;25768;25769;25770;25771;32543;32544;32545;32546;32547;32548;32549;32550;32…	8342;19641;24613;25770;32552;32799;38981;40840;55599	190		63
NaN	NaN	NaN	NaN	9.7	11.589	113	0.00047688	1	1	1	1	478	Rv1271c	Rv1271c	1	1	1	1	>Rv1271c Rv1271c CONSERVED HYPOTHETICAL SECRETED PROTEIN 1419961:1420302 reverse MW:11589	1	1	1	0	1	4738	TRUE	5112	23345	38726	38726
-0.423971	0.273727	-0.565332	-0.160411	26.1	18.87	180	2.3937e-26	0.374831	0.655879	0.615895	0.403572	479	Rv1275	Rv1275	1	4	4	4	>Rv1275 lprC POSSIBLE LIPOPROTEIN LPRC 1424751:1425293 forward MW:18870	4	4	4	3	2	581;1538;3653;6957	True;True;True;True	622;1657;3902;3903;7463	2933;7796;18426;18427;18428;18429;18430;18431;18432;18433;34364	4617;12506;30405;30406;30407;30408;30409;30410;30411;30412;30413;30414;30415;30416;30417;57193	4617;12506;30415;57193	191		172
2.68068	NaN	NaN	NaN	9.5	16.462	158	3.2026e-07	0.0177563	1	1	1	480	Rv1276c	Rv1276c	1	1	1	1	>Rv1276c Rv1276c CONSERVED HYPOTHETICAL PROTEIN 1425438:1425914 reverse MW:16461	1	1	1	1	0	4220	TRUE	4501	20902;20903;20904	34718;34719;34720	34719
1.22293	0.797639	-0.670704	0.145612	6.9	63.444	591	2.7216e-10	0.483395	0.903678	0.524155	0.679414	481	Rv1280c	Rv1280c	1	3	3	3	>Rv1280c oppA PROBABLE PERIPLASMIC OLIGOPEPTIDE-BINDING LIPOPROTEIN OPPA 1431665:1433440 reverse MW:63445	3	3	3	1	2	2566;3370;5844	True;True;True	2742;3601;6281	12597;16675;28660	20579;27303;27304;47449	20579;27303;47449
0.543397	1.37782	0.399554	1.72574	29.4	18.157	163	6.657e-60	0.972385	0.384002	0.627228	0.161339	482	Rv1284	Rv1284	1	6	6	6	>Rv1284 canA BETA-CARBONIC ANHYDRASE 1437324:1437815 forward MW:18156	6	6	6	5	6	2333;2546;3234;4509;5072;5393	True;True;True;True;True;True	2493;2721;3455;4866;5462;5805	11679;11680;11681;11682;11683;11684;11685;11686;12527;12528;12529;12530;12531;12532;12533;12534;12535;12536;15962;15963;15964;15965;15966;22313;25119;25120;25121;25122;25123;25124;26857;26858	19086;19087;19088;19089;19090;19091;19092;19093;19094;19095;19096;19097;19098;19099;20488;20489;20490;20491;20492;20493;20494;20495;20496;20497;26059;26060;26061;26062;26063;26064;26065;26066;36939;36940;41602;41603;41604;41605;41606;41607;41608;41609;41610;41611;41612;41613;41614;41615;44469;44470;44471	19099;20491;26062;36939;41605;44470
1.07389	NaN	NaN	NaN	17.1	49.618	456	4.4593e-69	0.59602	1	1	1	483	Rv1288	Rv1288	1	4	4	4	>Rv1288 Rv1288 CONSERVED HYPOTHETICAL PROTEIN 1441348:1442718 forward MW:49619	4	4	4	4	0	2177;3431;3571;7242	True;True;True;True	2330;3666;3810;7764	10599;10600;16910;16911;17585;35691	17513;17514;27633;27634;28697;59392	17514;27634;28697;59392
2.14316	0.693388	1.00605	1.57555	26.2	59.677	550	6.4158e-103	0.0354822	0.98246	0.20037	0.262606	484	Rv1292	Rv1292	1	12	12	12	>Rv1292 argS PROBABLE ARGINYL-TRNA SYNTHETASE ARGS (ARGRS) (ARGININE--tRNA LIGASE) 1446379:1448031 forward MW:59678	12	12	12	11	3	522;823;1799;1865;1903;2175;2298;3622;3813;4972;6516;7132	True;True;True;True;True;True;True;True;True;True;True;True	558;894;1933;2001;2042;2328;2454;3866;4074;5356;6997;7647	2704;4129;9069;9318;9319;9320;9321;9322;9494;10594;11529;17775;19153;24657;32278;35078;35079;35080;35081;35082;35083;35084;35085;35086	4282;6514;14813;14814;15275;15276;15277;15278;15279;15280;15576;17506;18869;28999;31745;40938;53611;58291;58292;58293;58294;58295;58296;58297;58298;58299;58300;58301;58302;58303	4282;6514;14813;15276;15576;17506;18869;28999;31745;40938;53611;58296
0.606063	-0.680684	0.0542234	-0.563476	49	47.425	447	2.4359e-226	0.907944	0.212407	0.956469	0.201752	485	Rv1293	Rv1293	1	19	19	19	>Rv1293 lysA PROBABLE DIAMINOPIMELATE DECARBOXYLASE LYSA (DAP DECARBOXYLASE) 1448028:1449371 forward MW:47426	19	19	19	18	13	306;402;446;1022;1399;1400;1432;1791;1809;3378;3952;4008;4185;5188;5619;5681;6700;7186;7262	True;True;True;True;True;True;True;True;True;True;True;True;True;True;True;True;True;True;True	327;426;427;475;1112;1511;1512;1545;1924;1944;3612;4218;4278;4466;5590;6050;6112;7193;7704;7785;7786	1732;1733;2147;2148;2149;2150;2151;2152;2153;2353;2354;2355;2356;2357;5006;5007;5008;7019;7020;7021;7022;7201;7202;7203;7204;7205;7206;7207;9043;9044;9045;9046;9103;16697;16698;16699;16700;16701;19676;19845;20650;20651;25763;27733;27734;27735;27736;27737;27738;27739;27954;27955;27956;27957;33210;33211;33212;33213;33214;35419;35770;35771;35772;35773;35774;35775;35776;35777	2703;2704;2705;3330;3331;3332;3333;3334;3335;3336;3632;3633;3634;3635;3636;3637;3638;3639;7822;7823;7824;11199;11200;11201;11202;11203;11569;11570;11571;11572;11573;11574;11575;11576;11577;11578;11579;11580;11581;11582;11583;14784;14785;14786;14905;27334;27335;27336;27337;27338;27339;27340;27341;27342;27343;27344;32690;32928;32929;34240;34241;42865;45865;45866;45867;45868;45869;45870;45871;45872;…	2705;3336;3638;7824;11200;11202;11572;14785;14905;27337;32690;32929;34240;42865;45879;46236;55264;58928;59525	192;193		139;339
0.896388	-0.473527	0.488104	-0.0949573	71.9	37.321	360	0	0.62345	0.318095	0.551067	0.551417	486	Rv1295	Rv1295	1	19	19	19	>Rv1295 thrC PROBABLE THREONINE SYNTHASE THRC (TS) 1450697:1451779 forward MW:37322	19	19	19	17	14	371;459;911;1290;1303;1336;1338;2018;2517;2618;2619;2727;3043;4289;4290;4385;4914;6305;6306	True;True;True;True;True;True;True;True;True;True;True;True;True;True;True;True;True;True;True	393;489;990;1387;1388;1403;1439;1440;1441;1443;2163;2690;2691;2797;2798;2912;3255;3256;4575;4576;4577;4704;4705;5297;6772;6773	2023;2024;2025;2026;2027;2028;2392;2393;2394;2395;4533;4534;4535;4536;4537;4538;4539;4540;4541;4542;6327;6328;6329;6330;6331;6332;6333;6334;6335;6336;6337;6338;6339;6340;6341;6342;6343;6344;6345;6346;6347;6348;6349;6350;6351;6352;6353;6354;6355;6356;6357;6358;6437;6638;6639;6640;6641;6642;6643;6644;6645;6646;6647;6648;6649;6653;9933;9934;9935;9936;9937;9938;9939;9940;9941;9942;12452;12453;12454;1…	3143;3144;3145;3146;3147;3148;3149;3150;3151;3152;3153;3685;3686;3687;3688;3689;7160;7161;7162;7163;7164;7165;7166;7167;7168;10039;10040;10041;10042;10043;10044;10045;10046;10047;10048;10049;10050;10051;10052;10053;10054;10055;10056;10057;10058;10059;10060;10061;10062;10063;10064;10065;10066;10067;10068;10069;10070;10071;10072;10073;10074;10075;10076;10077;10078;10079;10080;10081;10082;10083;1008…	3145;3689;7161;10078;10236;10613;10627;16294;20360;21432;21433;22286;24422;35271;35281;35935;40654;51797;51808	194;195;196;197;198;199		73;75;130;152;223;340
0.017922	-0.754203	1.17415	0.461843	3.7	65.101	602	1.2686e-17	0.611049	0.181811	0.146363	0.884	487	Rv1297	Rv1297	1	2	2	2	>Rv1297 rho PROBABLE TRANSCRIPTION TERMINATION FACTOR RHO HOMOLOG 1453204:1455012 forward MW:65102	2	2	2	2	1	4549;4757	True;True	4910;5132	22492;22493;22494;22495;22496;22497;22498;22499;22500;23476	37363;37364;37365;37366;37367;37368;37369;37370;37371;37372;37373;37374;37375;37376;37377;37378;37379;37380;37381;37382;37383;37384;37385;37386;37387;38943	37387;38943
-0.850116	0.729053	-0.756112	-0.0666087	48.8	8.7529	80	3.1028e-29	0.210264	0.95545	0.455305	0.480246	488	Rv1298	Rv1298	1	2	2	2	>Rv1298 rpmE PROBABLE 50S RIBOSOMAL PROTEIN L31 RPME 1455163:1455405 forward MW:8753	2	2	2	1	2	4186;5292	True;True	4467;5699	20652;26260;26261	34242;43606;43607	34242;43606
2.31516	1.72638	-0.206662	1.5614	17.1	39.036	357	4.6101e-23	0.0509423	0.315735	0.967123	0.26863	489	Rv1299	Rv1299	1	5	5	5	>Rv1299 prfA PROBABLE PEPTIDE CHAIN RELEASE FACTOR 1 PRFA (RF-1) 1455495:1456568 forward MW:39036	5	5	5	3	3	1084;1956;3771;3943;3984	True;True;True;True;True	1176;2099;4032;4209;4252	5340;5341;9699;18947;18948;19651;19652;19751;19752;19753	8352;8353;15913;31357;31358;32649;32650;32787;32788;32789	8353;15913;31357;32650;32788
-0.465679	1.17358	-1.2103	0.0701146	11.1	18.325	171	5.8174e-18	0.355892	0.632552	0.183624	0.604897	490	Rv1306	Rv1306	1	1	1	1	>Rv1306 atpF PROBABLE ATP SYNTHASE B CHAIN ATPF 1461321:1461836 forward MW:18325	1	1	1	1	1	6674	TRUE	7167	33100;33101;33102;33103	55064;55065;55066;55067;55068	55067
-0.546203	-0.954122	0.985865	-0.0432296	22.8	59.288	549	4.0243e-131	0.283074	0.115232	0.223423	0.602745	491	Rv1308	Rv1308	1	13	13	13	>Rv1308 atpA PROBABLE ATP SYNTHASE ALPHA CHAIN ATPA 1463228:1464877 forward MW:59288	13	13	13	11	11	458;483;785;786;1537;1963;2307;3926;4070;5019;5168;5795;6825	True;True;True;True;True;True;True;True;True;True;True;True;True	488;515;850;851;1656;2106;2107;2465;4190;4343;5405;5406;5569;6231;7321	2391;2514;3953;3954;3955;3956;3957;3958;7790;7791;7792;7793;7794;7795;9717;9718;9719;9720;11582;11583;19562;20108;20109;24844;24845;24846;24847;24848;25689;25690;25691;25692;25693;25694;25695;28482;28483;28484;33710;33711	3684;3957;6185;6186;6187;6188;6189;6190;6191;6192;12499;12500;12501;12502;12503;12504;12505;15942;15943;15944;15945;15946;18935;18936;18937;18938;32450;32451;33360;33361;41239;41240;41241;41242;41243;42771;42772;42773;42774;42775;42776;42777;42778;42779;47136;47137;47138;47139;56092;56093	3684;3957;6188;6190;12499;15942;18935;32450;33360;41240;42775;47136;56092	200		475
-0.997319	-0.19774	0.276318	0.00690831	6.2	33.89	305	2.4251e-06	0.167878	0.329338	0.624824	0.545491	492	Rv1309	Rv1309	1	2	2	2	>Rv1309 atpG PROBABLE ATP SYNTHASE GAMMA CHAIN ATPG 1464884:1465801 forward MW:33890	2	2	2	1	2	4730;5263	True;True	5104;5669	23329;23330;26114;26115	38708;38709;43368;43369;43370	38709;43370
-1.25467	-0.999351	0.180021	-0.728527	26.3	53.094	486	1.0484e-139	0.073618	0.103232	0.832414	0.129403	493	Rv1310	Rv1310	1	11	11	11	>Rv1310 atpD PROBABLE ATP SYNTHASE BETA CHAIN ATPD 1465841:1467301 forward MW:53094	11	11	11	11	7	1803;2145;2396;2668;4269;5458;5731;5746;6083;6754;6796	True;True;True;True;True;True;True;True;True;True;True	1937;2297;2561;2852;4553;5878;6165;6180;6537;7247;7291	9077;10499;10500;11978;11979;13501;13502;13503;21088;27127;27128;28207;28208;28209;28304;28305;30109;30110;30111;30112;30113;30114;33428;33592;33593;33594;33595;33596;33597	14830;17347;17348;19580;19581;21914;21915;21916;21917;35009;35010;44892;44893;44894;46681;46682;46683;46684;46882;46883;46884;49937;49938;49939;49940;49941;49942;49943;49944;55601;55602;55890;55891;55892;55893;55894;55895;55896;55897;55898;55899;55900	14830;17348;19580;21915;35009;44892;46681;46883;49944;55601;55892
0.662023	0.947473	-0.0553964	0.834307	51.3	20.694	193	4.1667e-64	0.850894	0.614941	0.94252	0.699821	494	Rv1314c	Rv1314c	1	6	6	6	>Rv1314c Rv1314c CONSERVED HYPOTHETICAL PROTEIN 1469671:1470252 reverse MW:20694	6	6	6	5	4	3858;4855;5272;5340;5783;6201	True;True;True;True;True;True	4120;5233;5678;5749;6218;6665	19302;19303;19304;24196;24197;26143;26648;26649;26650;26651;28435;30770	31984;31985;31986;31987;31988;31989;40083;40084;43418;44144;44145;44146;44147;44148;47072;50956	31984;40083;43418;44146;47072;50956
0.869792	0.223104	-0.00319191	0.0486547	63.8	40.048	389	0	0.64797	0.87099	0.988051	0.69882	495	Rv1323	Rv1323	1	18	18	18	>Rv1323 fadA4 PROBABLE ACETYL-CoA ACETYLTRANSFERASE FADA4 (ACETOACETYL-CoA THIOLASE) 1485862:1487031 forward MW:40048	18	18	18	16	13	681;682;683;698;765;1131;1185;1571;1659;2261;2602;3657;4539;4540;5042;5322;5788;7079	True;True;True;True;True;True;True;True;True;True;True;True;True;True;True;True;True;True	738;739;740;755;826;827;1223;1279;1691;1692;1785;2417;2779;3908;4899;4900;4901;5431;5729;6224;7587	3368;3369;3370;3371;3372;3373;3374;3375;3376;3377;3378;3445;3756;3757;3758;3759;3760;3761;3762;3763;3764;5609;5610;5611;5612;5613;5614;5615;5616;5617;5618;5619;5620;5621;5622;5623;5624;5625;5626;5868;5869;5870;5871;5872;5873;5874;5875;5876;5877;7975;7976;7977;7978;8411;11393;11394;12772;18446;18447;18448;18449;18450;22461;22462;22463;22464;24957;24958;26559;26560;26561;26562;26563;26564;26565;265…	5248;5249;5250;5251;5252;5253;5254;5255;5256;5257;5258;5259;5260;5261;5262;5263;5264;5358;5833;5834;5835;5836;5837;5838;5839;5840;5841;5842;5843;8794;8795;8796;8797;8798;8799;8800;8801;8802;8803;8804;8805;8806;8807;8808;8809;8810;8811;8812;8813;8814;8815;8816;8817;8818;8819;8820;8821;8822;8823;8824;9239;9240;9241;9242;9243;9244;9245;9246;9247;9248;9249;9250;9251;9252;9253;12837;12838;12839;12840;…	5251;5257;5261;5358;5838;8803;9242;12839;13582;18663;20871;30442;37291;37293;41384;44004;47105;57887	201;202		114;165
0.535953	0.219371	1.05464	0.694479	53.9	32.138	304	0	0.98006	0.867463	0.192465	0.706292	496	Rv1324	Rv1324	1	12	12	11	>Rv1324 Rv1324 POSSIBLE THIOREDOXIN 1487161:1488075 forward MW:32138	12	12	11	11	11	2186;3448;3514;4827;4891;4892;5283;5323;5641;5984;6209;6979	True;True;True;True;True;True;True;True;True;True;True;True	2340;3683;3751;5203;5272;5273;5689;5730;6072;6434;6673;7485	11102;11103;11104;11105;11106;11107;16970;17262;17263;17264;17265;17266;24109;24110;24111;24112;24113;24114;24115;24116;24117;24401;24402;24403;24404;24405;24406;24407;26201;26202;26584;26585;26586;26587;27800;27801;27802;27803;27804;27805;27806;27807;27808;27809;27810;27811;27812;29718;30800;30801;34426;34427;34428	18265;18266;18267;18268;18269;18270;27722;28199;28200;28201;28202;28203;28204;28205;28206;39931;39932;39933;39934;39935;39936;39937;39938;39939;39940;39941;39942;39943;39944;39945;39946;39947;39948;39949;39950;39951;39952;40561;40562;40563;40564;40565;40566;40567;40568;40569;43507;43508;44035;44036;44037;44038;44039;44040;44041;44042;44043;44044;44045;44046;44047;44048;45987;45988;45989;45990;459…	18266;27722;28203;39948;40565;40568;43507;44038;46009;49193;51000;57301
1.20639	-0.00891703	0.126312	0.0842003	20.9	81.728	731	9.1807e-114	0.37253	0.659333	0.885053	0.737434	497	Rv1326c	Rv1326c	1	12	12	12	>Rv1326c glgB PROBABLE 1,4-ALPHA-GLUCAN BRANCHING ENZYME GLGB (GLYCOGEN BRANCHING ENZYME) 1490117:1492312 reverse MW:81730	12	12	12	12	6	204;1247;1734;1941;2004;2051;2110;3800;4200;4422;4840;5421	True;True;True;True;True;True;True;True;True;True;True;True	218;1342;1867;2082;2148;2197;2259;4061;4481;4757;5217;5835	1125;1126;1127;6151;6152;6153;6154;6155;6156;8821;9620;9621;9891;9892;9893;9894;9895;9896;9897;10107;10374;10375;19087;19088;19089;19090;19091;20677;20678;20679;20680;20681;21946;24145;24146;24147;24148;24149;26966;26967	1678;1679;1680;9691;9692;9693;9694;9695;9696;9697;9698;14448;15768;15769;16218;16219;16220;16221;16222;16223;16224;16225;16226;16227;16228;16676;17145;17146;31654;31655;31656;31657;31658;31659;34272;34273;34274;34275;34276;34277;36354;39983;39984;39985;39986;39987;39988;39989;39990;39991;44647;44648;44649;44650	1679;9693;14448;15769;16225;16676;17145;31656;34275;36354;39986;44647
0.278817	-0.222928	-0.0069851	-0.175354	28.7	78.607	701	9.2496e-135	0.810192	0.485394	0.98474	0.476164	498	Rv1327c	Rv1327c	1	17	17	17	>Rv1327c glgE PROBABLE GLUCANASE GLGE 1492320:1494425 reverse MW:78608	17	17	17	13	13	872;939;955;1122;1594;2472;2782;2989;3311;5444;5871;5949;6064;6259;6518;6837;7197	True;True;True;True;True;True;True;True;True;True;True;True;True;True;True;True;True	946;947;1019;1038;1214;1716;2640;2968;3199;3536;5862;6308;6396;6517;6724;6999;7336;7715	4348;4349;4350;4351;4352;4353;4354;4649;4650;4651;4652;4719;4720;4721;5550;5551;5552;5553;8125;8126;12289;12290;12291;12292;12293;12294;12295;13952;14904;14905;16361;27075;27076;27077;28792;28793;28794;28795;29285;30017;30018;31025;32282;32283;32284;33802;35472	6893;6894;6895;6896;6897;6898;6899;7350;7351;7352;7353;7435;7436;7437;7438;7439;8694;8695;8696;8697;8698;13140;13141;13142;13143;13144;20074;20075;20076;20077;20078;20079;20080;20081;20082;22608;24145;24146;24147;26743;44832;44833;44834;44835;44836;47689;47690;47691;47692;47693;47694;47695;47696;47697;48569;49711;49712;51412;53614;53615;53616;53617;56221;59028	6894;7350;7436;8697;13144;20081;22608;24147;26743;44835;47697;48569;49711;51412;53615;56221;59028	203		686
3.09351	1.59693	0.811635	2.38231	32.7	95.482	863	0	0.000864019	0.290209	0.317311	0.0401347	499	Rv1328	Rv1328	1	29	29	29	>Rv1328 glgP PROBABLE GLYCOGEN PHOSPHORYLASE GLGP 1494564:1497155 forward MW:95484	29	29	29	28	18	429;560;992;1470;1471;1617;1623;1888;2076;2176;2867;2918;2981;2988;3420;3582;3647;3975;4030;4221;4495;4789;5158;5482;5560;5561;5669;6628;6980	True;True;True;True;True;True;True;True;True;True;True;True;True;True;True;True;True;True;True;True;True;True;True;True;True;True;True;True;True	456;600;1081;1588;1589;1742;1748;2026;2223;2329;3060;3119;3189;3190;3191;3198;3655;3821;3893;4242;4243;4302;4502;4850;5165;5558;5904;5905;5988;5989;6100;7117;7486	2301;2847;2848;2849;4917;4918;7423;7424;7425;7426;7427;7428;7429;7430;7431;7432;7433;7434;8242;8266;8267;9431;10211;10212;10595;10596;10597;10598;14317;14318;14319;14591;14592;14593;14594;14595;14596;14597;14851;14852;14853;14854;14855;14856;14857;14858;14859;14896;14897;14898;14899;14900;14901;14902;14903;16858;17615;17616;17617;18402;18403;18404;19724;19725;19726;19727;19728;19729;19730;19731;1…	3563;4486;4487;4488;7714;7715;11974;11975;11976;11977;11978;11979;11980;11981;11982;11983;11984;11985;11986;11987;11988;11989;11990;11991;11992;13300;13341;13342;15451;16861;16862;17507;17508;17509;17510;17511;17512;23142;23143;23144;23145;23146;23591;23592;23593;23594;23595;23596;23597;23598;23599;23600;23601;24010;24011;24012;24013;24014;24015;24016;24017;24018;24019;24020;24021;24135;24136;241…	3563;4486;7714;11990;11992;13300;13341;15451;16862;17507;23143;23595;24013;24140;27565;28761;30368;32749;33040;34726;36833;39652;42715;44980;45498;45499;46185;54536;57307	204;205;206;207;208		285;475;588;590;710
1.19931	-0.244765	0.576667	0.236095	15.4	33.952	344	5.5709e-51	0.500438	0.303811	0.415194	0.772971	500	Rv1333	Rv1333	1	5	5	5	>Rv1333 Rv1333 PROBABLE HYDROLASE 1501599:1502633 forward MW:33953	5	5	5	5	1	910;1792;3000;4415;4672	True;True;True;True;True	989;1925;3211;4747;5042	4528;4529;4530;4531;4532;9047;14926;14927;21924;23122	7153;7154;7155;7156;7157;7158;7159;14787;24170;24171;36321;38397	7153;14787;24170;36321;38397
1.16582	0.928869	-0.113957	0.826681	64.4	16.497	146	8.333e-109	0.401309	0.805932	0.891674	0.705428	501	Rv1334	Rv1334	1	6	6	6	>Rv1334 mec POSSIBLE HYDROLASE 1502641:1503081 forward MW:16497	6	6	6	6	5	645;1196;1308;3058;3157;4042	True;True;True;True;True;True	694;1290;1408;3271;3373;4314	3208;3209;3210;5922;5923;5924;5925;5926;5927;5928;6446;6447;15124;15125;15126;15569;15570;19970;19971	5006;5007;5008;9317;9318;9319;9320;9321;9322;9323;9324;10247;10248;10249;24498;24499;24500;25197;25198;33118;33119	5006;9317;10248;24499;25197;33118
-0.281193	-0.00877375	0.170822	0.133958	22.6	9.5566	93	1.3135e-14	0.420368	0.445412	0.707956	0.7926	502	Rv1335	Rv1335	1	2	2	2	>Rv1335 cysO SULFUR CARRIER PROTEIN CYSO 1503103:1503384 forward MW:9556	2	2	2	2	2	2160;3650	True;True	2312;3898	10547;10548;18414;18415;18416	17432;17433;17434;17435;17436;30385;30386;30387;30388	17435;30387
0.581399	-0.145221	0.492315	0.328492	53.7	27.319	259	7.4224e-202	0.933258	0.545576	0.547562	0.989211	503	Rv1340	Rv1340	1	8	8	8	>Rv1340 rphA PROBABLE RIBONUCLEASE RPHA (RNase PH) (tRNA NUCLEOTIDYLTRANSFERASE) 1506755:1507534 forward MW:27319	8	8	8	7	7	848;1064;1539;2331;3487;3838;5655;6442	True;True;True;True;True;True;True;True	921;1156;1658;2491;3724;4099;6086;6917	4217;4218;5214;5215;5216;5217;5218;5219;5220;5221;5222;5223;5224;5225;5226;5227;7797;7798;7799;11661;11662;11663;11664;11665;11666;17138;17139;17140;17141;19240;27850;27851;27852;27853;27854;27855;31917;31918;31919	6672;6673;8135;8136;8137;8138;8139;8140;8141;8142;8143;8144;8145;8146;8147;8148;8149;8150;8151;8152;8153;8154;8155;8156;8157;8158;8159;8160;8161;8162;8163;8164;8165;8166;8167;8168;8169;8170;8171;8172;8173;8174;8175;8176;8177;8178;8179;8180;8181;8182;8183;8184;8185;8186;8187;8188;8189;12507;12508;19057;19058;19059;19060;19061;19062;19063;19064;19065;19066;19067;19068;19069;19070;19071;27998;27999;…	6673;8156;12508;19061;28001;31901;46061;52971	209		223
1.33565	1.41982	0.216734	1.49426	4.9	20.983	204	2.8791e-07	0.406552	0.476436	0.671275	0.298489	504	Rv1341	Rv1341	1	1	1	1	>Rv1341 Rv1341 CONSERVED HYPOTHETICAL PROTEIN 1507573:1508187 forward MW:20983	1	1	1	1	1	447	TRUE	476	2358;2359;2360	3640;3641;3642;3643;3644;3645	3645
-1.24233	NaN	NaN	NaN	3.3	92.965	859	0.00013847	0.112032	1	1	1	505	Rv1348	Rv1348	1	2	2	2	>Rv1348 irtA PROBABLE IRON-REGULATED TRANSPORTER IRTA 1513047:1515626 forward MW:92967	2	2	2	1	1	4724;5319	True;True	5098;5726	23321;23322;26552;26553	38698;38699;43988;43989	38699;43989
-0.704465	0.0497258	-0.563796	-0.477141	11.4	12.85	123	2.9151e-92	0.217471	0.711039	0.529713	0.249692	506	Rv1352	Rv1352	1	1	1	1	>Rv1352 Rv1352 CONSERVED HYPOTHETICAL PROTEIN 1518763:1519134 forward MW:12849	1	1	1	1	1	5743	TRUE	6177	28255;28256;28257;28258;28259;28260;28261;28262;28263;28264;28265;28266;28267;28268;28269;28270;28271;28272;28273;28274;28275;28276;28277;28278;28279;28280;28281;28282;28283;28284;28285;28286;28287;28288;28289;28290;28291	46758;46759;46760;46761;46762;46763;46764;46765;46766;46767;46768;46769;46770;46771;46772;46773;46774;46775;46776;46777;46778;46779;46780;46781;46782;46783;46784;46785;46786;46787;46788;46789;46790;46791;46792;46793;46794;46795;46796;46797;46798;46799;46800;46801;46802;46803;46804;46805;46806;46807;46808;46809;46810;46811;46812;46813;46814;46815;46816;46817;46818;46819;46820;46821;46822;46823;468…	46772
-0.67183	-0.0739573	-1.09937	-1.23318	13.8	37.251	340	3.8037e-12	0.271342	0.402963	0.235119	0.0206369	507	Rv1360	Rv1360	1	4	4	4	>Rv1360 Rv1360 PROBABLE OXIDOREDUCTASE 1531348:1532370 forward MW:37252	4	4	4	4	2	23;4664;6472;7165	True;True;True;True	25;5033;6951;7680	132;133;23098;32087;32088;35218;35219	194;195;38360;53283;58526;58527	194;38360;53283;58527
0.0786098	0.755332	-0.205464	0.183201	10.3	28.308	261	1.8255e-45	0.65821	0.73465	0.813183	0.848238	508	Rv1363c	Rv1363c	1	2	2	2	>Rv1363c Rv1363c POSSIBLE MEMBRANE PROTEIN 1534607:1535392 reverse MW:28308	2	2	2	2	2	6460;6779	True;True	6936;7273	31994;31995;31996;31997;31998;31999;32000;32001;32002;32003;33515;33516;33517	53105;53106;53107;53108;53109;53110;53111;53112;53113;53114;53115;53116;53117;53118;53119;55768;55769;55770;55771;55772	53110;55769
-0.202804	0.819801	-0.886299	-0.217256	27.2	26.851	261	1.1667e-78	0.467465	0.693579	0.326415	0.439294	509	Rv1368	Rv1368	1	7	7	7	>Rv1368 lprF PROBABLE CONSERVED LIPOPROTEIN LPRF 1541020:1541805 forward MW:26851	7	7	7	7	7	1065;1335;2343;2437;4217;5030;6714	True;True;True;True;True;True;True	1157;1438;2503;2604;4498;5418;7207	5228;5229;5230;5231;5232;5233;5234;5235;6632;6633;6634;6635;6636;6637;11734;11735;11736;12145;12146;20887;20888;20889;20890;20891;20892;20893;20894;20895;20896;20897;20898;24874;24875;24876;24877;24878;24879;33294;33295;33296;33297;33298;33299;33300	8190;8191;8192;8193;8194;8195;8196;8197;8198;8199;10599;10600;10601;10602;10603;10604;10605;10606;10607;19159;19160;19161;19162;19163;19164;19835;19836;34688;34689;34690;34691;34692;34693;34694;34695;34696;34697;34698;34699;34700;34701;34702;34703;34704;34705;34706;34707;34708;34709;34710;34711;34712;34713;34714;41276;41277;41278;41279;41280;41281;55363;55364;55365;55366;55367;55368;55369;55370;5…	8194;10603;19161;19835;34707;41277;55372
2.71921	-0.14104	1.96366	1.94355	8	22.815	212	3.5733e-08	0.0157445	0.361911	0.0203875	0.137547	510	Rv1377c	Rv1377c	1	2	2	2	>Rv1377c Rv1377c PUTATIVE TRANSFERASE 1550579:1551217 reverse MW:22815	2	2	2	2	1	1921;5156	True;True	2060;5556	9548;25657;25658;25659	15648;42711;42712;42713	15648;42713
0.787014	-0.49057	0.451119	-0.12466	41.1	33.818	319	1.4295e-182	0.726663	0.308283	0.582322	0.522948	511	Rv1380	Rv1380	1	13	13	13	>Rv1380 pyrB PROBABLE ASPARTATE CARBAMOYLTRANSFERASE PYRB (ATCase) (ASPARTATE TRANSCARBAMYLASE) 1553232:1554191 forward MW:33819	13	13	13	13	7	61;1096;2300;2813;4130;4411;4753;5097;5991;6105;6711;6948;7094	True;True;True;True;True;True;True;True;True;True;True;True;True	69;1188;2456;3002;4409;4742;5127;5128;5489;6442;6564;7204;7454;7603	300;301;302;303;5430;5431;5432;11535;11536;11537;11538;11539;14057;14058;14059;14060;20427;20428;20429;20430;20431;20432;20433;21895;21896;23464;23465;23466;23467;23468;25295;25296;25297;29736;29737;30359;33277;33278;33279;34335;34885	430;431;432;433;434;8481;8482;18874;18875;18876;18877;18878;18879;22758;22759;22760;22761;33874;33875;33876;33877;33878;33879;33880;36264;36265;38930;38931;38932;38933;38934;42107;42108;49212;50315;55340;55341;55342;55343;57153;58016	431;8481;18875;22761;33874;36264;38931;42108;49212;50315;55340;57153;58016	210		270
0.817132	-0.746829	0.341189	-0.171661	43.7	45.16	430	5.6333e-225	0.697643	0.184724	0.679768	0.479493	512	Rv1381;REV__Rv1381	Rv1381	2	17;1	17;1	17;1	>Rv1381 pyrC PROBABLE DIHYDROOROTASE PYRC (DHOase) 1554188:1555480 forward MW:45160	17	17	17	14	10	42;490;1027;1068;1520;2689;3053;3327;4007;4344;4747;4973;5255;6413;6582;6603;6604	True;True;True;True;True;True;True;True;True;True;True;True;True;True;True;True;True	50;522;1118;1160;1639;2874;3266;3553;4277;4649;4650;4651;5121;5357;5661;6886;7067;7068;7091;7092	216;217;2547;2548;5046;5242;5243;5244;5245;5246;7738;7739;7740;13577;13578;13579;15110;16432;19841;19842;19843;19844;21494;21495;21496;23445;23446;23447;23448;23449;23450;23451;23452;24658;24659;26086;26087;31740;31741;31742;32571;32572;32573;32666;32667;32668;32669;32670;32671	319;320;4004;4005;4006;7874;8207;8208;8209;8210;8211;12419;12420;12421;22038;22039;24473;24474;26828;26829;32922;32923;32924;32925;32926;32927;35614;35615;35616;35617;38896;38897;38898;38899;38900;38901;38902;38903;38904;38905;38906;38907;40939;40940;43332;43333;43334;52686;52687;52688;54141;54142;54336;54337;54338;54339;54340;54341	319;4004;7874;8210;12421;22039;24473;26828;32927;35614;38904;40939;43332;52686;54141;54337;54338	211		147
1.06991	0.50625	0.247684	0.743644	28.8	27.345	274	3.1628e-27	0.474426	0.853779	0.646975	0.767458	513	Rv1385	Rv1385	1	6	6	6	>Rv1385 pyrF PROBABLE OROTIDINE 5-PHOSPHATE DECARBOXYLASE PYRF (OMP DECARBOXYLASE) (OMPDECASE) 1560445:1561269 forward MW:27345	6	6	6	6	4	34;280;382;2545;2671;4436	True;True;True;True;True;True	40;301;405;2720;2855;4776	181;182;183;184;1605;1606;1607;1608;2102;12525;12526;13513;22008;22009	269;270;271;272;273;274;275;276;2482;2483;2484;2485;3279;20486;20487;21937;36445	274;2485;3279;20486;21937;36445
0.534161	0.799697	0.410558	1.07977	27.5	9.8299	102	1.9877e-37	0.981908	0.706297	0.61752	0.44766	514	Rv1386	Rv1386	1	2	2	2	>Rv1386 PE15 PE FAMILY PROTEIN 1561464:1561772 forward MW:9830	2	2	2	2	2	1062;5377	True;True	1154;5788	5205;5206;5207;5208;5209;5210;5211;26786;26787;26788;26789;26790;26791;26792;26793	8122;8123;8124;8125;8126;8127;8128;8129;8130;44383;44384;44385;44386;44387;44388;44389;44390;44391;44392;44393;44394;44395	8125;44391
-1.27984	1.91256	-0.673854	1.11257	30.5	20.817	190	2.647e-154	0.069615	0.184438	0.453929	0.428431	515	Rv1388	Rv1388	1	10	10	10	>Rv1388 mihF PUTATIVE INTEGRATION HOST FACTOR MIHF 1563694:1564266 forward MW:20817	10	10	10	10	8	240;729;730;761;1047;1048;2374;5035;6572;6698	True;True;True;True;True;True;True;True;True;True	256;787;788;789;790;822;1138;1139;2535;5423;7054;7191	1309;3577;3578;3579;3580;3581;3582;3583;3584;3585;3586;3587;3588;3589;3590;3591;3592;3593;3594;3595;3596;3597;3598;3599;3600;3601;3602;3603;3604;3605;3606;3607;3608;3609;3610;3611;3612;3613;3614;3615;3616;3617;3618;3619;3620;3621;3622;3623;3624;3625;3626;3627;3628;3629;3630;3631;3632;3633;3634;3635;3636;3637;3638;3743;5108;5109;5110;5111;5112;5113;5114;5115;5116;5117;5118;5119;5120;5121;11887;118…	2003;5586;5587;5588;5589;5590;5591;5592;5593;5594;5595;5596;5597;5598;5599;5600;5601;5602;5603;5604;5605;5606;5607;5608;5609;5610;5611;5612;5613;5614;5615;5616;5617;5618;5619;5620;5621;5622;5623;5624;5625;5626;5627;5628;5629;5630;5631;5632;5633;5634;5635;5636;5637;5638;5639;5640;5641;5642;5643;5644;5645;5646;5647;5648;5649;5650;5651;5652;5653;5654;5655;5656;5657;5658;5659;5660;5661;5662;5663;5664…	2003;5632;5685;5821;7964;7973;19427;41337;54068;55189	212		161
1.99689	1.24982	1.00461	2.10286	20	11.81	110	1.9346e-09	0.0556568	0.446515	0.214652	0.0759061	516	Rv1390	Rv1390	1	2	2	2	>Rv1390 rpoZ PROBABLE DNA-DIRECTED RNA POLYMERASE (OMEGA CHAIN) RPOZ (TRANSCRIPTASE OMEGA CHAIN) (RNA POLYMERASE OMEGA SUBUNIT) 1565093:1565425 forward MW:11810	2	2	2	2	2	1664;7005	True;True	1790;7512	8430;8431;8432;8433;8434;8435;34486;34487;34488;34489;34490	13609;13610;13611;13612;13613;13614;13615;13616;13617;13618;57398;57399;57400;57401;57402;57403	13618;57401
1.83001	NaN	NaN	NaN	6	43.544	418	8.9005e-16	0.162641	1	1	1	517	Rv1391	Rv1391	1	2	2	2	>Rv1391 dfp PROBABLE DNA/PANTOTHENATE METABOLISM FLAVOPROTEIN HOMOLOG DFP 1565441:1566697 forward MW:43545	2	2	2	2	0	178;2665	True;True	189;2849	743;744;13479	1135;1136;21863	1135;21863
-1.61927	-0.47747	-0.241049	-0.802965	35.5	43.014	403	5.5397e-67	0.0309882	0.315807	0.783115	0.104238	518	Rv1392	Rv1392	1	12	12	12	>Rv1392 metK PROBABLE S-ADENOSYLMETHIONINE SYNTHETASE METK (MAT) (AdoMet SYNTHETASE) (METHIONINE ADENOSYLTRANSFERASE) 1566825:1568036 forward MW:43015	12	12	12	10	10	501;1248;1489;2157;2158;3273;3627;4703;5857;6336;6509;6555	True;True;True;True;True;True;True;True;True;True;True;True	533;1343;1607;2309;2310;3495;3871;5076;6294;6806;6989;7037	2599;2600;2601;2602;2603;2604;6157;7544;7545;7546;7547;10542;10543;10544;10545;16139;16140;16141;16142;16143;17793;23250;23251;28705;28706;31369;31370;32243;32423;32424;32425	4090;4091;4092;4093;4094;4095;4096;4097;9699;9700;12148;12149;12150;12151;17426;17427;17428;17429;17430;26361;26362;26363;26364;26365;26366;26367;26368;26369;26370;26371;26372;26373;26374;26375;26376;26377;26378;26379;29033;38585;38586;38587;47538;47539;52019;52020;53545;53880;53881;53882	4094;9699;12150;17428;17430;26378;29033;38587;47539;52019;53545;53882
-0.0100327	0.0999738	-0.0014001	-0.00641984	7.5	14.952	133	0.00056256	0.594786	0.521604	0.851027	0.533344	519	Rv1397c	Rv1397c	1	1	1	1	>Rv1397c vapC10 POSSIBLE TOXIN VAPC10 1574112:1574513 reverse MW:14952	1	1	1	1	1	6670	TRUE	7162	33083;33084	55037;55038;55039	55039
-0.296758	0.472409	-0.552685	-0.268174	28.2	9.4435	85	3.6335e-29	0.436341	0.824057	0.627363	0.325185	520	Rv1398c	Rv1398c	1	3	3	3	>Rv1398c vapB10 POSSIBLE ANTITOXIN VAPB10 1574510:1574767 reverse MW:9443	3	3	3	3	1	2801;5171;5931	True;True;True	2989;5572;6378	14010;25699;25700;25701;29141	22686;22687;42783;42784;42785;48206	22686;42784;48206
2.55751	3.60742	-0.746713	2.60919	33.1	17.521	160	3.6356e-76	0.00832788	0.00552677	0.407325	0.0227513	522	Rv1404	Rv1404	1	7	7	7	>Rv1404 Rv1404 PROBABLE TRANSCRIPTIONAL REGULATORY PROTEIN 1580591:1581073 forward MW:17521	7	7	7	7	4	603;604;1669;3737;4073;4088;4089	True;True;True;True;True;True;True	646;647;1795;3996;4347;4348;4365;4366	3012;3013;3014;3015;3016;3017;3018;8460;8461;8462;8463;8464;8465;8466;8467;8468;8469;8470;8471;18813;20121;20122;20123;20221;20222;20223;20224;20225;20226	4719;4720;4721;4722;4723;4724;4725;13662;13663;13664;13665;13666;13667;13668;13669;13670;13671;13672;13673;13674;13675;31096;33373;33374;33375;33560;33561;33562;33563;33564;33565;33566	4719;4721;13666;31096;33374;33560;33566	213		131
2.57751	2.2707	-1.11932	0.838105	8.3	32.659	312	2.0225e-37	0.0242919	0.128428	0.225172	0.697034	523	Rv1406	Rv1406	1	3	3	3	>Rv1406 fmt PROBABLE METHIONYL-TRNA FORMYLTRANSFERASE FMT 1582166:1583104 forward MW:32659	3	3	3	3	3	2507;4078;4079	True;True;True	2677;4355;4356	12427;12428;12429;20177;20178;20179;20180;20181;20182	20330;20331;20332;33453;33454;33455;33456;33457;33458;33459;33460	20332;33454;33459
0.602552	-0.21176	0.822771	0.614474	23.7	24.548	236	1.1018e-167	0.911543	0.493817	0.310631	0.766147	524	Rv1411c	Rv1411c	1	5	5	5	>Rv1411c lprG PROBABLE CONSERVED LIPOPROTEIN LPRG 1587772:1588482 reverse MW:24547	5	5	5	5	4	1375;2600;3735;5900;6673	True;True;True;True;True	1483;2776;2777;3994;6343;7166	6816;12750;12751;12752;12753;12754;12755;12756;12757;12758;12759;12760;12761;12762;12763;12764;12765;12766;12767;12768;12769;18801;18802;18803;18804;28968;28969;28970;28971;28972;28973;28974;28975;28976;28977;28978;28979;28980;28981;33098;33099	10879;20829;20830;20831;20832;20833;20834;20835;20836;20837;20838;20839;20840;20841;20842;20843;20844;20845;20846;20847;20848;20849;20850;20851;20852;20853;20854;20855;20856;20857;20858;20859;20860;20861;20862;20863;20864;20865;20866;20867;20868;31073;31074;31075;31076;31077;31078;31079;31080;31081;31082;47935;47936;47937;47938;47939;47940;47941;47942;47943;47944;47945;47946;47947;47948;47949;479…	10879;20838;31074;47950;55063	214		219
NaN	NaN	NaN	NaN	5.9	46.017	425	0.00010143	1	1	1	1	525	Rv1415	Rv1415	1	2	2	2	>Rv1415 ribA2 PROBABLE RIBOFLAVIN BIOSYNTHESIS PROTEIN RIBA2 : GTP CYCLOHYDROLASE II + 3,4-DIHYDROXY-2-BUTANONE 4-PHOSPHATE SYNTHASE (DHBP SYNTHASE) 1590397:1591674 forward MW:46017	2	2	2	2	0	1112;3338	True;True	1204;3564	5490;16485	8586;26926	8586;26926
0.999351	-0.0822938	-0.277429	-0.37917	70.6	16.338	160	5.0062e-142	0.532576	0.596883	0.752706	0.313114	526	Rv1416	Rv1416	1	8	8	8	>Rv1416 ribH PROBABLE RIBOFLAVIN SYNTHASE BETA CHAIN RIBH (6,7-DIMETHYL-8-RIBITYLLUMAZINE SYNTHASE) (DMRL SYNTHASE) (LUMAZINE SYNTHASE) 1591671:1592153 forward MW:16338	8	8	8	8	7	369;2220;2338;2573;3016;3090;6138;6478	True;True;True;True;True;True;True;True	391;2375;2498;2749;3228;3304;6601;6957	2018;2019;2020;2021;11231;11232;11233;11234;11235;11236;11237;11238;11721;11722;11723;12627;12628;14988;14989;15295;30539;30540;30541;30542;32101;32102;32103;32104;32105;32106;32107;32108	3135;3136;3137;3138;3139;3140;3141;18447;18448;18449;18450;18451;18452;18453;18454;18455;18456;19140;19141;19142;19143;20624;20625;24275;24276;24768;50621;50622;50623;50624;50625;53298;53299;53300;53301;53302;53303;53304;53305;53306;53307;53308;53309	3137;18448;19142;20624;24275;24768;50623;53299
-0.223778	0.333734	0.763836	0.786764	17.8	16.853	157	7.8031e-22	0.454585	0.976352	0.347045	0.639461	527	Rv1419	Rv1419	1	2	2	2	>Rv1419 Rv1419 HYPOTHETICAL PROTEIN 1593505:1593978 forward MW:16853	2	2	2	2	2	3791;6952	True;True	4052;7458	19064;19065;19066;34347;34348;34349;34350;34351;34352;34353;34354;34355	31621;31622;31623;31624;31625;31626;31627;31628;57167;57168;57169;57170;57171;57172;57173;57174;57175;57176;57177;57178;57179;57180;57181;57182;57183;57184	31621;57177
NaN	1.09638	0.430499	1.66412	5.5	34.933	325	2.0655e-11	1	0.685626	0.511662	0.227034	528	Rv1423	Rv1423	1	1	1	1	>Rv1423 whiA PROBABLE TRANSCRIPTIONAL REGULATORY PROTEIN WHIA 1597906:1598883 forward MW:34933	1	1	1	0	1	480	TRUE	512	2505;2506;2507	3945;3946;3947	3946
-0.529656	1.23878	-0.466377	0.551491	15.3	18.488	202	1.6218e-224	0.290636	0.452165	0.601782	0.81429	529	Rv1435c	Rv1435c	1	1	1	1	>Rv1435c Rv1435c PROBABLE CONSERVED PROLINE, GLYCINE, VALINE-RICH SECRETED PROTEIN 1612342:1612950 reverse MW:18487	1	1	1	1	1	1076	TRUE	1168	5265;5266;5267;5268;5269;5270;5271;5272;5273;5274;5275;5276;5277;5278;5279;5280;5281;5282	8236;8237;8238;8239;8240;8241;8242;8243;8244;8245;8246;8247;8248;8249;8250;8251;8252;8253;8254;8255;8256;8257;8258;8259;8260;8261;8262;8263;8264;8265;8266;8267;8268;8269	8248
1.8005	1.63196	-0.282491	1.23143	59.3	35.923	339	0	0.0969533	0.276781	0.748504	0.362887	530	Rv1436	Rv1436	1	16	16	16	>Rv1436 gap PROBABLE GLYCERALDEHYDE 3-PHOSPHATE DEHYDROGENASE GAP (GAPDH) 1613307:1614326 forward MW:35924	16	16	16	15	10	16;513;540;631;819;1950;2393;2394;2463;2506;4051;4052;6445;6845;7033;7267	True;True;True;True;True;True;True;True;True;True;True;True;True;True;True;True	17;545;546;579;676;887;2093;2558;2559;2630;2631;2676;4323;4324;6920;7345;7540;7791	80;81;82;83;84;85;86;2632;2633;2634;2635;2636;2637;2638;2639;2640;2766;2767;3129;4097;4098;4099;4100;4101;9684;9685;9686;11971;11972;12255;12256;12257;12258;12259;12260;12261;12262;12263;12264;12265;12266;12267;12425;12426;20005;20006;20007;20008;20009;20010;20011;20012;20013;20014;31936;31937;31938;31939;31940;33820;34607;34608;34609;35789;35790;35791	100;101;102;103;104;105;106;107;108;109;4154;4155;4156;4157;4158;4159;4160;4161;4162;4163;4164;4165;4166;4167;4168;4169;4170;4171;4172;4173;4174;4175;4176;4177;4178;4179;4180;4181;4182;4183;4184;4185;4186;4187;4355;4356;4904;6474;6475;6476;6477;6478;6479;6480;6481;6482;6483;6484;15891;15892;15893;15894;19572;19573;19574;20019;20020;20021;20022;20023;20024;20025;20026;20027;20028;20029;20030;20031…	106;4177;4356;4904;6477;15891;19573;19574;20026;20328;33195;33204;53006;56239;57575;59541	215;216		181;226
0.108759	1.05236	-1.5658	-0.517028	28.9	42.512	412	3.3645e-75	0.680387	0.553447	0.0845386	0.226636	531	Rv1437	Rv1437	1	10	10	10	>Rv1437 pgk PROBABLE PHOSPHOGLYCERATE KINASE PGK 1614329:1615567 forward MW:42512	10	10	10	9	10	543;1231;2449;2651;3387;3458;3759;5295;5890;6473	True;True;True;True;True;True;True;True;True;True	582;1325;2616;2835;3621;3693;4020;5702;6331;6952	2772;2773;6059;6060;6061;12188;12189;12190;13403;13404;13405;16728;16729;17035;17036;17037;17038;17039;18913;18914;26270;26271;26272;26273;28891;28892;28893;28894;28895;28896;32089	4364;4365;4366;4367;4368;9530;9531;9532;19919;19920;21737;21738;21739;27390;27391;27805;27806;27807;27808;27809;31301;43616;43617;43618;47839;47840;47841;47842;47843;47844;47845;47846;53284	4365;9532;19920;21738;27390;27805;31301;43617;47845;53284
0.645794	-0.146003	0.13014	-0.0925248	65.1	27.371	261	0	0.867373	0.544952	0.881281	0.553782	532	Rv1438	Rv1438	1	17	17	17	>Rv1438 tpi PROBABLE TRIOSEPHOSPHATE ISOMERASE TPI (TIM) 1615564:1616349 forward MW:27371	17	17	17	16	16	1494;1630;2783;2982;3293;3294;4012;4413;5176;5614;5615;6120;6213;6214;6283;6568;7269	True;True;True;True;True;True;True;True;True;True;True;True;True;True;True;True;True	1612;1756;2969;3192;3516;3517;4282;4744;4745;5577;6045;6046;6581;6677;6678;6749;7050;7793	7557;7558;7559;7560;7561;7562;7563;7564;7565;7566;7567;8290;8291;8292;13953;13954;14860;14861;14862;14863;14864;14865;16233;16234;16235;16236;16237;16238;16239;16240;16241;16242;16243;16244;16245;16246;16247;16248;16249;16250;16251;16252;16253;16254;16255;16256;16257;19851;19852;19853;21899;21900;21901;21902;21903;21904;21905;21906;21907;21908;21909;21910;21911;21912;21913;21914;21915;21916;21917…	12163;12164;12165;12166;12167;12168;12169;12170;12171;12172;12173;12174;12175;12176;12177;13378;13379;13380;13381;13382;13383;13384;22609;22610;24022;24023;24024;24025;24026;24027;24028;24029;24030;24031;24032;24033;24034;24035;24036;24037;24038;24039;24040;24041;24042;24043;24044;24045;24046;24047;24048;24049;24050;26555;26556;26557;26558;26559;26560;26561;26562;26563;26564;26565;26566;26567;265…	12176;13382;22610;24050;26567;26575;32939;36303;42811;45824;45846;50532;51033;51038;51560;54045;59558	217		13
0.474877	0.916317	-1.03407	-0.0549617	27.5	25.772	247	1.4911e-73	0.966371	0.815176	0.269834	0.49029	533	Rv1445c	Rv1445c	1	6	6	6	>Rv1445c devB PROBABLE 6-PHOSPHOGLUCONOLACTONASE DEVB (6PGL) 1623714:1624457 reverse MW:25772	6	6	6	5	5	176;3959;6415;7160;7257;7258	True;True;True;True;True;True	187;4226;6888;7675;7780;7781	738;739;740;741;19692;31745;31746;31747;35192;35193;35754;35755;35756;35757;35758;35759;35760;35761;35762;35763	1128;1129;1130;1131;1132;32710;52694;52695;58477;58478;59480;59481;59482;59483;59484;59485;59486;59487;59488;59489;59490;59491;59492;59493;59494;59495;59496;59497;59498;59499;59500;59501;59502;59503;59504;59505;59506	1129;32710;52694;58477;59481;59487
0.51662	-0.415759	0.333309	-0.11868	63.5	40.72	373	0	1	0.35286	0.686989	0.528618	534	Rv1448c	Rv1448c	1	23	23	23	>Rv1448c tal PROBABLE TRANSALDOLASE TAL 1626959:1628080 reverse MW:40721	23	23	23	23	18	427;593;1823;1824;1834;1954;2190;2558;2995;3424;4057;4640;4743;4749;5224;5361;5624;5894;6099;6281;6671;6721;7208	True;True;True;True;True;True;True;True;True;True;True;True;True;True;True;True;True;True;True;True;True;True;True	454;635;1958;1959;1969;1970;2097;2344;2734;3205;3659;4330;5009;5117;5123;5628;5772;6055;6335;6558;6747;7163;7214;7727;7728;7729	2298;2979;2980;2981;2982;2983;2984;2985;2986;2987;2988;2989;9163;9164;9165;9166;9167;9168;9169;9170;9171;9172;9173;9174;9175;9176;9177;9178;9179;9180;9181;9182;9183;9184;9185;9186;9187;9188;9189;9190;9191;9192;9193;9194;9195;9196;9233;9234;9235;9236;9693;9694;11121;11122;11123;11124;12576;14918;16867;16868;16869;16870;16871;16872;16873;16874;16875;16876;20044;20045;20046;20047;20048;20049;22966;2…	3560;4671;4672;4673;4674;4675;4676;4677;4678;4679;4680;4681;4682;4683;4684;4685;4686;4687;4688;4689;4690;15003;15004;15005;15006;15007;15008;15009;15010;15011;15012;15013;15014;15015;15016;15017;15018;15019;15020;15021;15022;15023;15024;15025;15026;15027;15028;15029;15030;15031;15032;15033;15034;15035;15036;15037;15038;15039;15040;15041;15042;15043;15044;15045;15046;15047;15048;15049;15050;15051;…	3560;4675;15003;15050;15136;15907;18287;20557;24162;27573;33255;38107;38781;38911;43154;44256;45926;47864;50302;51549;55051;55416;59120	218;219		179;186
0.889629	0.447957	-0.126848	0.266397	44.3	75.556	700	0	0.629643	0.93906	0.880534	0.943835	535	Rv1449c	Rv1449c	1	25	25	25	>Rv1449c tkt PROBABLE TRANSKETOLASE TKT (TK) 1628097:1630199 reverse MW:75557	25	25	25	24	20	122;421;422;979;980;1088;1550;1602;1852;1862;2188;2755;2872;3720;3729;3904;4097;4263;4573;4808;5870;5950;6082;6398;6421	True;True;True;True;True;True;True;True;True;True;True;True;True;True;True;True;True;True;True;True;True;True;True;True;True	131;448;449;1064;1065;1180;1670;1724;1725;1988;1998;2342;2941;3066;3978;3988;4167;4374;4547;4934;5184;6307;6397;6535;6536;6870;6894	519;520;521;522;523;524;525;526;2255;2256;2257;2258;2259;2260;2261;2262;2263;2264;2265;2266;2267;2268;2269;2270;2271;2272;4798;4799;4800;4801;4802;5362;5363;5364;5365;5366;5367;5368;5369;5370;5371;5372;5373;5374;5375;5376;5377;5378;5379;5380;5381;5382;7879;7880;7881;7882;7883;8155;8156;8157;8158;8159;8160;8161;8162;8163;8164;8165;8166;8167;8168;8169;9285;9286;9311;9312;9313;9314;9315;11113;11114;…	776;777;778;779;780;781;782;783;784;785;786;787;788;789;790;791;792;793;3485;3486;3487;3488;3489;3490;3491;3492;3493;3494;3495;3496;3497;3498;3499;3500;3501;3502;3503;3504;3505;3506;3507;3508;3509;3510;3511;3512;3513;3514;3515;3516;3517;7554;7555;7556;7557;7558;8378;8379;8380;8381;8382;8383;8384;8385;8386;8387;8388;8389;8390;8391;8392;8393;8394;8395;8396;8397;8398;8399;8400;8401;12701;12702;12703…	777;3509;3512;7554;7558;8388;12706;13198;15222;15267;18278;22358;23195;30999;31036;32298;33588;34967;37596;39751;47684;48570;49929;52626;52727	220;221		277;444
2.16092	3.4184	-0.835677	2.55846	32	34.046	328	8.2465e-104	0.0335227	0.00897031	0.354465	0.0259318	536	Rv1454c	Rv1454c	1	9	9	9	>Rv1454c qor PROBABLE QUINONE REDUCTASE QOR (NADPH:QUINONE REDUCTASE) (ZETA-CRYSTALLIN HOMOLOG PROTEIN) 1639674:1640660 reverse MW:34046	9	9	9	9	8	224;2480;2876;4365;5626;5791;6075;6545;6618	True;True;True;True;True;True;True;True;True	240;2649;3070;4676;6057;6227;6528;7027;7106	1249;1250;1251;12326;12327;12328;12329;12330;14353;14354;14355;14356;14357;14358;21612;21613;21614;21615;21616;27765;28465;28466;28467;28468;28469;30086;30087;30088;32391;32392;32393;32394;32395;32396;32715;32716;32717	1908;1909;1910;20135;20136;20137;20138;20139;23200;23201;23202;23203;23204;23205;23206;23207;23208;35808;35809;35810;35811;35812;45940;47109;47110;47111;47112;47113;49901;49902;49903;53833;53834;53835;53836;53837;53838;54409;54410;54411	1909;20138;23208;35809;45940;47112;49901;53833;54409
1.66944	1.24015	-0.600446	0.679694	13.9	28.822	266	9.9878e-35	0.225394	0.588252	0.584546	0.816291	537	Rv1463	Rv1463	1	3	3	3	>Rv1463 Rv1463 PROBABLE CONSERVED ATP-BINDING PROTEIN ABC TRANSPORTER 1650716:1651516 forward MW:28823	3	3	3	3	2	5575;6838;6998	True;True;True	6004;7337;7505	27542;27543;27544;33803;34473;34474;34475	45546;45547;45548;56222;57381;57382;57383	45547;56222;57382
0.925316	1.81563	-2.73389	-0.63292	17.7	44.596	417	1.4811e-61	0.718886	0.276574	0.0010174	0.13706	538	Rv1464	Rv1464	1	5	5	5	>Rv1464 csd PROBABLE CYSTEINE DESULFURASE CSD 1651518:1652771 forward MW:44597	5	5	5	5	5	187;789;1708;1953;2207	True;True;True;True;True	200;854;1837;2096;2362	1032;1033;1034;3962;3963;3964;8640;8641;9690;9691;9692;11187;11188	1545;1546;1547;1548;6196;6197;6198;13967;13968;15902;15903;15904;18382;18383	1546;6196;13967;15903;18383	222		68
0.298776	-0.551787	0.680774	0.250234	20	12.384	115	3.145e-38	0.788876	0.16965	0.353561	0.787935	539	Rv1466	Rv1466	1	2	2	2	>Rv1466 Rv1466 CONSERVED HYPOTHETICAL PROTEIN 1653231:1653578 forward MW:12383	2	2	2	2	2	3922;5253	True;True	4186;5659	19548;19549;26078;26079;26080;26081	32429;32430;32431;43322;43323;43324;43325	32430;43324
NaN	0.467853	-0.939731	-0.289122	1.6	65.905	609	0.0020319	1	0.820074	0.325937	0.311182	540	Rv1467c	Rv1467c	1	1	1	1	>Rv1467c fadE15 PROBABLE ACYL-CoA DEHYDROGENASE FADE15 1653673:1655502 reverse MW:65906	1	1	1	0	1	7218	TRUE	7739	35579	59219;59220	59220
0.760264	0.48661	0.341416	0.691177	54.5	13.309	123	1.8631e-109	0.752774	0.912837	0.67956	0.70873	541	Rv1471	Rv1471	1	5	5	5	>Rv1471 trxB1 PROBABLE THIOREDOXIN TRXB1 1659370:1659741 forward MW:13308	5	5	5	4	4	283;2833;3526;5439;6280	True;True;True;True;True	304;3022;3764;5856;5857;6746	1620;1621;1622;1623;14156;14157;17321;17322;17323;17324;27061;27062;27063;27064;27065;31107;31108;31109;31110;31111;31112;31113;31114;31115	2500;2501;2502;2503;2504;2505;2506;22910;22911;22912;22913;28277;28278;28279;28280;28281;44801;44802;44803;44804;44805;44806;44807;44808;44809;44810;44811;44812;44813;44814;44815;44816;44817;44818;44819;44820;51536;51537;51538;51539;51540;51541;51542;51543;51544;51545;51546;51547	2503;22911;28281;44820;51538	223		76
0.745452	-0.129877	1.52175	1.32222	57.8	102.42	943	0	0.767355	0.557883	0.0592433	0.317311	542	Rv1475c	Rv1475c	1	50	50	50	>Rv1475c acn PROBABLE IRON-REGULATED ACONITATE HYDRATASE ACN (CITRATE HYDRO-LYASE) (ACONITASE) 1663215:1666046 reverse MW:102417	50	50	50	50	45	258;735;852;909;933;1195;1461;1462;1498;1756;2152;2255;2528;2630;2636;3001;3100;3101;3166;3695;3769;3822;3931;4270;4271;4571;4612;4655;4692;4711;4712;5039;5360;5491;5612;5642;5948;6028;6060;6425;6426;6432;6433;6599;6726;6822;6831;6929;7126;7127	True;True;True;True;True;True;True;True;True;True;True;True;True;True;True;True;True;True;True;True;True;True;True;True;True;True;True;True;True;True;True;True;True;True;True;True;True;True;True;True;True;True;True;True;True;True;True;True;True;True	277;795;925;926;988;1013;1289;1577;1578;1616;1889;2304;2411;2702;2812;2818;3212;3314;3315;3383;3952;4030;4083;4195;4554;4555;4556;4932;4977;5024;5065;5084;5085;5427;5428;5771;5915;5916;6043;6073;6395;6479;6512;6899;6900;6906;6907;7087;7219;7317;7318;7329;7432;7640;7641	1492;1493;1494;1495;1496;1497;3663;4259;4260;4261;4262;4263;4264;4524;4525;4526;4527;4621;4622;4623;4624;4625;4626;4627;4628;4629;4630;4631;4632;4633;5912;5913;5914;5915;5916;5917;5918;5919;5920;5921;7376;7377;7378;7379;7380;7381;7382;7383;7384;7573;7574;7575;7576;7577;7578;7579;7580;7581;7582;7583;7584;7585;7586;7587;7588;7589;7590;7591;7592;7593;7594;7595;8895;8896;8897;8898;8899;8900;10519;105…	2300;2301;2302;2303;2304;2305;2306;2307;2308;2309;2310;2311;2312;2313;5718;6756;6757;6758;6759;6760;6761;6762;6763;6764;6765;7143;7144;7145;7146;7147;7148;7149;7150;7151;7152;7308;7309;7310;7311;7312;7313;7314;7315;7316;7317;7318;7319;7320;7321;7322;7323;7324;7325;7326;7327;7328;7329;7330;9295;9296;9297;9298;9299;9300;9301;9302;9303;9304;9305;9306;9307;9308;9309;9310;9311;9312;9313;9314;9315;9316…	2312;5718;6765;7149;7327;9298;11913;11924;12208;14568;17394;18632;20381;21590;21611;24178;24827;24831;25265;30708;31345;31779;32527;35011;35032;37590;37808;38304;38522;38634;38651;41377;44243;45014;45807;46021;48567;49486;49681;52839;52849;52867;52901;54307;55474;56084;56168;57042;58211;58254	224;225;226;227;228;229		101;268;300;694;761;856
0.491084	1.0037	-0.663968	0.359409	14	19.601	186	3.1286e-09	0.918055	0.751426	0.529804	0.905715	543	Rv1476	Rv1476	1	2	2	2	>Rv1476 Rv1476 POSSIBLE MEMBRANE PROTEIN 1666204:1666764 forward MW:19601	2	2	2	1	2	4124;6756	True;True	4403;7249	20409;20410;33444;33445	33847;33848;55667;55668	33847;55667
-0.896388	1.18902	-0.723611	0.466027	16.3	49.807	472	2.2572e-257	0.153545	0.478129	0.421784	0.880722	544	Rv1477	Rv1477	1	7	7	7	>Rv1477 ripA PEPTIDOGLYCAN HYDROLASE 1666990:1668408 forward MW:49808	7	7	7	7	7	660;661;811;1078;1294;1937;3776	True;True;True;True;True;True;True	715;716;717;718;878;1170;1393;2078;4037	3287;3288;3289;3290;3291;3292;3293;3294;3295;3296;3297;3298;3299;3300;3301;3302;4081;4082;4083;4084;5286;5287;5288;5289;5290;5291;5292;5293;5294;5295;5296;6394;6395;6396;6397;6398;6399;6400;6401;6402;6403;6404;6405;6406;9610;9611;9612;9613;9614;9615;9616;18959;18960;18961;18962;18963;18964;18965;18966;18967;18968;18969;18970;18971;18972	5138;5139;5140;5141;5142;5143;5144;5145;5146;5147;5148;5149;5150;5151;5152;5153;5154;5155;5156;5157;5158;6452;6453;6454;6455;6456;6457;8274;8275;8276;8277;8278;8279;8280;8281;8282;8283;8284;8285;8286;8287;10189;10190;10191;10192;10193;10194;10195;10196;10197;10198;10199;10200;10201;10202;10203;10204;15755;15756;15757;15758;15759;15760;15761;15762;15763;15764;31371;31372;31373;31374;31375;31376;31…	5149;5158;6456;8284;10196;15763;31394	230		78
-1.29697	-0.119954	1.98222	1.86869	25.7	28.528	269	2.4197e-47	0.101844	0.374524	0.0193216	0.122956	545	Rv1484	Rv1484	1	5	5	5	>Rv1484 inhA NADH-DEPENDENT ENOYL-[ACYL-CARRIER-PROTEIN] REDUCTASE INHA (NADH-DEPENDENT ENOYL-ACP REDUCTASE) 1674202:1675011 forward MW:28528	5	5	5	1	5	557;655;5492;6208;6746	True;True;True;True;True	597;709;5917;6672;7239	2827;3261;27240;30798;30799;33404;33405	4446;5074;45089;50998;50999;55560;55561;55562	4446;5074;45089;50998;55560
0.0538064	NaN	NaN	NaN	5.5	41.25	381	5.7653e-07	0.632786	1	1	1	546	Rv1488	Rv1488	1	2	2	2	>Rv1488 Rv1488 POSSIBLE EXPORTED CONSERVED PROTEIN 1677397:1678542 forward MW:41250	2	2	2	2	0	877;1960	True;True	952;2103	4383;4384;9708;9709	6944;6945;15934;15935	6945;15935
2.08117	1.97869	-0.890947	1.01507	7.2	64.711	615	1.8399e-26	0.0921939	0.213888	0.357729	0.57226	547	Rv1492	Rv1492	1	3	3	3	>Rv1492 mutA PROBABLE METHYLMALONYL-CoA MUTASE SMALL SUBUNIT MUTA (MCM) 1682157:1684004 forward MW:64712	3	3	3	3	1	1342;3705;6503	True;True;True	1447;3962;6983	6661;6662;6663;18671;32227;32228;32229	10639;10640;10641;30768;53523;53524;53525;53526	10639;30768;53525
0.981926	1.93022	-1.33869	0.43189	6.9	80.603	750	7.552e-34	0.670988	0.231347	0.135042	0.985244	548	Rv1493	Rv1493	1	4	4	4	>Rv1493 mutB PROBABLE METHYLMALONYL-CoA MUTASE LARGE SUBUNIT MUTB (MCM) 1684005:1686257 forward MW:80605	4	4	4	3	2	708;727;3601;7205	True;True;True;True	765;785;3842;7724	3471;3575;17662;35520;35521;35522	5403;5584;28830;59106;59107;59108;59109;59110	5403;5584;28830;59108
1.57889	NaN	NaN	NaN	18.1	11.378	105	8.3212e-07	0.267605	1	1	1	549	Rv1495	Rv1495	1	3	3	3	>Rv1495 mazF4 POSSIBLE TOXIN MAZF4 1686570:1686887 forward MW:11378	3	3	3	2	1	1004;2859;4666	True;True;True	1093;3051;5035	4957;14278;23101	7761;23090;38365	7761;23090;38365
NaN	2.58286	-0.594966	2.0596	8.1	36.256	334	7.7183e-09	1	0.0692376	0.589389	0.109596	550	Rv1496	Rv1496	1	2	2	2	>Rv1496 Rv1496 POSSIBLE TRANSPORT SYSTEM KINASE 1686884:1687888 forward MW:36256	2	2	2	0	2	2676;5563	True;True	2860;5991	13519;13520;27506	21943;21944;45503	21943;45503
0.32112	-0.0951817	-0.852824	-1.11942	47.1	7.6286	70	1.8066e-82	0.843473	0.586198	0.344798	0.0371081	551	Rv1498A	Rv1498A	1	2	2	2	>Rv1498A Rv1498A CONSERVED HYPOTHETICAL PROTEIN 1690134:1690346 reverse MW:7628	2	2	2	2	2	471;6468	True;True	503;6944	2486;2487;32037;32038	3900;3901;3902;3903;3904;3905;3906;53188;53189;53190	3903;53188
1.31632	NaN	NaN	NaN	1.7	63.856	599	0.00040718	0.419189	1	1	1	552	Rv1508c	Rv1508c	1	1	1	1	>Rv1508c Rv1508c PROBABLE MEMBRANE PROTEIN 1698095:1699894 reverse MW:63857	1	1	1	1	0	552	TRUE	592	2812	4423;4424	4423
-0.786995	1.02055	-0.440498	0.683652	18.2	38.31	340	2.2379e-23	0.230637	0.739312	0.73279	0.813246	553	Rv1511	Rv1511	1	5	5	5	>Rv1511 gmdA GDP-D-MANNOSE DEHYDRATASE GMDA (GDP-MANNOSE 4,6 DEHYDRATASE) (GMD) 1703074:1704096 forward MW:38310	5	5	5	3	4	47;3260;3503;6710;7159	True;True;True;True;True	55;3481;3740;7203;7674	256;16076;16077;17210;33275;33276;35189;35190;35191	374;26259;26260;26261;28106;55338;55339;58475;58476	374;26259;28106;55339;58476
0.84004	-0.635429	0.317536	-0.232684	37.8	20.795	188	4.4634e-57	0.675859	0.233	0.70153	0.426143	554	Rv1531	Rv1531	1	8	8	8	>Rv1531 Rv1531 CONSERVED HYPOTHETICAL PROTEIN 1732473:1733039 forward MW:20795	8	8	8	8	3	1583;1713;3811;4479;5765;6042;6217;6629	True;True;True;True;True;True;True;True	1704;1842;4072;4828;6199;6494;6681;7118	8040;8651;8652;8653;8654;19136;22131;28367;29924;29925;30865;30866;30867;30868;30869;30870;30871;30872;30873;32800;32801;32802;32803;32804;32805;32806	12956;13981;13982;13983;13984;13985;13986;31709;36604;46978;49559;49560;51106;51107;51108;51109;51110;51111;51112;51113;51114;51115;51116;51117;54540;54541;54542;54543;54544;54545;54546;54547;54548;54549;54550;54551;54552;54553;54554;54555;54556;54557;54558	12956;13981;31709;36604;46978;49560;51113;54552
-1.79476	1.01427	-2.29456	-1.37819	15.3	16.007	144	1.3539e-05	0.0391331	0.743819	0.00649551	0.0119189	555	Rv1532c	Rv1532c	1	2	2	2	>Rv1532c Rv1532c CONSERVED HYPOTHETICAL PROTEIN 1733116:1733550 reverse MW:16007	2	2	2	1	2	4446;7051	True;True	4790;7558	22042;34669;34670;34671	36492;57655;57656	36492;57655
1.47892	0.879807	1.68724	2.69889	13.4	117.31	1041	1.4942e-66	0.213474	0.842207	0.0434528	0.0255064	556	Rv1536	Rv1536	1	13	13	13	>Rv1536 ileS ISOLEUCYL-tRNA SYNTHETASE IleS 1736519:1739644 forward MW:117308	13	13	13	8	9	1652;2193;2364;2416;4312;4774;4799;4932;5570;5705;6823;6921;7228	True;True;True;True;True;True;True;True;True;True;True;True;True	1778;2347;2524;2583;4607;5149;5175;5315;5999;6137;7319;7424;7749	8365;8366;8367;11133;11826;12061;12062;21370;21371;21372;21373;23552;23984;24549;27530;27531;28054;33707;34221;35638	13502;13503;13504;18309;19329;19699;19700;35425;35426;35427;35428;39083;39700;40799;45531;45532;46404;56089;56966;59308	13502;18309;19329;19700;35428;39083;39700;40799;45531;46404;56089;56966;59308
1.04663	NaN	NaN	NaN	4.6	32.946	326	1.0849e-14	0.617843	1	1	1	557	Rv1538c	Rv1538c	1	1	1	1	>Rv1538c ansA PROBABLE L-APARAGINASE AnsA 1741212:1742192 reverse MW:32946	1	1	1	1	0	5987	TRUE	6438	29728	49202	49202
NaN	NaN	NaN	NaN	3.5	36.82	341	0.00010603	1	1	1	1	558	Rv1543	Rv1543	1	1	1	1	>Rv1543 Rv1543 POSSIBLE FATTY ACYL-CoA REDUCTASE 1745064:1746089 forward MW:36821	1	1	1	1	0	311	TRUE	332	1748	2728	2728
2.15192	0.0109337	1.64441	1.49621	22.8	28.199	267	2.2494e-52	0.0775665	0.45873	0.0485096	0.297594	559	Rv1544	Rv1544	1	6	6	6	>Rv1544 Rv1544 POSSIBLE KETOACYL REDUCTASE 1746094:1746897 forward MW:28199	6	6	6	6	2	2172;2327;3113;3816;5174;5279	True;True;True;True;True;True	2325;2485;2486;3327;4077;5575;5685	10588;10589;10590;11631;11632;11633;11634;11635;15386;19163;25706;26188	17497;17498;17499;17500;17501;17502;19006;19007;19008;19009;19010;19011;19012;24904;31762;42792;43491	17502;19009;24904;31762;42792;43491	231		37
1.6623	2.63406	-0.866147	1.67947	5.1	63.762	583	3.5001e-11	0.228538	0.0621105	0.374614	0.221236	560	Rv1552	Rv1552	1	3	3	3	>Rv1552 frdA PROBABLE FUMARATE REDUCTASE [FLAVOPROTEIN SUBUNIT] FRDA (FUMARATE DEHYDROGENASE) (FUMARIC HYDROGENASE) 1757681:1759432 forward MW:63763	3	3	3	2	3	3369;7156;7157	True;True;True	3600;7671;7672	16672;16673;16674;35185;35186;35187	27300;27301;27302;58471;58472;58473	27301;58471;58472
1.88057	1.34395	0.299831	1.49283	71.6	16.347	148	1.4681e-173	0.0778457	0.399998	0.717983	0.242256	561	Rv1558	Rv1558	1	9	9	9	>Rv1558 Rv1558 CONSERVED HYPOTHETICAL PROTEIN 1762947:1763393 forward MW:16347	9	9	9	9	9	879;1746;1825;4649;4852;5354;5355;6307;6317	True;True;True;True;True;True;True;True;True	954;1879;1960;5018;5230;5765;5766;6774;6784	4386;4387;4388;4389;4390;4391;4392;4393;8868;8869;9197;9198;23025;23026;23027;23028;23029;24183;24184;24185;24186;24187;26703;26704;26705;26706;31241;31242;31243;31244;31245;31246;31247;31248;31249;31250;31279;31280;31281;31282	6947;6948;6949;6950;6951;6952;6953;6954;14517;14518;14519;14520;14521;15066;15067;15068;15069;38227;38228;38229;38230;38231;38232;40050;40051;40052;40053;40054;40055;40056;40057;40058;44224;44225;44226;44227;51818;51819;51820;51821;51822;51823;51824;51825;51826;51827;51828;51829;51881;51882;51883;51884	6947;14519;15067;38231;40053;44225;44226;51820;51884
-0.154281	0.720493	0.264356	0.930321	4	45.008	429	5.7635e-07	0.511679	0.961929	0.634038	0.63071	562	Rv1559	Rv1559	1	1	1	1	>Rv1559 ilvA PROBABLE THREONINE DEHYDRATASE IlvA 1763428:1764717 forward MW:45009	1	1	1	1	1	833	TRUE	905	4156;4157	6545;6546;6547	6547
1.14919	1.23474	-0.993522	0.0840642	42.5	14.651	134	2.6432e-72	0.537635	0.591797	0.293081	0.618389	563	Rv1561	Rv1561	1	5	5	5	>Rv1561 vapC11 POSSIBLE TOXIN VAPC11 1764979:1765383 forward MW:14650	5	5	5	5	1	1040;3019;3603;3964;4110	True;True;True;True;True	1131;3231;3844;4231;4387	5085;5086;5087;14995;17666;17667;19700;20357	7919;7920;7921;24282;28835;28836;32717;33764	7919;24282;28835;32717;33764
1.10883	0.132135	0.818196	0.766892	16.2	81.08	721	4.9652e-121	0.443909	0.785955	0.313364	0.65363	564	Rv1564c	Rv1564c	1	12	12	12	>Rv1564c treX Probable Maltooligosyltrehalose synthase TreX 1769436:1771601 reverse MW:81081	12	12	12	12	8	1135;1207;1727;1974;2297;2423;3480;3557;3937;4502;5432;5963	True;True;True;True;True;True;True;True;True;True;True;True	1227;1301;1857;2118;2453;2590;3717;3796;4201;4859;5846;6410	5632;5953;8780;8781;8782;8783;9768;11526;11527;11528;12088;12089;17117;17118;17489;17490;19611;19612;19613;19614;19615;19616;19617;22279;22280;27018;27019;29333;29334;29335;29336;29337;29338	8830;9352;14378;14379;14380;14381;14382;14383;14384;16018;18866;18867;18868;19735;19736;19737;19738;27963;27964;28514;28515;28516;28517;28518;28519;28520;32568;32569;32570;32571;32572;32573;32574;32575;32576;32577;32578;32579;32580;36881;36882;44730;44731;48645;48646;48647;48648;48649;48650;48651;48652;48653;48654;48655;48656	8830;9352;14381;16018;18866;19737;27964;28515;32572;36882;44731;48650
0.848878	3.45694	-1.21478	2.26807	18.3	23.964	230	4.5971e-83	0.785321	0.0081425	0.179982	0.0525061	565	Rv1566c	Rv1566c	1	3	3	3	>Rv1566c Rv1566c POSSIBLE INV PROTEIN 1773928:1774620 reverse MW:23964	3	3	3	3	3	2567;2683;5929	True;True;True	2743;2868;6376	12598;12599;12600;12601;12602;12603;12604;12605;12606;12607;12608;13557;13558;13559;29137;29138	20580;20581;20582;20583;20584;20585;20586;20587;20588;20589;20590;20591;20592;20593;20594;20595;21998;21999;22000;22001;22002;22003;48202;48203	20590;22000;48202
1.14196	0.00507281	0.391988	0.967095	13	46.319	437	5.1448e-55	0.54312	0.454746	0.538897	0.605033	566	Rv1568	Rv1568	1	4	4	4	>Rv1568 bioA PROBABLE ADENOSYLMETHIONINE-8-AMINO-7-OXONONANOATE AMINOTRANSFERASE BIOA 1775392:1776705 forward MW:46319	4	4	4	4	1	573;5781;6580;7141	True;True;True;True	614;6216;7063;7064;7656	2884;2885;2886;2887;2888;28426;28427;32550;32551;35135	4534;4535;4536;4537;4538;47061;47062;47063;47064;54117;54118;58390	4538;47062;54118;58390	232		91
0.702746	-0.217107	-0.275297	-0.755503	27.2	18.1	169	2.1418e-19	0.916374	0.318661	0.897096	0.0977487	567	Rv1571	Rv1571	1	4	4	4	>Rv1571 Rv1571 CONSERVED HYPOTHETICAL PROTEIN 1778539:1779048 forward MW:18100	4	4	4	4	2	2991;3027;5081;5190	True;True;True;True	3201;3239;5471;5592	14907;15013;15014;15015;15016;15017;25145;25146;25770	24149;24307;24308;24309;24310;24311;41641;41642;41643;41644;42873	24149;24309;41643;42873
NaN	NaN	NaN	NaN	6.7	11.202	104	4.7001e-07	1	1	1	1	568	Rv1579c	Rv1579c	1	1	1	1	>Rv1579c Rv1579c PROBABLE PHIRV1 PHAGE PROTEIN 1783309:1783623 reverse MW:11202	1	1	1	1	1	1181	TRUE	1275	5836;5837;5838;5839;5840	9186;9187;9188;9189;9190	9190
0.624428	0.33929	0.699996	1.18612	12.2	9.747	90	2.9862e-33	0.987799	0.709945	0.342849	0.462788	569	Rv1580c	Rv1580c	1	2	2	2	>Rv1580c Rv1580c PROBABLE PHIRV1 PHAGE PROTEIN 1783620:1783892 reverse MW:9747	2	2	2	2	2	269;270	True;True	290;291	1564;1565;1566;1567;1568;1569;1570;1571;1572;1573;1574;1575	2401;2402;2403;2404;2405;2406;2407;2408;2409;2410;2411;2412;2413	2411;2412
-1.55728	2.04496	-0.481505	1.3417	2.1	36.345	333	0.0043202	0.0362048	0.14979	0.590305	0.30804	571	Rv1587c	Rv1587c	1	1	1	1	>Rv1587c Rv1587c PARTIAL REP13E12 REPEAT PROTEIN 1788162:1789163 reverse MW:36345	1	1	1	1	1	3801	TRUE	4062	19092;19093	31660	31660
1.5509	1.46116	-0.69591	0.690104	31.2	29.951	285	1.0547e-49	0.181181	0.346335	0.439513	0.709523	572	Rv1596	Rv1596	1	9	9	9	>Rv1596 nadC PROBABLE NICOTINATE-NUCLEOTIDE PYROPHOSPHATASE NADC 1797388:1798245 forward MW:29951	9	9	9	8	8	1296;2420;2458;2473;3334;5891;6453;6459;6636	True;True;True;True;True;True;True;True;True	1395;2587;2625;2641;3560;6332;6928;6929;6935;7126;7127	6408;6409;6410;6411;6412;12073;12220;12221;12222;12296;16464;16465;16466;16467;28897;28898;28899;28900;31968;31969;31989;31990;31991;31992;31993;32828;32829;32830;32831;32832;32833;32834;32835;32836;32837;32838;32839;32840;32841;32842;32843;32844;32845	10206;10207;10208;10209;10210;19715;19970;19971;19972;19973;19974;19975;20083;26899;26900;26901;26902;47847;47848;47849;47850;53077;53078;53101;53102;53103;53104;54584;54585;54586;54587;54588;54589;54590;54591;54592;54593;54594;54595;54596;54597;54598;54599;54600;54601;54602;54603;54604;54605;54606;54607;54608;54609;54610;54611;54612;54613;54614	10207;19715;19971;20083;26900;47847;53077;53101;54594	233;234		91;285
0.852718	0.653854	-1.16252	-0.45797	12.1	45.346	438	2.9555e-106	0.781941	0.985304	0.204672	0.212918	573	Rv1599	Rv1599	1	5	5	5	>Rv1599 hisD PROBABLE HISTIDINOL DEHYDROGENASE HISD (HDH) 1799583:1800899 forward MW:45346	5	5	5	5	3	1426;1427;2194;2444;6984	True;True;True;True;True	1539;1540;2348;2611;7490	7188;7189;7190;7191;7192;11134;12180;12181;12182;34437	11555;11556;11557;11558;18310;19911;19912;19913;57316	11555;11556;18310;19911;57316
-0.218951	NaN	NaN	NaN	3.7	40.581	380	1.5644e-06	0.476667	1	1	1	574	Rv1600	Rv1600	1	1	1	1	>Rv1600 hisC1 PROBABLE HISTIDINOL-PHOSPHATE AMINOTRANSFERASE HISC1 1800896:1802038 forward MW:40581	1	1	1	1	1	862	TRUE	936	4296;4297	6821;6822	6821
1.23168	0.423217	0.0284277	0.309293	34.3	22.769	210	8.548e-90	0.355261	0.955881	0.98214	0.993532	575	Rv1601	Rv1601	1	6	6	6	>Rv1601 hisB PROBABLE IMIDAZOLE GLYCEROL-PHOSPHATE DEHYDRATASE HISB 1802035:1802667 forward MW:22769	6	6	6	5	6	847;1307;2879;3007;6569;6718	True;True;True;True;True;True	920;1407;3073;3218;7051;7211	4215;4216;6442;6443;6444;6445;14363;14364;14365;14366;14945;14946;14947;32512;32513;32514;32515;32516;33316	6668;6669;6670;6671;10241;10242;10243;10244;10245;10246;23216;23217;23218;23219;24201;24202;24203;54057;54058;54059;54060;54061;54062;54063;54064;54065;55410	6668;10241;23219;24203;54061;55410
1.09349	1.51709	-1.2746	0.271784	13.5	25.731	245	1.589e-30	0.580545	0.421136	0.157881	0.810891	576	Rv1603	Rv1603	1	3	3	3	>Rv1603 hisA PROBABLE PHOSPHORIBOSYLFORMIMINO-5-AMINOIMIDAZOLE CARBOXAMIDE RIBOTIDE ISOMERASE HISA 1803294:1804031 forward MW:25731	3	3	3	3	2	2135;2169;2610	True;True;True	2286;2322;2789	10442;10443;10444;10581;10582;13232;13233	17254;17255;17256;17486;17487;21419;21420	17255;17486;21420
0.881273	0.821534	-0.264582	0.721416	12.2	12.465	115	3.3922e-15	0.756942	0.885725	0.90799	0.784338	577	Rv1606	Rv1606	1	1	1	1	>Rv1606 hisI PROBABLE PHOSPHORIBOSYL-AMP 1,6 CYCLOHYDROLASE HISI 1805653:1806000 forward MW:12465	1	1	1	1	1	2232	TRUE	2387	11275;11276;11277;11278;11279	18498;18499;18500	18500
0.768841	0.917706	-0.0368662	1.06343	4.1	55.816	516	2.7573e-05	0.856594	0.814152	0.881285	0.540099	578	Rv1609	Rv1609	1	2	2	2	>Rv1609 trpE ANTHRANILATE SYNTHASE COMPONENT I TRPE (GLUTAMINE AMIDOTRANSFERASE) 1807903:1809453 forward MW:55817	2	2	2	2	2	2589;6297	True;True	2765;6764	12712;12713;12714;12715;31193;31194;31195	20769;20770;20771;20772;20773;20774;20775;51714;51715;51716	20772;51716
0.691355	-0.0647449	-0.106156	-0.0864308	46	28.023	272	3.3802e-84	0.82128	0.611573	0.898426	0.559728	579	Rv1611	Rv1611	1	13	13	13	>Rv1611 trpC PROBABLE INDOLE-3-GLYCEROL PHOSPHATE SYNTHASE TRPC 1810240:1811058 forward MW:28023	13	13	13	13	7	0;822;1140;1246;1523;2098;3028;3044;4167;4168;4246;4985;5023	True;True;True;True;True;True;True;True;True;True;True;True;True	0;893;1232;1341;1642;2247;3240;3257;4447;4448;4529;5369;5410	0;1;2;4125;4126;4127;4128;5649;6150;7747;7748;7749;10319;10320;15018;15019;15078;15079;15080;20583;20584;20585;20586;20992;24679;24860;24861	0;1;2;6510;6511;6512;6513;8868;9690;12427;12428;12429;12430;12431;12432;12433;17066;17067;24312;24313;24314;24423;24424;24425;34135;34136;34137;34138;34858;40964;41258;41259	0;6512;8868;9690;12428;17067;24313;24425;34135;34138;34858;40964;41258
1.42492	1.02011	-0.192447	0.745452	43.9	43.286	410	8.9245e-168	0.24029	0.572032	0.824253	0.669057	580	Rv1612	Rv1612	1	13	13	13	>Rv1612 trpB TRYPTOPHAN SYNTHASE, BETA SUBUNIT TRPB 1811127:1812359 forward MW:43287	13	13	13	11	12	1072;1775;2237;2238;3531;3693;4098;4325;4443;4751;5000;6288;7256	True;True;True;True;True;True;True;True;True;True;True;True;True	1164;1908;2392;2393;3769;3950;4375;4625;4626;4786;4787;5125;5385;6754;7779	5259;5260;8993;8994;8995;11308;11309;17336;17337;17338;17339;17340;17341;17342;18616;18617;18618;18619;20258;20259;20260;20261;20262;20263;20264;20265;20266;20267;20268;20269;20270;20271;20272;20273;20274;20275;20276;21411;21412;21413;21414;21415;21416;21417;21418;21419;22032;22033;22034;22035;23458;23459;24766;24767;24768;24769;31145;31146;35752;35753	8228;8229;14706;14707;14708;18536;18537;28295;28296;28297;28298;28299;28300;28301;28302;30689;30690;30691;30692;30693;30694;30695;30696;30697;30698;30699;33628;33629;33630;33631;33632;33633;33634;33635;33636;33637;33638;33639;33640;33641;33642;33643;33644;33645;33646;33647;33648;33649;33650;33651;33652;35480;35481;35482;35483;35484;35485;35486;35487;35488;35489;35490;35491;35492;35493;35494;35495…	8228;14707;18536;18537;28298;30699;33646;35484;36469;38917;41126;51605;59478	235;236;237		1;35;356
0.807767	0.465321	-0.488026	0.0230425	11.5	27.727	270	1.7768e-09	0.821746	0.817862	0.687366	0.560377	581	Rv1613	Rv1613	1	3	3	3	>Rv1613 trpA PROBABLE TRYPTOPHAN SYNTHASE, ALPHA SUBUNIT TRPA 1812359:1813171 forward MW:27727	3	3	3	3	1	3263;3361;6227	True;True;True	3485;3589;6692	16103;16104;16588;30915	26307;26308;26309;27100;51227	26309;27100;51227
-0.0548568	NaN	NaN	NaN	6.4	50.392	468	2.0574e-05	0.568014	1	1	1	582	Rv1614	Rv1614	1	1	1	1	>Rv1614 lgt POSSIBLE PROLIPOPROTEIN DIACYLGLYCERYL TRANSFERASES LGT 1813171:1814577 forward MW:50392	1	1	1	1	0	106	TRUE	114	442	660	660
0.629193	-0.0422242	0.188021	0.0947765	49.4	50.667	472	3.8426e-177	0.884288	0.630656	0.824631	0.749058	583	Rv1617	Rv1617	1	20	20	20	>Rv1617 pykA PROBABLE PYRUVATE KINASE PYKA 1816189:1817607 forward MW:50667	20	20	20	20	12	611;616;906;1916;2266;2476;3427;3466;4006;4038;4039;4408;4435;4976;5044;5063;5199;5427;5495;6547	True;True;True;True;True;True;True;True;True;True;True;True;True;True;True;True;True;True;True;True	654;659;985;2055;2422;2644;3662;3702;4276;4310;4311;4737;4738;4775;5360;5433;5452;5603;5841;5920;7029	3038;3039;3045;3046;4510;4511;4512;4513;4514;4515;4516;9537;9538;9539;9540;11422;11423;11424;12302;12303;12304;12305;12306;12307;12308;12309;16881;17053;17054;17055;19837;19838;19839;19840;19958;19959;19960;21873;21874;21875;21876;21877;21878;21879;21880;21881;21882;21883;21884;21885;21886;21887;21888;21889;21890;22007;24663;24969;25067;25068;25069;25070;25883;27007;27008;27253;27254;32398;32399;…	4753;4754;4760;4761;4762;4763;7127;7128;7129;7130;7131;7132;7133;7134;7135;15636;15637;15638;15639;15640;18703;18704;18705;18706;18707;20090;20091;20092;20093;20094;20095;20096;20097;20098;20099;20100;20101;20102;20103;20104;20105;27591;27826;27827;27828;27829;27830;32918;32919;32920;32921;33102;33103;36245;36246;36247;36248;36249;36250;36251;36252;36253;36254;36255;36256;36257;36258;36259;36444;…	4754;4760;7134;15637;18705;20090;27591;27829;32919;33102;33103;36245;36444;40944;41402;41523;43030;44714;45109;53840	238;239		34;264
0.591392	0.0175922	1.37912	1.20827	3.1	53.826	485	3.6925e-09	0.986533	0.46328	0.0919613	0.44952	584	Rv1623c	Rv1623c	1	1	1	1	>Rv1623c cydA PROBABLE INTEGRAL MEMBRANE CYTOCHROME D UBIQUINOL OXIDASE (SUBUNIT I) CYDA (CYTOCHROME BD-I OXIDASE SUBUNIT I) 1824430:1825887 reverse MW:53826	1	1	1	1	1	6474	TRUE	6953	32090;32091;32092	53285;53286;53287	53285
0.232783	0.108472	0.0740944	-0.107415	51.7	22.669	205	1.4411e-122	0.774364	0.764205	0.936724	0.539385	585	Rv1626	Rv1626	1	14	14	14	>Rv1626 Rv1626 PROBABLE TWO-COMPONENT SYSTEM TRANSCRIPTIONAL REGULATOR 1828180:1828797 forward MW:22669	14	14	14	11	13	762;1053;1164;2104;2456;2784;3033;4314;4992;5062;5180;5195;6165;6494	True;True;True;True;True;True;True;True;True;True;True;True;True;True	823;1144;1145;1257;2253;2623;2970;2971;3245;4609;4610;5376;5451;5582;5598;6628;6974	3744;5144;5145;5146;5147;5148;5149;5150;5151;5152;5153;5154;5155;5156;5157;5759;5760;5761;5762;5763;5764;5765;10343;12218;13955;13956;13957;15025;15026;15027;15028;15029;15030;15031;15032;21375;21376;21377;24697;24698;24699;24700;24701;24702;24703;24704;24705;24706;25062;25063;25064;25065;25066;25743;25744;25745;25746;25869;25870;25871;25872;25873;25874;25875;30635;32184;32185;32186;32187;32188;3…	5823;8015;8016;8017;8018;8019;8020;8021;8022;8023;8024;8025;8026;8027;8028;8029;8030;8031;9050;9051;9052;9053;9054;9055;9056;9057;9058;9059;9060;9061;9062;17093;19968;22611;22612;22613;22614;22615;22616;22617;24320;24321;24322;24323;24324;24325;24326;24327;24328;24329;24330;24331;24332;24333;35430;35431;35432;35433;40991;40992;40993;40994;40995;40996;40997;40998;40999;41000;41001;41002;41003;4100…	5823;8031;9054;17093;19968;22615;24329;35430;41001;41519;42846;43020;50744;53445	240;241		109;168
1.03048	0.359731	0.964436	1.27727	9.5	42.385	402	2.2867e-18	0.630938	0.727121	0.23376	0.339385	586	Rv1627c	Rv1627c	1	4	4	4	>Rv1627c Rv1627c PROBABLE NONSPECIFIC LIPID-TRANSFER PROTEIN 1828865:1830073 reverse MW:42386	4	4	4	4	2	601;2279;2317;2807	True;True;True;True	644;2435;2475;2996	3007;3008;3009;11482;11604;11605;14026;14027	4715;4716;4717;18800;18967;18968;18969;22706;22707	4716;18800;18967;22706
0.367707	-0.339935	0.466862	0.196985	31.3	17.722	163	4.499e-34	0.880448	0.401994	0.486622	0.863961	587	Rv1628c	Rv1628c	1	4	4	4	>Rv1628c Rv1628c CONSERVED HYPOTHETICAL PROTEIN 1830070:1830561 reverse MW:17721	4	4	4	4	3	203;377;4204;6795	True;True;True;True	217;400;4485;7290	1124;2077;2078;2079;2080;20705;20706;20707;33589;33590;33591	1677;3247;3248;3249;3250;34316;34317;34318;55885;55886;55887;55888;55889	1677;3247;34316;55888
1.99646	NaN	NaN	NaN	5.4	98.439	904	5.8984e-32	0.112534	1	1	1	588	Rv1629	Rv1629	1	4	4	4	>Rv1629 polA PROBABLE DNA POLYMERASE I POLA 1830665:1833379 forward MW:98441	4	4	4	1	3	91;321;1033;2339	True;True;True;True	99;342;1124;2499	409;1805;5061;5062;11724	617;2817;7893;7894;19144	617;2817;7893;19144
0.889162	0.288628	0.560128	0.756596	37	53.201	481	1.1322e-261	0.630072	0.933239	0.492673	0.661021	589	Rv1630	Rv1630	1	17	17	17	>Rv1630 rpsA PROBABLE RIBOSOMAL PROTEIN S1 RPSA 1833542:1834987 forward MW:53202	17	17	17	14	16	967;1262;1867;2324;2878;3512;3884;4139;4368;4756;5314;5744;5831;6273;6299;6452;7069	True;True;True;True;True;True;True;True;True;True;True;True;True;True;True;True;True	1050;1357;2003;2482;3072;3749;4146;4418;4680;4681;5131;5721;6178;6267;6738;6766;6927;7577	4765;6205;6206;9330;9331;9332;11621;11622;11623;14360;14361;14362;17258;17259;17260;19389;20458;20459;20460;20461;20462;20463;21635;21636;21637;21638;21639;21640;21641;23472;23473;23474;23475;26531;28292;28293;28294;28612;28613;28614;28615;31069;31070;31071;31198;31199;31200;31961;31962;31963;31964;31965;31966;31967;34783;34784	7500;7501;7502;9787;9788;15297;15298;18987;18988;18989;18990;18991;18992;23210;23211;23212;23213;23214;23215;28196;28197;32191;33925;33926;33927;33928;33929;33930;33931;33932;33933;33934;33935;33936;33937;33938;33939;35840;35841;35842;35843;35844;35845;35846;35847;38937;38938;38939;38940;38941;38942;43950;46870;46871;46872;47370;47371;47372;47373;47374;51486;51487;51488;51489;51490;51491;51719;51…	7502;9787;15298;18988;23212;28197;32191;33928;35844;38938;43950;46871;47373;51488;51723;53062;57847	242		427
-0.970922	1.52143	-1.36316	-0.0083485	7.5	16.598	147	5.6307e-05	0.174965	0.418759	0.127028	0.531598	590	Rv1632c	Rv1632c	1	1	1	1	>Rv1632c Rv1632c HYPOTHETICAL PROTEIN 1836387:1836830 reverse MW:16598	1	1	1	1	1	5309	TRUE	5716	26324;26325	43713;43714	43713
-0.121079	1.07811	0.181421	1.19049	74	15.312	146	1.0041e-185	0.519531	0.538823	0.831051	0.38472	591	Rv1636	Rv1636	1	9	9	9	>Rv1636 TB15.3 IRON-REGULATED UNIVERSAL STRESS PROTEIN FAMILY PROTEIN TB15.3 1842451:1842891 forward MW:15312	9	9	9	9	9	28;29;112;3546;3555;4691;6106;6286;6755	True;True;True;True;True;True;True;True;True	30;31;120;3785;3794;5064;6565;6752;7248	142;143;144;145;146;147;148;451;452;453;17433;17434;17435;17466;17467;17468;17469;17470;17471;17472;17473;17474;17475;17476;17477;17478;17479;17480;17481;17482;17483;17484;17485;23203;23204;23205;23206;30360;30361;30362;31137;31138;31139;31140;31141;33429;33430;33431;33432;33433;33434;33435;33436;33437;33438;33439;33440;33441;33442;33443	204;205;206;207;208;209;210;211;212;213;214;215;672;673;674;675;676;28413;28414;28415;28416;28417;28418;28473;28474;28475;28476;28477;28478;28479;28480;28481;28482;28483;28484;28485;28486;28487;28488;28489;28490;28491;28492;28493;28494;28495;28496;28497;28498;28499;28500;28501;28502;28503;28504;28505;28506;28507;28508;28509;38509;38510;38511;38512;38513;38514;38515;38516;38517;50316;50317;50318;5…	210;214;672;28414;28501;38512;50318;51590;55658
-0.570807	2.00654	-1.78463	0.477574	4.5	27.936	264	0.0003256	0.310889	0.2043	0.038733	0.974484	592	Rv1637c	Rv1637c	1	1	1	1	>Rv1637c Rv1637c CONSERVED HYPOTHETICAL PROTEIN 1842898:1843692 reverse MW:27936	1	1	1	1	1	3305	TRUE	3528	16344;16345	26720;26721;26722;26723	26722
0.65104	0.644307	0.603787	1.36715	40.3	22.315	201	2.8682e-37	0.862039	0.807128	0.458961	0.296206	595	Rv1641	Rv1641	1	9	9	9	>Rv1641 infC PROBABLE INITIATION FACTOR IF-3 INFC 1852273:1852878 forward MW:22315	9	9	9	7	7	2029;3106;3107;3541;3652;5115;6135;6758;7174	True;True;True;True;True;True;True;True;True	2174;3320;3321;3780;3900;3901;5513;6598;7251;7689	9972;15356;15357;15358;15359;17381;17382;17383;18418;18419;18420;18421;18422;18423;18424;18425;25496;25497;30530;30531;30532;30533;30534;30535;33449;35250;35251;35252;35253	16345;24859;24860;24861;24862;24863;24864;24865;24866;24867;28358;28359;30390;30391;30392;30393;30394;30395;30396;30397;30398;30399;30400;30401;30402;30403;30404;42444;42445;50610;50611;50612;50613;50614;50615;50616;50617;55675;58584;58585;58586;58587;58588;58589;58590;58591;58592	16345;24861;24864;28359;30401;42445;50614;55675;58587	243		60
1.38438	0.555015	-0.70743	-0.270156	25.9	36.304	352	1.7811e-41	0.37573	0.896965	0.49391	0.323843	598	Rv1652	Rv1652	1	6	6	6	>Rv1652 argC PROBABLE N-ACETYL-GAMMA-GLUTAMYL-PHOSHATE REDUCTASE ARGC 1865576:1866634 forward MW:36304	6	6	6	5	2	132;949;982;2446;3559;6224	True;True;True;True;True;True	141;1031;1067;2613;3798;6689	569;570;571;572;573;4682;4805;12185;17503;17504;30906	873;874;875;876;877;7388;7563;19916;28538;28539;51209	874;7388;7563;19916;28538;51209
1.14711	0.359546	0.677621	1.2781	4	41.115	404	6.2086e-11	0.539211	0.726964	0.355339	0.409126	599	Rv1653	Rv1653	1	1	1	1	>Rv1653 argJ PROBABLE GLUTAMATE N-ACETYLTRANSFERASE ARGJ 1866631:1867845 forward MW:41115	1	1	1	1	1	6424	TRUE	6898	31827;31828;31829;31830	52829;52830;52831;52832	52829
0.46874	0.555736	-0.787194	-0.253412	28.2	40.909	400	2.9362e-175	0.96143	0.866195	0.382713	0.408841	600	Rv1655	Rv1655	1	9	9	9	>Rv1655 argD PROBABLE ACETYLORNITHINE AMINOTRANSFERASE ARGD 1868723:1869925 forward MW:40910	9	9	9	8	5	1061;2211;2781;2829;4019;5027;5779;6349;6437	True;True;True;True;True;True;True;True;True	1153;2366;2967;3018;4289;5414;5415;6214;6819;6912	5193;5194;5195;5196;5197;5198;5199;5200;5201;5202;5203;5204;11202;13951;14128;14129;19870;19871;19872;24868;24869;24870;28422;31429;31430;31431;31432;31433;31434;31435;31436;31437;31438;31906;31907	8108;8109;8110;8111;8112;8113;8114;8115;8116;8117;8118;8119;8120;8121;18404;22607;22860;22861;32970;32971;32972;41266;41267;41268;47057;52108;52109;52110;52111;52112;52113;52114;52115;52116;52117;52118;52119;52120;52956;52957;52958	8118;18404;22607;22860;32971;41266;47057;52119;52956
0.684639	-0.270708	0.715015	0.210888	18.2	33.025	307	5.9476e-108	0.82804	0.450254	0.379186	0.879875	601	Rv1656	Rv1656	1	5	5	5	>Rv1656 argF PROBABLE ORNITHINE CARBAMOYLTRANSFERASE, ANABOLIC ARGF 1869922:1870845 forward MW:33025	5	5	5	5	4	565;2655;3446;6573;7246	True;True;True;True;True	605;2839;3681;7055;7769	2861;2862;2863;2864;13421;13422;13423;13424;13425;13426;13427;13428;13429;16959;16960;16961;16962;16963;16964;16965;32521;35710;35711;35712;35713;35714;35715	4507;4508;4509;4510;21764;21765;21766;21767;21768;21769;21770;21771;21772;21773;21774;21775;21776;21777;21778;21779;21780;21781;21782;21783;21784;21785;21786;27707;27708;27709;27710;27711;27712;27713;27714;27715;27716;27717;27718;54070;59423;59424;59425;59426;59427;59428;59429	4510;21772;27709;54070;59425
1.15588	-0.16954	1.85559	1.49702	5.3	17.349	170	4.0497e-07	0.532595	0.345294	0.0276705	0.297218	602	Rv1657	Rv1657	1	1	1	1	>Rv1657 argR PROBABLE ARGININE REPRESSOR ARGR (AHRC) 1870842:1871354 forward MW:17349	1	1	1	1	1	1215	TRUE	1309	5992;5993;5994;5995	9421;9422;9423;9424	9424
1.25417	NaN	NaN	NaN	4	37.639	353	4.0056e-15	0.461342	1	1	1	603	Rv1665	Rv1665	1	1	1	1	>Rv1665 pks11 POSSIBLE CHALCONE SYNTHASE PKS11 1891226:1892287 forward MW:37639	1	1	1	1	0	7121	TRUE	7634	35003	58192	58192
-0.0539279	-0.409038	0.587077	0.422448	17	19.206	182	1.3389e-25	0.564448	0.357055	0.471709	0.914953	604	Rv1677	Rv1677	1	3	3	3	>Rv1677 dsbF PROBABLE CONSERVED LIPOPROTEIN DSBF 1901748:1902296 forward MW:19205	3	3	3	3	3	4458;5203;5856	True;True;True	4803;5607;6293	22072;22073;22074;25893;25894;25895;25896;28698;28699;28700;28701;28702;28703;28704	36531;36532;36533;43041;43042;43043;43044;43045;47528;47529;47530;47531;47532;47533;47534;47535;47536;47537	36531;43045;47529
1.14039	NaN	NaN	NaN	5.5	107.36	999	6.1318e-12	0.544313	1	1	1	605	Rv1683	Rv1683	1	4	4	4	>Rv1683 Rv1683 POSSIBLE BIFUNCTIONAL ENZYME; LONG-CHAIN ACYL-CoA SYNTHASE AND LIPASE. 1907594:1910593 forward MW:107363	4	4	4	4	1	1430;2289;4960;6749	True;True;True;True	1543;2445;5344;7242	7198;11509;11510;24632;24633;33410	11565;18846;18847;40908;55567	11565;18846;40908;55567
0.0885487	0.0622789	0.915559	0.653244	40.5	8.2894	74	3.3098e-47	0.665489	0.722292	0.258594	0.736942	606	Rv1684	Rv1684	1	3	3	3	>Rv1684 Rv1684 CONSERVED HYPOTHETICAL PROTEIN 1910586:1910810 forward MW:8289	3	3	3	3	2	2586;3195;3196	True;True;True	2762;3414;3415	12701;15732;15733;15734;15735;15736	20755;25520;25521;25522;25523;25524;25525;25526	20755;25521;25525
0.180784	1.90671	-1.03307	1.07416	2.6	46.33	424	0.00052597	0.712174	0.240168	0.270394	0.53309	607	Rv1689	Rv1689	1	1	1	1	>Rv1689 tyrS PROBABLE TYROSYL-tRNA SYNTHASE TYRS (TYRRS) 1913602:1914876 forward MW:46330	1	1	1	1	1	3112	TRUE	3326	15384;15385	24902;24903	24902
1.5901	1.84549	-0.174117	1.44074	15	13.106	127	1.0476e-19	0.262103	0.264244	0.99962	0.323824	608	Rv1690	Rv1690	1	1	1	1	>Rv1690 lprJ PROBABLE LIPOPROTEIN LPRJ 1915527:1915910 forward MW:13106	1	1	1	1	1	5592	TRUE	6022	27630;27631;27632	45677;45678;45679	45679
0.0582473	1.57699	-0.717833	0.952184	22	32.391	314	1.0481e-30	0.643399	0.298044	0.425447	0.526952	609	Rv1698	Rv1698	1	7	7	7	>Rv1698 Rv1698 OUTER MEMBRANE PROTEIN 1922745:1923689 forward MW:32391	7	7	7	7	6	1283;1382;1797;3844;4106;5625;5942	True;True;True;True;True;True;True	1378;1491;1931;4105;4383;6056;6389	6298;6299;6849;6850;9061;9062;9063;19264;20318;20319;20320;20321;20322;20323;27763;27764;29174;29175;29176;29177;29178;29179;29180;29181;29182;29183;29184	9989;9990;9991;9992;10929;10930;10931;10932;10933;14803;14804;14805;31936;33711;33712;33713;33714;33715;33716;33717;45937;45938;45939;48246;48247;48248;48249;48250;48251;48252;48253;48254;48255;48256;48257;48258;48259;48260;48261;48262;48263;48264;48265;48266;48267;48268;48269;48270;48271;48272;48273;48274;48275;48276;48277;48278	9989;10930;14803;31936;33716;45939;48260
0.307545	1.81553	-0.35452	1.38521	6.1	63.602	586	2.5584e-36	0.79467	0.276617	0.817286	0.351547	610	Rv1699	Rv1699	1	3	3	3	>Rv1699 pyrG PROBABLE CTP SYNTHASE PYRG 1923829:1925589 forward MW:63603	3	3	3	3	2	1555;2481;5413	True;True;True	1675;2650;5827	7894;12331;12332;26920;26921;26922;26923;26924;26925	12726;20140;20141;20142;20143;44578;44579;44580;44581;44582;44583	12726;20143;44583
1.31394	NaN	NaN	NaN	3.9	22.861	207	0.00095961	0.420758	1	1	1	611	Rv1700	Rv1700	1	1	1	1	>Rv1700 Rv1700 NUDIX HYDROLASE 1925582:1926205 forward MW:22861	1	1	1	1	0	6874	TRUE	7377	33959;33960;33961;33962	56441;56442;56443;56444	56442
2.13287	2.81553	-0.759967	2.08655	26	21.537	196	1.3551e-25	0.0813054	0.0415609	0.452323	0.103796	612	Rv1703c	Rv1703c	1	5	5	5	>Rv1703c Rv1703c PROBABLE CATECHOL-O-METHYLTRANSFERASE 1929131:1929721 reverse MW:21537	5	5	5	3	4	986;1926;2635;5481;6887	True;True;True;True;True	1074;2065;2817;5903;7390	4880;4881;4882;9561;13330;13331;27192;34060	7658;7659;7660;15678;21606;21607;44978;56640	7658;15678;21607;44978;56640
1.5036	NaN	NaN	NaN	5.7	24.145	230	3.24e-09	0.306613	1	1	1	613	Rv1712	Rv1712	1	1	1	1	>Rv1712 cmk PROBABLE CYTIDYLATE KINASE CMK (CMP KINASE) (CYTIDINE MONOPHOSPHATE KINASE) (CK) 1939599:1940291 forward MW:24145	1	1	1	1	0	1227	TRUE	1321	6052	9523	9523
0.841249	1.7412	0.093425	1.85148	3.8	55.428	494	2.3061e-07	0.792048	0.308989	0.771314	0.163397	614	Rv1722	Rv1722	1	2	2	2	>Rv1722 Rv1722 POSSIBLE CARBOXYLASE 1947861:1949345 forward MW:55429	2	2	2	2	1	2395;6935	True;True	2560;7439	11973;11974;11975;11976;11977;34291	19575;19576;19577;19578;19579;57093	19578;57093
0.379843	-0.438293	1.05269	0.579952	43.4	19.399	182	1.7585e-229	0.890127	0.339023	0.193295	0.792436	615	Rv1732c	Rv1732c	1	5	5	5	>Rv1732c Rv1732c CONSERVED HYPOTHETICAL PROTEIN 1959243:1959791 reverse MW:19399	5	5	5	4	5	135;136;313;2565;2791	True;True;True;True;True	144;145;334;2741;2978	577;578;579;580;581;582;583;584;585;586;587;588;1759;1760;1761;1762;1763;1764;1765;1766;1767;1768;1769;1770;1771;1772;1773;1774;1775;1776;1777;1778;1779;12593;12594;12595;12596;13983	882;883;884;885;886;887;888;889;890;891;892;893;894;895;896;897;898;899;900;901;902;903;904;905;906;907;2744;2745;2746;2747;2748;2749;2750;2751;2752;2753;2754;2755;2756;2757;2758;2759;2760;2761;2762;2763;2764;2765;2766;2767;2768;2769;2770;2771;2772;2773;2774;2775;2776;2777;2778;2779;2780;2781;2782;2783;2784;2785;2786;2787;20575;20576;20577;20578;22652	883;896;2752;20578;22652
-0.478346	0.889851	-1.16252	-0.0499646	4.4	60.512	566	1.122e-11	0.350262	0.834751	0.204672	0.494635	617	Rv1743	Rv1743	1	2	2	2	>Rv1743 pknE PROBABLE TRANSMEMBRANE SERINE/THREONINE-PROTEIN KINASE E PKNE (PROTEIN KINASE E) (STPK E) 1969004:1970704 forward MW:60512	2	2	2	2	2	3575;5632	True;True	3814;6063	17600;17601;27780;27781	28736;45961;45962;45963;45964	28736;45961
1.42686	0.661889	0.24732	0.963252	4.2	50.668	476	1.669e-05	0.350075	0.992508	0.647259	0.607695	618	Rv1746	Rv1746	1	2	2	2	>Rv1746 pknF ANCHORED-MEMBRANE SERINE/THREONINE-PROTEIN KINASE PKNF (PROTEIN KINASE F) (STPK F) 1972138:1973568 forward MW:50668	2	2	2	2	1	218;6241	True;True	234;6706	1234;30945;30946;30947	1882;51267;51268;51269;51270	1882;51269
NaN	3.22297	-0.705617	2.25196	2.5	60.608	563	0.0028153	1	0.0153112	0.495381	0.0733453	620	Rv1754c	Rv1754c	1	1	1	1	>Rv1754c Rv1754c CONSERVED HYPOTHETICAL PROTEIN 1984979:1986670 reverse MW:60608	1	1	1	0	1	3358	TRUE	3586	16582;16583;16584	27095;27096;27097	27097
1.16806	NaN	NaN	NaN	19.3	12.491	119	3.2424e-17	0.523469	1	1	1	621	Rv1767	Rv1767	1	2	2	2	>Rv1767 Rv1767 CONSERVED HYPOTHETICAL PROTEIN 2000074:2000433 forward MW:12491	2	2	2	2	0	2150;4448	True;True	2302;4792	10510;22044	17362;36494	17362;36494
0.0540844	1.48839	0.557386	1.98105	25.2	48.045	428	9.3508e-103	0.640388	0.334558	0.494834	0.0981219	623	Rv1771	Rv1771	1	7	7	7	>Rv1771 Rv1771 L-GULONO-1,4-LACTONE DEHYDROGENASE 2005161:2006447 forward MW:48046	7	7	7	3	7	516;890;2112;2130;3333;5438;6461	True;True;True;True;True;True;True	551;967;2261;2279;2280;3559;5854;5855;6937	2655;4461;10379;10427;10428;10429;10430;10431;10432;16463;27050;27051;27052;27053;27054;27055;27056;27057;27058;27059;27060;32004;32005;32006;32007;32008;32009	4206;7051;17153;17236;17237;17238;17239;17240;17241;26897;26898;44784;44785;44786;44787;44788;44789;44790;44791;44792;44793;44794;44795;44796;44797;44798;44799;44800;53120;53121;53122;53123;53124;53125;53126;53127;53128;53129;53130;53131;53132;53133;53134	4206;7051;17153;17239;26897;44790;53133	244;245		299;327
0.309525	0.378138	-0.224132	-0.30961	12.6	48.34	446	1.2146e-25	0.834321	0.986576	0.797371	0.364084	624	Rv1774	Rv1774	1	6	6	6	>Rv1774 Rv1774 PROBABLE OXIDOREDUCTASE 2007832:2009172 forward MW:48340	6	6	6	6	3	941;1147;1912;2576;3128;6316	True;True;True;True;True;True	1021;1240;2051;2752;3342;6783	4656;5700;5701;9527;12642;15446;15447;15448;15449;15450;15451;15452;15453;15454;15455;15456;15457;31277;31278	7357;8955;8956;15620;20639;25019;25020;25021;25022;25023;25024;25025;25026;25027;25028;25029;25030;25031;25032;25033;25034;51879;51880	7357;8956;15620;20639;25020;51880
1.97702	1.97954	0.373732	2.15322	21.7	53.689	506	1.2277e-113	0.0590228	0.166232	0.65026	0.0680093	626	Rv1782	Rv1782	1	10	10	10	>Rv1782 eccB5 ESX CONSERVED COMPONENT ECCB5. PROBABLE MEMBRANE PROTEIN. 2017740:2019260 forward MW:53689	10	10	10	8	7	921;922;2006;2548;3585;4845;5539;6839;6960;7086	True;True;True;True;True;True;True;True;True;True	1000;1001;1002;2150;2723;3824;5223;5967;7338;7466;7595	4581;4582;4583;4584;4585;4586;4587;4588;4589;4590;9904;9905;12539;17622;17623;24167;27419;27420;33804;33805;33806;33807;34371;34835;34836	7253;7254;7255;7256;7257;7258;7259;7260;7261;7262;7263;16244;16245;16246;16247;16248;16249;16250;16251;20500;28774;28775;40023;40024;45370;45371;56223;56224;56225;56226;57200;57914;57915;57916;57917	7255;7260;16246;20500;28774;40024;45370;56223;57200;57914	246		244
NaN	NaN	NaN	NaN	1.3	101.47	932	0.00056777	1	1	1	1	627	Rv1784	Rv1784	1	1	1	1	>Rv1784 eccCb5 ESX CONSERVED COMPONENT ECCCB5 2020634:2023432 forward MW:101469	1	1	1	1	0	455	TRUE	484	2385	3679	3679
1.92075	1.87567	0.780646	2.49311	71.3	9.9418	94	7.5318e-172	0.0694819	0.195076	0.336392	0.0305909	628	Rv1793;Rv1037c;Rv3619c	Rv1793;Rv1037c;Rv3619c	3	4;3;3	1;0;0	1;0;0	>Rv1793 esxN PUTATIVE ESAT-6 LIKE PROTEIN ESXN (ESAT-6 LIKE PROTEIN 5) 2030694:2030978 forward MW:9942;>Rv1037c esxI PUTATIVE ESAT-6 LIKE PROTEIN ESXI (ESAT-6 LIKE PROTEIN 1) 1160544:1160828 reverse MW:9832;>Rv3619c esxV PUTATIVE ESAT-6 LIKE PROTEIN ESXV (	4	1	1	4	4	720;4560;5886;6648	True;False;False;False	778;4921;6324;6325;6326;7140	3517;3518;3519;3520;3521;3522;3523;3524;3525;3526;3527;3528;3529;3530;3531;3532;3533;3534;22529;22530;22531;22532;22533;22534;22535;22536;22537;22538;22539;22540;22541;22542;22543;22544;22545;22546;22547;22548;22549;22550;22551;22552;22553;22554;22555;22556;22557;22558;22559;22560;22561;22562;22563;22564;22565;22566;22567;22568;22569;22570;22571;22572;22573;28861;28862;28863;28864;28865;28866;288…	5489;5490;5491;5492;5493;5494;5495;5496;5497;5498;5499;5500;5501;5502;5503;5504;5505;5506;5507;5508;5509;5510;5511;5512;37436;37437;37438;37439;37440;37441;37442;37443;37444;37445;37446;37447;37448;37449;37450;37451;37452;37453;37454;37455;37456;37457;37458;37459;37460;37461;37462;37463;37464;37465;37466;37467;37468;37469;37470;37471;37472;37473;37474;37475;37476;37477;37478;37479;37480;37481;374…	5493;37494;47807;54710	188	34	16	2
3.06671	NaN	NaN	NaN	17.3	32.399	300	9.6532e-13	0.00491064	1	1	1	629	Rv1794	Rv1794	1	3	3	3	>Rv1794 Rv1794 CONSERVED HYPOTHETICAL PROTEIN 2031066:2031968 forward MW:32399	3	3	3	2	1	1252;3640;5110	True;True;True	1347;3884;5504	6168;18373;25381	9713;30325;42241	9713;30325;42241
-0.118758	1.15091	-0.40788	0.102322	19.8	60.027	585	1.7808e-95	0.521052	0.498552	0.647077	0.757386	630	Rv1796	Rv1796	1	9	9	9	>Rv1796 mycP5 PROBABLE PROLINE RICH MEMBRANE-ANCHORED MYCOSIN MYCP5 (SERINE PROTEASE) (SUBTILISIN-LIKE PROTEASE) (SUBTILASE-LIKE) (MYCOSIN-5) 2033729:2035486 forward MW:60028	9	9	9	8	7	496;1089;1311;3143;3554;4875;4876;4909;6230	True;True;True;True;True;True;True;True;True	528;1181;1411;3359;3793;5256;5257;5292;6695	2562;2563;2564;2565;2566;2567;2568;5383;5384;5385;5386;6453;6454;6455;6456;6457;6458;6459;6460;6461;6462;6463;6464;6465;6466;6467;6468;6469;6470;6471;6472;6473;6474;15520;15521;17465;24322;24323;24324;24325;24326;24327;24450;30919;30920;30921;30922;30923;30924	4025;4026;4027;4028;4029;4030;4031;4032;4033;4034;4035;4036;4037;8402;8403;8404;8405;8406;8407;8408;8409;10256;10257;10258;10259;10260;10261;10262;10263;10264;10265;10266;10267;10268;10269;10270;10271;10272;10273;10274;10275;10276;10277;10278;10279;25127;25128;28472;40434;40435;40436;40437;40438;40439;40633;51232;51233;51234;51235;51236;51237	4028;8404;10265;25127;28472;40434;40438;40633;51232
-0.13046	NaN	NaN	NaN	2	67.755	610	0.0041704	0.524906	1	1	1	631	Rv1798	Rv1798	1	1	1	1	>Rv1798 eccA5 ESX CONSERVED COMPONENT ECCA5 2036700:2038532 forward MW:67756	1	1	1	1	1	1707	TRUE	1836	8637;8638;8639	13963;13964;13965;13966	13964
2.2	3.51543	-1.29046	2.61648	41.7	11.198	108	5.1538e-141	0.0295334	0.0070167	0.154552	0.0223234	632	Rv1804c	Rv1804c	1	3	3	3	>Rv1804c Rv1804c CONSERVED HYPOTHETICAL PROTEIN 2047023:2047349 reverse MW:11198	3	3	3	3	3	372;1871;5985	True;True;True	394;2007;6435	2029;2030;2031;2032;2033;2034;2035;9384;9385;9386;9387;9388;29719;29720	3154;3155;3156;3157;3158;3159;3160;15379;15380;15381;15382;15383;49194;49195	3155;15381;49195
0.18409	1.42923	-1.25798	0.130799	1.9	47.156	468	9.1793e-07	0.714288	0.470918	0.164258	0.664514	633	Rv1809	Rv1809	1	1	1	1	>Rv1809 PPE33 PPE FAMILY PROTEIN 2051282:2052688 forward MW:47156	1	1	1	1	1	190	TRUE	204	1077;1078;1079;1080;1081;1082;1083	1603;1604;1605;1606;1607;1608;1609;1610;1611;1612	1604
-0.70031	0.299827	-0.141191	0.152378	27.1	12.142	118	3.2077e-126	0.21904	0.943929	0.868166	0.813305	634	Rv1810	Rv1810	1	2	2	2	>Rv1810 Rv1810 CONSERVED HYPOTHETICAL PROTEIN 2052933:2053289 forward MW:12142	2	2	2	2	2	1460;1869	True;True	1575;1576;2005	7303;7304;7305;7306;7307;7308;7309;7310;7311;7312;7313;7314;7315;7316;7317;7318;7319;7320;7321;7322;7323;7324;7325;7326;7327;7328;7329;7330;7331;7332;7333;7334;7335;7336;7337;7338;7339;7340;7341;7342;7343;7344;7345;7346;7347;7348;7349;7350;7351;7352;7353;7354;7355;7356;7357;7358;7359;7360;7361;7362;7363;7364;7365;7366;7367;7368;7369;7370;7371;7372;7373;7374;7375;9334;9335;9336;9337;9338;9339;9340…	11713;11714;11715;11716;11717;11718;11719;11720;11721;11722;11723;11724;11725;11726;11727;11728;11729;11730;11731;11732;11733;11734;11735;11736;11737;11738;11739;11740;11741;11742;11743;11744;11745;11746;11747;11748;11749;11750;11751;11752;11753;11754;11755;11756;11757;11758;11759;11760;11761;11762;11763;11764;11765;11766;11767;11768;11769;11770;11771;11772;11773;11774;11775;11776;11777;11778;117…	11854;15374	247		94
1.05054	3.49234	-1.79256	1.35298	21.3	22.786	221	8.0251e-92	0.490036	0.00744334	0.0484868	0.302755	635	Rv1815	Rv1815	1	4	4	4	>Rv1815 Rv1815 CONSERVED HYPOTHETICAL PROTEIN 2057528:2058193 forward MW:22786	4	4	4	4	4	2983;4773;5583;6485	True;True;True;True	3193;5148;6013;6964	14866;14867;14868;14869;14870;14871;14872;14873;14874;23534;23535;23536;23537;23538;23539;23540;23541;23542;23543;23544;23545;23546;23547;23548;23549;23550;23551;27571;27572;27573;27574;27575;27576;27577;27578;27579;27580;27581;27582;27583;27584;32145;32146	24051;24052;24053;24054;24055;24056;24057;24058;24059;24060;24061;24062;24063;24064;39051;39052;39053;39054;39055;39056;39057;39058;39059;39060;39061;39062;39063;39064;39065;39066;39067;39068;39069;39070;39071;39072;39073;39074;39075;39076;39077;39078;39079;39080;39081;39082;45584;45585;45586;45587;45588;45589;45590;45591;45592;45593;45594;45595;45596;45597;45598;45599;45600;45601;45602;45603;456…	24062;39069;45603;53371
0.421371	NaN	NaN	NaN	3.8	57.52	547	2.1489e-08	0.870789	1	1	1	636	Rv1820	Rv1820	1	1	1	1	>Rv1820 ilvG PROBABLE ACETOLACTATE SYNTHASE ILVG (ACETOHYDROXY-ACID SYNTHASE)(ALS) 2064799:2066442 forward MW:57521	1	1	1	1	0	506	TRUE	538	2613	4123	4123
NaN	NaN	NaN	NaN	1.6	88.919	808	4.3162e-05	1	1	1	1	637	Rv1821	Rv1821	1	1	1	1	>Rv1821 secA2 POSSIBLE PREPROTEIN TRANSLOCASE ATPase SECA2 2066457:2068883 forward MW:88920	1	1	1	0	1	5388	TRUE	5800	26832	44438	44438
-0.842335	0.133132	-0.747366	-0.945777	9.9	30.612	292	8.503e-50	0.169899	0.786875	0.462113	0.0669205	638	Rv1825	Rv1825	1	2	2	2	>Rv1825 Rv1825 CONSERVED HYPOTHETICAL PROTEIN 2071036:2071914 forward MW:30613	2	2	2	2	1	62;4497	True;True	70;4852	304;305;306;22248	435;436;437;36835	436;36835
-1.22948	0.59168	-1.17169	-0.682881	9	14.205	134	3.8476e-09	0.0778087	0.842115	0.195781	0.147025	639	Rv1826	Rv1826	1	1	1	1	>Rv1826 gcvH PROBABLE GLYCINE CLEAVAGE SYSTEM H PROTEIN GCVH 2071952:2072356 forward MW:14205	1	1	1	1	1	5618	TRUE	6049	27729;27730;27731;27732	45858;45859;45860;45861;45862;45863;45864	45858
0.00619029	-0.406754	0.603976	0.0772429	54.3	17.219	162	0	0.606184	0.358488	0.458817	0.72982	640	Rv1827	Rv1827	1	11	11	11	>Rv1827 garA CONSERVED HYPOTHETICAL PROTEIN WITH FHA DOMAIN 2072596:2073084 forward MW:17218	11	11	11	11	10	1329;1743;2042;2043;2044;2106;2831;2832;4081;4082;5047	True;True;True;True;True;True;True;True;True;True;True	1431;1432;1876;2187;2188;2189;2255;3020;3021;4358;4359;5436	6604;6605;6606;6607;6608;6609;6610;6611;6612;6613;6614;6615;8853;8854;8855;8856;8857;8858;8859;8860;8861;8862;8863;10057;10058;10059;10060;10061;10062;10063;10064;10065;10066;10067;10068;10069;10070;10071;10072;10073;10074;10352;10353;10354;10355;10356;10357;10358;10359;10360;10361;10362;10363;10364;10365;14135;14136;14137;14138;14139;14140;14141;14142;14143;14144;14145;14146;14147;14148;14149;14…	10560;10561;10562;10563;10564;10565;10566;10567;10568;10569;10570;10571;10572;10573;10574;10575;10576;10577;10578;14499;14500;14501;14502;14503;14504;14505;14506;14507;14508;14509;14510;14511;16574;16575;16576;16577;16578;16579;16580;16581;16582;16583;16584;16585;16586;16587;16588;16589;16590;16591;16592;16593;16594;16595;16596;16597;16598;16599;16600;16601;16602;16603;16604;16605;16606;16607;166…	10578;14508;16594;16604;16611;17127;22881;22887;33502;33529;41407		38		21
2.18808	0.670245	1.6181	2.3223	14.6	18.114	164	1.6632e-26	0.0708552	1	0.0518547	0.0628296	641	Rv1829	Rv1829	1	2	2	2	>Rv1829 Rv1829 CONSERVED HYPOTHETICAL PROTEIN 2073943:2074437 forward MW:18114	2	2	2	2	2	1230;6325	True;True	1324;6794	6056;6057;6058;31312;31313	9527;9528;9529;51928;51929	9527;51928
[truncated: 591 more rows]
